# Supplementary material for: A CSI Approach Incorporating Recursive Eigenfunction Expansion for Efficient Microwave Imaging of Objects Embedded in Arbitrarily Shaped Multilayer Cylinders
Source: Sensors (Basel). 2026 Jul 1;26(13):4134. doi: 10.3390/s26134134 (PMC13364122; doi:10.3390/s26134134)
Supplement: Supplementary file 1 [file sensors-26-04134-s001.zip]

Archive with 5 entries (5 files):
- example1.txt
- example2.txt
- example3.txt
- example4.txt
- example5.txt
