# Supplementary material for: A CSI Approach Incorporating Recursive Eigenfunction Expansion for Efficient Microwave Imaging of Objects Embedded in Arbitrarily Shaped Multilayer Cylinders
Source: Sensors (Basel). 2026 Jul 1;26(13):4134. doi: 10.3390/s26134134 (PMC13364122; doi:10.3390/s26134134)
Supplement: Supplementary file 1 [file sensors-26-04134-s001.zip › example1.txt]

This dataset contains the exact electromagnetic property distributions used in the microwave imaging example presented in the manuscript.
Each text file corresponds to a specific example and provides the spatial coordinates and material properties of all computational cells 
in the region occupied by the multilayer cylinder and the embedded object. The columns represent the x-coordinate (m), y-coordinate (m), 
permittivity and electrical conductivity (S/m), respectively.

        X_coordinate         Y_coordinate         Permittivity         Conductivity
           -0.007618             0.112109         2.656256e-11             0.020000
           -0.005663             0.112109         2.656256e-11             0.020000
           -0.003709             0.112109         2.656256e-11             0.020000
           -0.001754             0.112109         2.656256e-11             0.020000
            0.000200             0.112109         2.656256e-11             0.020000
            0.002155             0.112109         2.656256e-11             0.020000
            0.004109             0.112109         2.656256e-11             0.020000
            0.006064             0.112109         2.656256e-11             0.020000
            0.008019             0.112109         2.656256e-11             0.020000
            0.009973             0.112109         2.656256e-11             0.020000
            0.011928             0.112109         2.656256e-11             0.020000
            0.013882             0.112109         2.656256e-11             0.020000
           -0.015436             0.110140         2.656256e-11             0.020000
           -0.013482             0.110140         2.656256e-11             0.020000
           -0.011527             0.110140         2.656256e-11             0.020000
           -0.009572             0.110140         2.656256e-11             0.020000
           -0.007618             0.110140         2.656256e-11             0.020000
           -0.005663             0.110140         2.656256e-11             0.020000
           -0.003709             0.110140         2.656256e-11             0.020000
           -0.001754             0.110140         2.656256e-11             0.020000
            0.000200             0.110140         2.656256e-11             0.020000
            0.002155             0.110140         2.656256e-11             0.020000
            0.004109             0.110140         2.656256e-11             0.020000
            0.006064             0.110140         2.656256e-11             0.020000
            0.008019             0.110140         2.656256e-11             0.020000
            0.009973             0.110140         2.656256e-11             0.020000
            0.011928             0.110140         2.656256e-11             0.020000
            0.013882             0.110140         2.656256e-11             0.020000
            0.015837             0.110140         2.656256e-11             0.020000
            0.017791             0.110140         2.656256e-11             0.020000
            0.019746             0.110140         2.656256e-11             0.020000
            0.021701             0.110140         2.656256e-11             0.020000
           -0.021300             0.108172         2.656256e-11             0.020000
           -0.019345             0.108172         2.656256e-11             0.020000
           -0.017391             0.108172         2.656256e-11             0.020000
           -0.015436             0.108172         2.656256e-11             0.020000
           -0.013482             0.108172         2.656256e-11             0.020000
           -0.011527             0.108172         2.656256e-11             0.020000
           -0.009572             0.108172         2.656256e-11             0.020000
           -0.007618             0.108172         2.656256e-11             0.020000
           -0.005663             0.108172         2.656256e-11             0.020000
           -0.003709             0.108172         2.656256e-11             0.020000
           -0.001754             0.108172         2.656256e-11             0.020000
            0.000200             0.108172         2.656256e-11             0.020000
            0.002155             0.108172         2.656256e-11             0.020000
            0.004109             0.108172         2.656256e-11             0.020000
            0.006064             0.108172         2.656256e-11             0.020000
            0.008019             0.108172         2.656256e-11             0.020000
            0.009973             0.108172         2.656256e-11             0.020000
            0.011928             0.108172         2.656256e-11             0.020000
            0.013882             0.108172         2.656256e-11             0.020000
            0.015837             0.108172         2.656256e-11             0.020000
            0.017791             0.108172         2.656256e-11             0.020000
            0.019746             0.108172         2.656256e-11             0.020000
            0.021701             0.108172         2.656256e-11             0.020000
            0.023655             0.108172         2.656256e-11             0.020000
            0.025610             0.108172         2.656256e-11             0.020000
            0.027564             0.108172         2.656256e-11             0.020000
           -0.027164             0.106203         2.656256e-11             0.020000
           -0.025209             0.106203         2.656256e-11             0.020000
           -0.023254             0.106203         2.656256e-11             0.020000
           -0.021300             0.106203         2.656256e-11             0.020000
           -0.019345             0.106203         2.656256e-11             0.020000
           -0.017391             0.106203         2.656256e-11             0.020000
           -0.015436             0.106203         2.656256e-11             0.020000
           -0.013482             0.106203         2.656256e-11             0.020000
           -0.011527             0.106203         2.656256e-11             0.020000
           -0.009572             0.106203         2.656256e-11             0.020000
           -0.007618             0.106203         2.656256e-11             0.020000
           -0.005663             0.106203         2.656256e-11             0.020000
           -0.003709             0.106203         2.656256e-11             0.020000
           -0.001754             0.106203         2.656256e-11             0.020000
            0.000200             0.106203         2.656256e-11             0.020000
            0.002155             0.106203         2.656256e-11             0.020000
            0.004109             0.106203         2.656256e-11             0.020000
            0.006064             0.106203         2.656256e-11             0.020000
            0.008019             0.106203         2.656256e-11             0.020000
            0.009973             0.106203         2.656256e-11             0.020000
            0.011928             0.106203         2.656256e-11             0.020000
            0.013882             0.106203         2.656256e-11             0.020000
            0.015837             0.106203         2.656256e-11             0.020000
            0.017791             0.106203         2.656256e-11             0.020000
            0.019746             0.106203         2.656256e-11             0.020000
            0.021701             0.106203         2.656256e-11             0.020000
            0.023655             0.106203         2.656256e-11             0.020000
            0.025610             0.106203         2.656256e-11             0.020000
            0.027564             0.106203         2.656256e-11             0.020000
            0.029519             0.106203         2.656256e-11             0.020000
            0.031473             0.106203         2.656256e-11             0.020000
           -0.033027             0.104234         2.656256e-11             0.020000
           -0.031073             0.104234         2.656256e-11             0.020000
           -0.029118             0.104234         2.656256e-11             0.020000
           -0.027164             0.104234         2.656256e-11             0.020000
           -0.025209             0.104234         2.656256e-11             0.020000
           -0.023254             0.104234         2.656256e-11             0.020000
           -0.021300             0.104234         2.656256e-11             0.020000
           -0.019345             0.104234         2.656256e-11             0.020000
           -0.017391             0.104234         2.656256e-11             0.020000
           -0.015436             0.104234         2.656256e-11             0.020000
           -0.013482             0.104234         2.656256e-11             0.020000
           -0.011527             0.104234         2.656256e-11             0.020000
           -0.009572             0.104234         2.656256e-11             0.020000
           -0.007618             0.104234         2.656256e-11             0.020000
           -0.005663             0.104234         2.656256e-11             0.020000
           -0.003709             0.104234         2.656256e-11             0.020000
           -0.001754             0.104234         2.656256e-11             0.020000
            0.000200             0.104234         2.656256e-11             0.020000
            0.002155             0.104234         2.656256e-11             0.020000
            0.004109             0.104234         2.656256e-11             0.020000
            0.006064             0.104234         2.656256e-11             0.020000
            0.008019             0.104234         2.656256e-11             0.020000
            0.009973             0.104234         2.656256e-11             0.020000
            0.011928             0.104234         2.656256e-11             0.020000
            0.013882             0.104234         2.656256e-11             0.020000
            0.015837             0.104234         2.656256e-11             0.020000
            0.017791             0.104234         2.656256e-11             0.020000
            0.019746             0.104234         2.656256e-11             0.020000
            0.021701             0.104234         2.656256e-11             0.020000
            0.023655             0.104234         2.656256e-11             0.020000
            0.025610             0.104234         2.656256e-11             0.020000
            0.027564             0.104234         2.656256e-11             0.020000
            0.029519             0.104234         2.656256e-11             0.020000
            0.031473             0.104234         2.656256e-11             0.020000
            0.033428             0.104234         2.656256e-11             0.020000
            0.035382             0.104234         2.656256e-11             0.020000
           -0.036936             0.102266         2.656256e-11             0.020000
           -0.034982             0.102266         2.656256e-11             0.020000
           -0.033027             0.102266         2.656256e-11             0.020000
           -0.031073             0.102266         2.656256e-11             0.020000
           -0.029118             0.102266         2.656256e-11             0.020000
           -0.027164             0.102266         2.656256e-11             0.020000
           -0.025209             0.102266         2.656256e-11             0.020000
           -0.023254             0.102266         2.656256e-11             0.020000
           -0.021300             0.102266         2.656256e-11             0.020000
           -0.019345             0.102266         2.656256e-11             0.020000
           -0.017391             0.102266         2.656256e-11             0.020000
           -0.015436             0.102266         2.656256e-11             0.020000
           -0.013482             0.102266         2.656256e-11             0.020000
           -0.011527             0.102266         2.656256e-11             0.020000
           -0.009572             0.102266         2.656256e-11             0.020000
           -0.007618             0.102266         2.656256e-11             0.020000
           -0.005663             0.102266         2.656256e-11             0.020000
           -0.003709             0.102266         2.656256e-11             0.020000
           -0.001754             0.102266         2.656256e-11             0.020000
            0.000200             0.102266         2.656256e-11             0.020000
            0.002155             0.102266         2.656256e-11             0.020000
            0.004109             0.102266         2.656256e-11             0.020000
            0.006064             0.102266         2.656256e-11             0.020000
            0.008019             0.102266         2.656256e-11             0.020000
            0.009973             0.102266         2.656256e-11             0.020000
            0.011928             0.102266         2.656256e-11             0.020000
            0.013882             0.102266         2.656256e-11             0.020000
            0.015837             0.102266         2.656256e-11             0.020000
            0.017791             0.102266         2.656256e-11             0.020000
            0.019746             0.102266         2.656256e-11             0.020000
            0.021701             0.102266         2.656256e-11             0.020000
            0.023655             0.102266         2.656256e-11             0.020000
            0.025610             0.102266         2.656256e-11             0.020000
            0.027564             0.102266         2.656256e-11             0.020000
            0.029519             0.102266         2.656256e-11             0.020000
            0.031473             0.102266         2.656256e-11             0.020000
            0.033428             0.102266         2.656256e-11             0.020000
            0.035382             0.102266         2.656256e-11             0.020000
            0.037337             0.102266         2.656256e-11             0.020000
           -0.040845             0.100297         2.656256e-11             0.020000
           -0.038891             0.100297         2.656256e-11             0.020000
           -0.036936             0.100297         2.656256e-11             0.020000
           -0.034982             0.100297         2.656256e-11             0.020000
           -0.033027             0.100297         2.656256e-11             0.020000
           -0.031073             0.100297         2.656256e-11             0.020000
           -0.029118             0.100297         2.656256e-11             0.020000
           -0.027164             0.100297         2.656256e-11             0.020000
           -0.025209             0.100297         2.656256e-11             0.020000
           -0.023254             0.100297         2.656256e-11             0.020000
           -0.021300             0.100297         2.656256e-11             0.020000
           -0.019345             0.100297         2.656256e-11             0.020000
           -0.017391             0.100297         2.656256e-11             0.020000
           -0.015436             0.100297         2.656256e-11             0.020000
           -0.013482             0.100297         2.656256e-11             0.020000
           -0.011527             0.100297         2.656256e-11             0.020000
           -0.009572             0.100297         2.656256e-11             0.020000
           -0.007618             0.100297         2.656256e-11             0.020000
           -0.005663             0.100297         2.656256e-11             0.020000
           -0.003709             0.100297         2.656256e-11             0.020000
           -0.001754             0.100297         2.656256e-11             0.020000
            0.000200             0.100297         2.656256e-11             0.020000
            0.002155             0.100297         2.656256e-11             0.020000
            0.004109             0.100297         2.656256e-11             0.020000
            0.006064             0.100297         2.656256e-11             0.020000
            0.008019             0.100297         2.656256e-11             0.020000
            0.009973             0.100297         2.656256e-11             0.020000
            0.011928             0.100297         2.656256e-11             0.020000
            0.013882             0.100297         2.656256e-11             0.020000
            0.015837             0.100297         2.656256e-11             0.020000
            0.017791             0.100297         2.656256e-11             0.020000
            0.019746             0.100297         2.656256e-11             0.020000
            0.021701             0.100297         2.656256e-11             0.020000
            0.023655             0.100297         2.656256e-11             0.020000
            0.025610             0.100297         2.656256e-11             0.020000
            0.027564             0.100297         2.656256e-11             0.020000
            0.029519             0.100297         2.656256e-11             0.020000
            0.031473             0.100297         2.656256e-11             0.020000
            0.033428             0.100297         2.656256e-11             0.020000
            0.035382             0.100297         2.656256e-11             0.020000
            0.037337             0.100297         2.656256e-11             0.020000
            0.039292             0.100297         2.656256e-11             0.020000
            0.041246             0.100297         2.656256e-11             0.020000
           -0.044755             0.098329         2.656256e-11             0.020000
           -0.042800             0.098329         2.656256e-11             0.020000
           -0.040845             0.098329         2.656256e-11             0.020000
           -0.038891             0.098329         2.656256e-11             0.020000
           -0.036936             0.098329         2.656256e-11             0.020000
           -0.034982             0.098329         2.656256e-11             0.020000
           -0.033027             0.098329         2.656256e-11             0.020000
           -0.031073             0.098329         2.656256e-11             0.020000
           -0.029118             0.098329         2.656256e-11             0.020000
           -0.027164             0.098329         2.656256e-11             0.020000
           -0.025209             0.098329         2.656256e-11             0.020000
           -0.023254             0.098329         2.656256e-11             0.020000
           -0.021300             0.098329         2.656256e-11             0.020000
           -0.019345             0.098329         2.656256e-11             0.020000
           -0.017391             0.098329         2.656256e-11             0.020000
           -0.015436             0.098329         2.656256e-11             0.020000
           -0.013482             0.098329         2.656256e-11             0.020000
           -0.011527             0.098329         2.656256e-11             0.020000
           -0.009572             0.098329         2.656256e-11             0.020000
           -0.007618             0.098329         2.656256e-11             0.020000
           -0.005663             0.098329         2.656256e-11             0.020000
           -0.003709             0.098329         2.656256e-11             0.020000
           -0.001754             0.098329         2.656256e-11             0.020000
            0.000200             0.098329         2.656256e-11             0.020000
            0.002155             0.098329         2.656256e-11             0.020000
            0.004109             0.098329         2.656256e-11             0.020000
            0.006064             0.098329         2.656256e-11             0.020000
            0.008019             0.098329         2.656256e-11             0.020000
            0.009973             0.098329         2.656256e-11             0.020000
            0.011928             0.098329         2.656256e-11             0.020000
            0.013882             0.098329         2.656256e-11             0.020000
            0.015837             0.098329         2.656256e-11             0.020000
            0.017791             0.098329         2.656256e-11             0.020000
            0.019746             0.098329         2.656256e-11             0.020000
            0.021701             0.098329         2.656256e-11             0.020000
            0.023655             0.098329         2.656256e-11             0.020000
            0.025610             0.098329         2.656256e-11             0.020000
            0.027564             0.098329         2.656256e-11             0.020000
            0.029519             0.098329         2.656256e-11             0.020000
            0.031473             0.098329         2.656256e-11             0.020000
            0.033428             0.098329         2.656256e-11             0.020000
            0.035382             0.098329         2.656256e-11             0.020000
            0.037337             0.098329         2.656256e-11             0.020000
            0.039292             0.098329         2.656256e-11             0.020000
            0.041246             0.098329         2.656256e-11             0.020000
            0.043201             0.098329         2.656256e-11             0.020000
           -0.048664             0.096360         2.656256e-11             0.020000
           -0.046709             0.096360         2.656256e-11             0.020000
           -0.044755             0.096360         2.656256e-11             0.020000
           -0.042800             0.096360         2.656256e-11             0.020000
           -0.040845             0.096360         2.656256e-11             0.020000
           -0.038891             0.096360         2.656256e-11             0.020000
           -0.036936             0.096360         2.656256e-11             0.020000
           -0.034982             0.096360         2.656256e-11             0.020000
           -0.033027             0.096360         2.656256e-11             0.020000
           -0.031073             0.096360         2.656256e-11             0.020000
           -0.029118             0.096360         2.656256e-11             0.020000
           -0.027164             0.096360         2.656256e-11             0.020000
           -0.025209             0.096360         2.656256e-11             0.020000
           -0.023254             0.096360         2.656256e-11             0.020000
           -0.021300             0.096360         2.656256e-11             0.020000
           -0.019345             0.096360         2.656256e-11             0.020000
           -0.017391             0.096360         2.656256e-11             0.020000
           -0.015436             0.096360         2.656256e-11             0.020000
           -0.013482             0.096360         2.656256e-11             0.020000
           -0.011527             0.096360         2.656256e-11             0.020000
           -0.009572             0.096360         2.656256e-11             0.020000
           -0.007618             0.096360         2.656256e-11             0.020000
           -0.005663             0.096360         2.656256e-11             0.020000
           -0.003709             0.096360         2.656256e-11             0.020000
           -0.001754             0.096360         2.656256e-11             0.020000
            0.000200             0.096360         2.656256e-11             0.020000
            0.002155             0.096360         2.656256e-11             0.020000
            0.004109             0.096360         2.656256e-11             0.020000
            0.006064             0.096360         2.656256e-11             0.020000
            0.008019             0.096360         2.656256e-11             0.020000
            0.009973             0.096360         2.656256e-11             0.020000
            0.011928             0.096360         2.656256e-11             0.020000
            0.013882             0.096360         2.656256e-11             0.020000
            0.015837             0.096360         2.656256e-11             0.020000
            0.017791             0.096360         2.656256e-11             0.020000
            0.019746             0.096360         2.656256e-11             0.020000
            0.021701             0.096360         2.656256e-11             0.020000
            0.023655             0.096360         2.656256e-11             0.020000
            0.025610             0.096360         2.656256e-11             0.020000
            0.027564             0.096360         2.656256e-11             0.020000
            0.029519             0.096360         2.656256e-11             0.020000
            0.031473             0.096360         2.656256e-11             0.020000
            0.033428             0.096360         2.656256e-11             0.020000
            0.035382             0.096360         2.656256e-11             0.020000
            0.037337             0.096360         2.656256e-11             0.020000
            0.039292             0.096360         2.656256e-11             0.020000
            0.041246             0.096360         2.656256e-11             0.020000
            0.043201             0.096360         2.656256e-11             0.020000
            0.045155             0.096360         2.656256e-11             0.020000
            0.047110             0.096360         2.656256e-11             0.020000
           -0.052573             0.094392         2.656256e-11             0.020000
           -0.050618             0.094392         2.656256e-11             0.020000
           -0.048664             0.094392         2.656256e-11             0.020000
           -0.046709             0.094392         2.656256e-11             0.020000
           -0.044755             0.094392         2.656256e-11             0.020000
           -0.042800             0.094392         2.656256e-11             0.020000
           -0.040845             0.094392         2.656256e-11             0.020000
           -0.038891             0.094392         2.656256e-11             0.020000
           -0.036936             0.094392         2.656256e-11             0.020000
           -0.034982             0.094392         2.656256e-11             0.020000
           -0.033027             0.094392         2.656256e-11             0.020000
           -0.031073             0.094392         2.656256e-11             0.020000
           -0.029118             0.094392         2.656256e-11             0.020000
           -0.027164             0.094392         2.656256e-11             0.020000
           -0.025209             0.094392         2.656256e-11             0.020000
           -0.023254             0.094392         2.656256e-11             0.020000
           -0.021300             0.094392         2.656256e-11             0.020000
           -0.019345             0.094392         2.656256e-11             0.020000
           -0.017391             0.094392         2.656256e-11             0.020000
           -0.015436             0.094392         2.656256e-11             0.020000
           -0.013482             0.094392         2.656256e-11             0.020000
           -0.011527             0.094392         2.656256e-11             0.020000
           -0.009572             0.094392         2.656256e-11             0.020000
           -0.007618             0.094392         2.656256e-11             0.020000
           -0.005663             0.094392         2.656256e-11             0.020000
           -0.003709             0.094392         2.656256e-11             0.020000
           -0.001754             0.094392         2.656256e-11             0.020000
            0.000200             0.094392         2.656256e-11             0.020000
            0.002155             0.094392         2.656256e-11             0.020000
            0.004109             0.094392         2.656256e-11             0.020000
            0.006064             0.094392         2.656256e-11             0.020000
            0.008019             0.094392         2.656256e-11             0.020000
            0.009973             0.094392         2.656256e-11             0.020000
            0.011928             0.094392         2.656256e-11             0.020000
            0.013882             0.094392         2.656256e-11             0.020000
            0.015837             0.094392         2.656256e-11             0.020000
            0.017791             0.094392         2.656256e-11             0.020000
            0.019746             0.094392         2.656256e-11             0.020000
            0.021701             0.094392         2.656256e-11             0.020000
            0.023655             0.094392         2.656256e-11             0.020000
            0.025610             0.094392         2.656256e-11             0.020000
            0.027564             0.094392         2.656256e-11             0.020000
            0.029519             0.094392         2.656256e-11             0.020000
            0.031473             0.094392         2.656256e-11             0.020000
            0.033428             0.094392         2.656256e-11             0.020000
            0.035382             0.094392         2.656256e-11             0.020000
            0.037337             0.094392         2.656256e-11             0.020000
            0.039292             0.094392         2.656256e-11             0.020000
            0.041246             0.094392         2.656256e-11             0.020000
            0.043201             0.094392         2.656256e-11             0.020000
            0.045155             0.094392         2.656256e-11             0.020000
            0.047110             0.094392         2.656256e-11             0.020000
            0.049064             0.094392         2.656256e-11             0.020000
           -0.056482             0.092423         2.656256e-11             0.020000
           -0.054527             0.092423         2.656256e-11             0.020000
           -0.052573             0.092423         2.656256e-11             0.020000
           -0.050618             0.092423         2.656256e-11             0.020000
           -0.048664             0.092423         2.656256e-11             0.020000
           -0.046709             0.092423         2.656256e-11             0.020000
           -0.044755             0.092423         2.656256e-11             0.020000
           -0.042800             0.092423         2.656256e-11             0.020000
           -0.040845             0.092423         2.656256e-11             0.020000
           -0.038891             0.092423         2.656256e-11             0.020000
           -0.036936             0.092423         2.656256e-11             0.020000
           -0.034982             0.092423         2.656256e-11             0.020000
           -0.033027             0.092423         2.656256e-11             0.020000
           -0.031073             0.092423         2.656256e-11             0.020000
           -0.029118             0.092423         2.656256e-11             0.020000
           -0.027164             0.092423         2.656256e-11             0.020000
           -0.025209             0.092423         2.656256e-11             0.020000
           -0.023254             0.092423         2.656256e-11             0.020000
           -0.021300             0.092423         2.656256e-11             0.020000
           -0.019345             0.092423         2.656256e-11             0.020000
           -0.017391             0.092423         2.656256e-11             0.020000
           -0.015436             0.092423         2.656256e-11             0.020000
           -0.013482             0.092423         2.656256e-11             0.020000
           -0.011527             0.092423         2.656256e-11             0.020000
           -0.009572             0.092423         2.656256e-11             0.020000
           -0.007618             0.092423         2.656256e-11             0.020000
           -0.005663             0.092423         2.656256e-11             0.020000
           -0.003709             0.092423         2.656256e-11             0.020000
           -0.001754             0.092423         2.656256e-11             0.020000
            0.000200             0.092423         2.656256e-11             0.020000
            0.002155             0.092423         2.656256e-11             0.020000
            0.004109             0.092423         2.656256e-11             0.020000
            0.006064             0.092423         2.656256e-11             0.020000
            0.008019             0.092423         2.656256e-11             0.020000
            0.009973             0.092423         2.656256e-11             0.020000
            0.011928             0.092423         2.656256e-11             0.020000
            0.013882             0.092423         2.656256e-11             0.020000
            0.015837             0.092423         2.656256e-11             0.020000
            0.017791             0.092423         2.656256e-11             0.020000
            0.019746             0.092423         2.656256e-11             0.020000
            0.021701             0.092423         2.656256e-11             0.020000
            0.023655             0.092423         2.656256e-11             0.020000
            0.025610             0.092423         2.656256e-11             0.020000
            0.027564             0.092423         2.656256e-11             0.020000
            0.029519             0.092423         2.656256e-11             0.020000
            0.031473             0.092423         2.656256e-11             0.020000
            0.033428             0.092423         2.656256e-11             0.020000
            0.035382             0.092423         2.656256e-11             0.020000
            0.037337             0.092423         2.656256e-11             0.020000
            0.039292             0.092423         2.656256e-11             0.020000
            0.041246             0.092423         2.656256e-11             0.020000
            0.043201             0.092423         2.656256e-11             0.020000
            0.045155             0.092423         2.656256e-11             0.020000
            0.047110             0.092423         2.656256e-11             0.020000
            0.049064             0.092423         2.656256e-11             0.020000
            0.051019             0.092423         2.656256e-11             0.020000
           -0.060391             0.090455         2.656256e-11             0.020000
           -0.058437             0.090455         2.656256e-11             0.020000
           -0.056482             0.090455         2.656256e-11             0.020000
           -0.054527             0.090455         2.656256e-11             0.020000
           -0.052573             0.090455         2.656256e-11             0.020000
           -0.050618             0.090455         2.656256e-11             0.020000
           -0.048664             0.090455         2.656256e-11             0.020000
           -0.046709             0.090455         2.656256e-11             0.020000
           -0.044755             0.090455         2.656256e-11             0.020000
           -0.042800             0.090455         2.656256e-11             0.020000
           -0.040845             0.090455         2.656256e-11             0.020000
           -0.038891             0.090455         2.656256e-11             0.020000
           -0.036936             0.090455         2.656256e-11             0.020000
           -0.034982             0.090455         2.656256e-11             0.020000
           -0.033027             0.090455         2.656256e-11             0.020000
           -0.031073             0.090455         2.656256e-11             0.020000
           -0.029118             0.090455         2.656256e-11             0.020000
           -0.027164             0.090455         2.656256e-11             0.020000
           -0.025209             0.090455         2.656256e-11             0.020000
           -0.023254             0.090455         2.656256e-11             0.020000
           -0.021300             0.090455         2.656256e-11             0.020000
           -0.019345             0.090455         2.656256e-11             0.020000
           -0.017391             0.090455         2.656256e-11             0.020000
           -0.015436             0.090455         2.656256e-11             0.020000
           -0.013482             0.090455         2.656256e-11             0.020000
           -0.011527             0.090455         2.656256e-11             0.020000
           -0.009572             0.090455         2.656256e-11             0.020000
           -0.007618             0.090455         2.656256e-11             0.020000
           -0.005663             0.090455         2.656256e-11             0.020000
           -0.003709             0.090455         2.656256e-11             0.020000
           -0.001754             0.090455         2.656256e-11             0.020000
            0.000200             0.090455         2.656256e-11             0.020000
            0.002155             0.090455         2.656256e-11             0.020000
            0.004109             0.090455         2.656256e-11             0.020000
            0.006064             0.090455         2.656256e-11             0.020000
            0.008019             0.090455         2.656256e-11             0.020000
            0.009973             0.090455         2.656256e-11             0.020000
            0.011928             0.090455         2.656256e-11             0.020000
            0.013882             0.090455         2.656256e-11             0.020000
            0.015837             0.090455         2.656256e-11             0.020000
            0.017791             0.090455         2.656256e-11             0.020000
            0.019746             0.090455         2.656256e-11             0.020000
            0.021701             0.090455         2.656256e-11             0.020000
            0.023655             0.090455         2.656256e-11             0.020000
            0.025610             0.090455         2.656256e-11             0.020000
            0.027564             0.090455         2.656256e-11             0.020000
            0.029519             0.090455         2.656256e-11             0.020000
            0.031473             0.090455         2.656256e-11             0.020000
            0.033428             0.090455         2.656256e-11             0.020000
            0.035382             0.090455         2.656256e-11             0.020000
            0.037337             0.090455         2.656256e-11             0.020000
            0.039292             0.090455         2.656256e-11             0.020000
            0.041246             0.090455         2.656256e-11             0.020000
            0.043201             0.090455         2.656256e-11             0.020000
            0.045155             0.090455         2.656256e-11             0.020000
            0.047110             0.090455         2.656256e-11             0.020000
            0.049064             0.090455         2.656256e-11             0.020000
            0.051019             0.090455         2.656256e-11             0.020000
            0.052974             0.090455         2.656256e-11             0.020000
           -0.064300             0.088486         2.656256e-11             0.020000
           -0.062346             0.088486         2.656256e-11             0.020000
           -0.060391             0.088486         2.656256e-11             0.020000
           -0.058437             0.088486         2.656256e-11             0.020000
           -0.056482             0.088486         2.656256e-11             0.020000
           -0.054527             0.088486         2.656256e-11             0.020000
           -0.052573             0.088486         2.656256e-11             0.020000
           -0.050618             0.088486         2.656256e-11             0.020000
           -0.048664             0.088486         2.656256e-11             0.020000
           -0.046709             0.088486         2.656256e-11             0.020000
           -0.044755             0.088486         2.656256e-11             0.020000
           -0.042800             0.088486         2.656256e-11             0.020000
           -0.040845             0.088486         2.656256e-11             0.020000
           -0.038891             0.088486         2.656256e-11             0.020000
           -0.036936             0.088486         2.656256e-11             0.020000
           -0.034982             0.088486         2.656256e-11             0.020000
           -0.033027             0.088486         2.656256e-11             0.020000
           -0.031073             0.088486         2.656256e-11             0.020000
           -0.029118             0.088486         2.656256e-11             0.020000
           -0.027164             0.088486         2.656256e-11             0.020000
           -0.025209             0.088486         2.656256e-11             0.020000
           -0.023254             0.088486         2.656256e-11             0.020000
           -0.021300             0.088486         2.656256e-11             0.020000
           -0.019345             0.088486         2.656256e-11             0.020000
           -0.017391             0.088486         2.656256e-11             0.020000
           -0.015436             0.088486         2.656256e-11             0.020000
           -0.013482             0.088486         2.656256e-11             0.020000
           -0.011527             0.088486         2.656256e-11             0.020000
           -0.009572             0.088486         2.656256e-11             0.020000
           -0.007618             0.088486         2.656256e-11             0.020000
           -0.005663             0.088486         2.656256e-11             0.020000
           -0.003709             0.088486         2.656256e-11             0.020000
           -0.001754             0.088486         2.656256e-11             0.020000
            0.000200             0.088486         2.656256e-11             0.020000
            0.002155             0.088486         2.656256e-11             0.020000
            0.004109             0.088486         2.656256e-11             0.020000
            0.006064             0.088486         2.656256e-11             0.020000
            0.008019             0.088486         2.656256e-11             0.020000
            0.009973             0.088486         2.656256e-11             0.020000
            0.011928             0.088486         2.656256e-11             0.020000
            0.013882             0.088486         2.656256e-11             0.020000
            0.015837             0.088486         2.656256e-11             0.020000
            0.017791             0.088486         2.656256e-11             0.020000
            0.019746             0.088486         2.656256e-11             0.020000
            0.021701             0.088486         2.656256e-11             0.020000
            0.023655             0.088486         2.656256e-11             0.020000
            0.025610             0.088486         2.656256e-11             0.020000
            0.027564             0.088486         2.656256e-11             0.020000
            0.029519             0.088486         2.656256e-11             0.020000
            0.031473             0.088486         2.656256e-11             0.020000
            0.033428             0.088486         2.656256e-11             0.020000
            0.035382             0.088486         2.656256e-11             0.020000
            0.037337             0.088486         2.656256e-11             0.020000
            0.039292             0.088486         2.656256e-11             0.020000
            0.041246             0.088486         2.656256e-11             0.020000
            0.043201             0.088486         2.656256e-11             0.020000
            0.045155             0.088486         2.656256e-11             0.020000
            0.047110             0.088486         2.656256e-11             0.020000
            0.049064             0.088486         2.656256e-11             0.020000
            0.051019             0.088486         2.656256e-11             0.020000
            0.052974             0.088486         2.656256e-11             0.020000
            0.054928             0.088486         2.656256e-11             0.020000
           -0.068209             0.086518         2.656256e-11             0.020000
           -0.066255             0.086518         2.656256e-11             0.020000
           -0.064300             0.086518         2.656256e-11             0.020000
           -0.062346             0.086518         2.656256e-11             0.020000
           -0.060391             0.086518         2.656256e-11             0.020000
           -0.058437             0.086518         2.656256e-11             0.020000
           -0.056482             0.086518         2.656256e-11             0.020000
           -0.054527             0.086518         2.656256e-11             0.020000
           -0.052573             0.086518         2.656256e-11             0.020000
           -0.050618             0.086518         2.656256e-11             0.020000
           -0.048664             0.086518         2.656256e-11             0.020000
           -0.046709             0.086518         2.656256e-11             0.020000
           -0.044755             0.086518         2.656256e-11             0.020000
           -0.042800             0.086518         2.656256e-11             0.020000
           -0.040845             0.086518         2.656256e-11             0.020000
           -0.038891             0.086518         2.656256e-11             0.020000
           -0.036936             0.086518         2.656256e-11             0.020000
           -0.034982             0.086518         2.656256e-11             0.020000
           -0.033027             0.086518         2.656256e-11             0.020000
           -0.031073             0.086518         2.656256e-11             0.020000
           -0.029118             0.086518         2.656256e-11             0.020000
           -0.027164             0.086518         2.656256e-11             0.020000
           -0.025209             0.086518         2.656256e-11             0.020000
           -0.023254             0.086518         2.656256e-11             0.020000
           -0.021300             0.086518         2.656256e-11             0.020000
           -0.019345             0.086518         2.656256e-11             0.020000
           -0.017391             0.086518         2.656256e-11             0.020000
           -0.015436             0.086518         2.656256e-11             0.020000
           -0.013482             0.086518         2.656256e-11             0.020000
           -0.011527             0.086518         2.656256e-11             0.020000
           -0.009572             0.086518         2.656256e-11             0.020000
           -0.007618             0.086518         2.656256e-11             0.020000
           -0.005663             0.086518         2.656256e-11             0.020000
           -0.003709             0.086518         2.656256e-11             0.020000
           -0.001754             0.086518         2.656256e-11             0.020000
            0.000200             0.086518         2.656256e-11             0.020000
            0.002155             0.086518         2.656256e-11             0.020000
            0.004109             0.086518         2.656256e-11             0.020000
            0.006064             0.086518         2.656256e-11             0.020000
            0.008019             0.086518         2.656256e-11             0.020000
            0.009973             0.086518         2.656256e-11             0.020000
            0.011928             0.086518         2.656256e-11             0.020000
            0.013882             0.086518         2.656256e-11             0.020000
            0.015837             0.086518         2.656256e-11             0.020000
            0.017791             0.086518         2.656256e-11             0.020000
            0.019746             0.086518         2.656256e-11             0.020000
            0.021701             0.086518         2.656256e-11             0.020000
            0.023655             0.086518         2.656256e-11             0.020000
            0.025610             0.086518         2.656256e-11             0.020000
            0.027564             0.086518         2.656256e-11             0.020000
            0.029519             0.086518         2.656256e-11             0.020000
            0.031473             0.086518         2.656256e-11             0.020000
            0.033428             0.086518         2.656256e-11             0.020000
            0.035382             0.086518         2.656256e-11             0.020000
            0.037337             0.086518         2.656256e-11             0.020000
            0.039292             0.086518         2.656256e-11             0.020000
            0.041246             0.086518         2.656256e-11             0.020000
            0.043201             0.086518         2.656256e-11             0.020000
            0.045155             0.086518         2.656256e-11             0.020000
            0.047110             0.086518         2.656256e-11             0.020000
            0.049064             0.086518         2.656256e-11             0.020000
            0.051019             0.086518         2.656256e-11             0.020000
            0.052974             0.086518         2.656256e-11             0.020000
            0.054928             0.086518         2.656256e-11             0.020000
            0.056883             0.086518         2.656256e-11             0.020000
           -0.070164             0.084549         2.656256e-11             0.020000
           -0.068209             0.084549         2.656256e-11             0.020000
           -0.066255             0.084549         2.656256e-11             0.020000
           -0.064300             0.084549         2.656256e-11             0.020000
           -0.062346             0.084549         2.656256e-11             0.020000
           -0.060391             0.084549         2.656256e-11             0.020000
           -0.058437             0.084549         2.656256e-11             0.020000
           -0.056482             0.084549         2.656256e-11             0.020000
           -0.054527             0.084549         2.656256e-11             0.020000
           -0.052573             0.084549         2.656256e-11             0.020000
           -0.050618             0.084549         2.656256e-11             0.020000
           -0.048664             0.084549         2.656256e-11             0.020000
           -0.046709             0.084549         2.656256e-11             0.020000
           -0.044755             0.084549         2.656256e-11             0.020000
           -0.042800             0.084549         2.656256e-11             0.020000
           -0.040845             0.084549         2.656256e-11             0.020000
           -0.038891             0.084549         2.656256e-11             0.020000
           -0.036936             0.084549         2.656256e-11             0.020000
           -0.034982             0.084549         2.656256e-11             0.020000
           -0.033027             0.084549         2.656256e-11             0.020000
           -0.031073             0.084549         2.656256e-11             0.020000
           -0.029118             0.084549         2.656256e-11             0.020000
           -0.027164             0.084549         2.656256e-11             0.020000
           -0.025209             0.084549         2.656256e-11             0.020000
           -0.023254             0.084549         2.656256e-11             0.020000
           -0.021300             0.084549         2.656256e-11             0.020000
           -0.019345             0.084549         2.656256e-11             0.020000
           -0.017391             0.084549         2.656256e-11             0.020000
           -0.015436             0.084549         2.656256e-11             0.020000
           -0.013482             0.084549         2.656256e-11             0.020000
           -0.011527             0.084549         2.656256e-11             0.020000
           -0.009572             0.084549         2.656256e-11             0.020000
           -0.007618             0.084549         2.656256e-11             0.020000
           -0.005663             0.084549         2.656256e-11             0.020000
           -0.003709             0.084549         2.656256e-11             0.020000
           -0.001754             0.084549         2.656256e-11             0.020000
            0.000200             0.084549         2.656256e-11             0.020000
            0.002155             0.084549         2.656256e-11             0.020000
            0.004109             0.084549         2.656256e-11             0.020000
            0.006064             0.084549         2.656256e-11             0.020000
            0.008019             0.084549         2.656256e-11             0.020000
            0.009973             0.084549         2.656256e-11             0.020000
            0.011928             0.084549         2.656256e-11             0.020000
            0.013882             0.084549         2.656256e-11             0.020000
            0.015837             0.084549         2.656256e-11             0.020000
            0.017791             0.084549         2.656256e-11             0.020000
            0.019746             0.084549         2.656256e-11             0.020000
            0.021701             0.084549         2.656256e-11             0.020000
            0.023655             0.084549         2.656256e-11             0.020000
            0.025610             0.084549         2.656256e-11             0.020000
            0.027564             0.084549         2.656256e-11             0.020000
            0.029519             0.084549         2.656256e-11             0.020000
            0.031473             0.084549         2.656256e-11             0.020000
            0.033428             0.084549         2.656256e-11             0.020000
            0.035382             0.084549         2.656256e-11             0.020000
            0.037337             0.084549         2.656256e-11             0.020000
            0.039292             0.084549         2.656256e-11             0.020000
            0.041246             0.084549         2.656256e-11             0.020000
            0.043201             0.084549         2.656256e-11             0.020000
            0.045155             0.084549         2.656256e-11             0.020000
            0.047110             0.084549         2.656256e-11             0.020000
            0.049064             0.084549         2.656256e-11             0.020000
            0.051019             0.084549         2.656256e-11             0.020000
            0.052974             0.084549         2.656256e-11             0.020000
            0.054928             0.084549         2.656256e-11             0.020000
            0.056883             0.084549         2.656256e-11             0.020000
            0.058837             0.084549         2.656256e-11             0.020000
            0.060792             0.084549         2.656256e-11             0.020000
           -0.074073             0.082580         2.656256e-11             0.020000
           -0.072118             0.082580         2.656256e-11             0.020000
           -0.070164             0.082580         2.656256e-11             0.020000
           -0.068209             0.082580         2.656256e-11             0.020000
           -0.066255             0.082580         2.656256e-11             0.020000
           -0.064300             0.082580         2.656256e-11             0.020000
           -0.062346             0.082580         2.656256e-11             0.020000
           -0.060391             0.082580         2.656256e-11             0.020000
           -0.058437             0.082580         2.656256e-11             0.020000
           -0.056482             0.082580         2.656256e-11             0.020000
           -0.054527             0.082580         2.656256e-11             0.020000
           -0.052573             0.082580         2.656256e-11             0.020000
           -0.050618             0.082580         2.656256e-11             0.020000
           -0.048664             0.082580         2.656256e-11             0.020000
           -0.046709             0.082580         2.656256e-11             0.020000
           -0.044755             0.082580         2.656256e-11             0.020000
           -0.042800             0.082580         2.656256e-11             0.020000
           -0.040845             0.082580         2.656256e-11             0.020000
           -0.038891             0.082580         2.656256e-11             0.020000
           -0.036936             0.082580         2.656256e-11             0.020000
           -0.034982             0.082580         2.656256e-11             0.020000
           -0.033027             0.082580         2.656256e-11             0.020000
           -0.031073             0.082580         2.656256e-11             0.020000
           -0.029118             0.082580         2.656256e-11             0.020000
           -0.027164             0.082580         2.656256e-11             0.020000
           -0.025209             0.082580         2.656256e-11             0.020000
           -0.023254             0.082580         2.656256e-11             0.020000
           -0.021300             0.082580         2.656256e-11             0.020000
           -0.019345             0.082580         2.656256e-11             0.020000
           -0.017391             0.082580         2.656256e-11             0.020000
           -0.015436             0.082580         2.656256e-11             0.020000
           -0.013482             0.082580         2.656256e-11             0.020000
           -0.011527             0.082580         2.656256e-11             0.020000
           -0.009572             0.082580         2.656256e-11             0.020000
           -0.007618             0.082580         2.656256e-11             0.020000
           -0.005663             0.082580         2.656256e-11             0.020000
           -0.003709             0.082580         2.656256e-11             0.020000
           -0.001754             0.082580         2.656256e-11             0.020000
            0.000200             0.082580         2.656256e-11             0.020000
            0.002155             0.082580         2.656256e-11             0.020000
            0.004109             0.082580         2.656256e-11             0.020000
            0.006064             0.082580         2.656256e-11             0.020000
            0.008019             0.082580         2.656256e-11             0.020000
            0.009973             0.082580         2.656256e-11             0.020000
            0.011928             0.082580         2.656256e-11             0.020000
            0.013882             0.082580         2.656256e-11             0.020000
            0.015837             0.082580         2.656256e-11             0.020000
            0.017791             0.082580         2.656256e-11             0.020000
            0.019746             0.082580         2.656256e-11             0.020000
            0.021701             0.082580         2.656256e-11             0.020000
            0.023655             0.082580         2.656256e-11             0.020000
            0.025610             0.082580         2.656256e-11             0.020000
            0.027564             0.082580         2.656256e-11             0.020000
            0.029519             0.082580         2.656256e-11             0.020000
            0.031473             0.082580         2.656256e-11             0.020000
            0.033428             0.082580         2.656256e-11             0.020000
            0.035382             0.082580         2.656256e-11             0.020000
            0.037337             0.082580         2.656256e-11             0.020000
            0.039292             0.082580         2.656256e-11             0.020000
            0.041246             0.082580         2.656256e-11             0.020000
            0.043201             0.082580         2.656256e-11             0.020000
            0.045155             0.082580         2.656256e-11             0.020000
            0.047110             0.082580         2.656256e-11             0.020000
            0.049064             0.082580         2.656256e-11             0.020000
            0.051019             0.082580         2.656256e-11             0.020000
            0.052974             0.082580         2.656256e-11             0.020000
            0.054928             0.082580         2.656256e-11             0.020000
            0.056883             0.082580         2.656256e-11             0.020000
            0.058837             0.082580         2.656256e-11             0.020000
            0.060792             0.082580         2.656256e-11             0.020000
            0.062746             0.082580         2.656256e-11             0.020000
           -0.076028             0.080612         2.656256e-11             0.020000
           -0.074073             0.080612         2.656256e-11             0.020000
           -0.072118             0.080612         2.656256e-11             0.020000
           -0.070164             0.080612         2.656256e-11             0.020000
           -0.068209             0.080612         2.656256e-11             0.020000
           -0.066255             0.080612         2.656256e-11             0.020000
           -0.064300             0.080612         2.656256e-11             0.020000
           -0.062346             0.080612         2.656256e-11             0.020000
           -0.060391             0.080612         2.656256e-11             0.020000
           -0.058437             0.080612         2.656256e-11             0.020000
           -0.056482             0.080612         2.656256e-11             0.020000
           -0.054527             0.080612         2.656256e-11             0.020000
           -0.052573             0.080612         2.656256e-11             0.020000
           -0.050618             0.080612         2.656256e-11             0.020000
           -0.048664             0.080612         2.656256e-11             0.020000
           -0.046709             0.080612         2.656256e-11             0.020000
           -0.044755             0.080612         2.656256e-11             0.020000
           -0.042800             0.080612         2.656256e-11             0.020000
           -0.040845             0.080612         2.656256e-11             0.020000
           -0.038891             0.080612         2.656256e-11             0.020000
           -0.036936             0.080612         2.656256e-11             0.020000
           -0.034982             0.080612         2.656256e-11             0.020000
           -0.033027             0.080612         2.656256e-11             0.020000
           -0.031073             0.080612         2.656256e-11             0.020000
           -0.029118             0.080612         2.656256e-11             0.020000
           -0.027164             0.080612         2.656256e-11             0.020000
           -0.025209             0.080612         2.656256e-11             0.020000
           -0.023254             0.080612         2.656256e-11             0.020000
           -0.021300             0.080612         2.656256e-11             0.020000
           -0.019345             0.080612         2.656256e-11             0.020000
           -0.017391             0.080612         2.656256e-11             0.020000
           -0.015436             0.080612         2.656256e-11             0.020000
           -0.013482             0.080612         2.656256e-11             0.020000
           -0.011527             0.080612         2.656256e-11             0.020000
           -0.009572             0.080612         2.656256e-11             0.020000
           -0.007618             0.080612         2.656256e-11             0.020000
           -0.005663             0.080612         2.656256e-11             0.020000
           -0.003709             0.080612         2.656256e-11             0.020000
           -0.001754             0.080612         2.656256e-11             0.020000
            0.000200             0.080612         2.656256e-11             0.020000
            0.002155             0.080612         2.656256e-11             0.020000
            0.004109             0.080612         2.656256e-11             0.020000
            0.006064             0.080612         2.656256e-11             0.020000
            0.008019             0.080612         2.656256e-11             0.020000
            0.009973             0.080612         2.656256e-11             0.020000
            0.011928             0.080612         2.656256e-11             0.020000
            0.013882             0.080612         2.656256e-11             0.020000
            0.015837             0.080612         2.656256e-11             0.020000
            0.017791             0.080612         2.656256e-11             0.020000
            0.019746             0.080612         2.656256e-11             0.020000
            0.021701             0.080612         2.656256e-11             0.020000
            0.023655             0.080612         2.656256e-11             0.020000
            0.025610             0.080612         2.656256e-11             0.020000
            0.027564             0.080612         2.656256e-11             0.020000
            0.029519             0.080612         2.656256e-11             0.020000
            0.031473             0.080612         2.656256e-11             0.020000
            0.033428             0.080612         2.656256e-11             0.020000
            0.035382             0.080612         2.656256e-11             0.020000
            0.037337             0.080612         2.656256e-11             0.020000
            0.039292             0.080612         2.656256e-11             0.020000
            0.041246             0.080612         2.656256e-11             0.020000
            0.043201             0.080612         2.656256e-11             0.020000
            0.045155             0.080612         2.656256e-11             0.020000
            0.047110             0.080612         2.656256e-11             0.020000
            0.049064             0.080612         2.656256e-11             0.020000
            0.051019             0.080612         2.656256e-11             0.020000
            0.052974             0.080612         2.656256e-11             0.020000
            0.054928             0.080612         2.656256e-11             0.020000
            0.056883             0.080612         2.656256e-11             0.020000
            0.058837             0.080612         2.656256e-11             0.020000
            0.060792             0.080612         2.656256e-11             0.020000
            0.062746             0.080612         2.656256e-11             0.020000
            0.064701             0.080612         2.656256e-11             0.020000
           -0.079937             0.078643         2.656256e-11             0.020000
           -0.077982             0.078643         2.656256e-11             0.020000
           -0.076028             0.078643         2.656256e-11             0.020000
           -0.074073             0.078643         2.656256e-11             0.020000
           -0.072118             0.078643         2.656256e-11             0.020000
           -0.070164             0.078643         2.656256e-11             0.020000
           -0.068209             0.078643         2.656256e-11             0.020000
           -0.066255             0.078643         2.656256e-11             0.020000
           -0.064300             0.078643         2.656256e-11             0.020000
           -0.062346             0.078643         2.656256e-11             0.020000
           -0.060391             0.078643         2.656256e-11             0.020000
           -0.058437             0.078643         2.656256e-11             0.020000
           -0.056482             0.078643         2.656256e-11             0.020000
           -0.054527             0.078643         2.656256e-11             0.020000
           -0.052573             0.078643         2.656256e-11             0.020000
           -0.050618             0.078643         2.656256e-11             0.020000
           -0.048664             0.078643         2.656256e-11             0.020000
           -0.046709             0.078643         2.656256e-11             0.020000
           -0.044755             0.078643         2.656256e-11             0.020000
           -0.042800             0.078643         2.656256e-11             0.020000
           -0.040845             0.078643         2.656256e-11             0.020000
           -0.038891             0.078643         2.656256e-11             0.020000
           -0.036936             0.078643         2.656256e-11             0.020000
           -0.034982             0.078643         2.656256e-11             0.020000
           -0.033027             0.078643         2.656256e-11             0.020000
           -0.031073             0.078643         2.656256e-11             0.020000
           -0.029118             0.078643         2.656256e-11             0.020000
           -0.027164             0.078643         2.656256e-11             0.020000
           -0.025209             0.078643         2.656256e-11             0.020000
           -0.023254             0.078643         2.656256e-11             0.020000
           -0.021300             0.078643         2.656256e-11             0.020000
           -0.019345             0.078643         2.656256e-11             0.020000
           -0.017391             0.078643         2.656256e-11             0.020000
           -0.015436             0.078643         2.656256e-11             0.020000
           -0.013482             0.078643         2.656256e-11             0.020000
           -0.011527             0.078643         2.656256e-11             0.020000
           -0.009572             0.078643         2.656256e-11             0.020000
           -0.007618             0.078643         2.656256e-11             0.020000
           -0.005663             0.078643         2.656256e-11             0.020000
           -0.003709             0.078643         2.656256e-11             0.020000
           -0.001754             0.078643         2.656256e-11             0.020000
            0.000200             0.078643         2.656256e-11             0.020000
            0.002155             0.078643         2.656256e-11             0.020000
            0.004109             0.078643         2.656256e-11             0.020000
            0.006064             0.078643         2.656256e-11             0.020000
            0.008019             0.078643         2.656256e-11             0.020000
            0.009973             0.078643         2.656256e-11             0.020000
            0.011928             0.078643         2.656256e-11             0.020000
            0.013882             0.078643         2.656256e-11             0.020000
            0.015837             0.078643         2.656256e-11             0.020000
            0.017791             0.078643         2.656256e-11             0.020000
            0.019746             0.078643         2.656256e-11             0.020000
            0.021701             0.078643         2.656256e-11             0.020000
            0.023655             0.078643         2.656256e-11             0.020000
            0.025610             0.078643         2.656256e-11             0.020000
            0.027564             0.078643         2.656256e-11             0.020000
            0.029519             0.078643         2.656256e-11             0.020000
            0.031473             0.078643         2.656256e-11             0.020000
            0.033428             0.078643         2.656256e-11             0.020000
            0.035382             0.078643         2.656256e-11             0.020000
            0.037337             0.078643         2.656256e-11             0.020000
            0.039292             0.078643         2.656256e-11             0.020000
            0.041246             0.078643         2.656256e-11             0.020000
            0.043201             0.078643         2.656256e-11             0.020000
            0.045155             0.078643         2.656256e-11             0.020000
            0.047110             0.078643         2.656256e-11             0.020000
            0.049064             0.078643         2.656256e-11             0.020000
            0.051019             0.078643         2.656256e-11             0.020000
            0.052974             0.078643         2.656256e-11             0.020000
            0.054928             0.078643         2.656256e-11             0.020000
            0.056883             0.078643         2.656256e-11             0.020000
            0.058837             0.078643         2.656256e-11             0.020000
            0.060792             0.078643         2.656256e-11             0.020000
            0.062746             0.078643         2.656256e-11             0.020000
            0.064701             0.078643         2.656256e-11             0.020000
            0.066655             0.078643         2.656256e-11             0.020000
           -0.081891             0.076675         2.656256e-11             0.020000
           -0.079937             0.076675         2.656256e-11             0.020000
           -0.077982             0.076675         2.656256e-11             0.020000
           -0.076028             0.076675         2.656256e-11             0.020000
           -0.074073             0.076675         2.656256e-11             0.020000
           -0.072118             0.076675         2.656256e-11             0.020000
           -0.070164             0.076675         2.656256e-11             0.020000
           -0.068209             0.076675         2.656256e-11             0.020000
           -0.066255             0.076675         2.656256e-11             0.020000
           -0.064300             0.076675         2.656256e-11             0.020000
           -0.062346             0.076675         2.656256e-11             0.020000
           -0.060391             0.076675         2.656256e-11             0.020000
           -0.058437             0.076675         2.656256e-11             0.020000
           -0.056482             0.076675         2.656256e-11             0.020000
           -0.054527             0.076675         2.656256e-11             0.020000
           -0.052573             0.076675         2.656256e-11             0.020000
           -0.050618             0.076675         2.656256e-11             0.020000
           -0.048664             0.076675         2.656256e-11             0.020000
           -0.046709             0.076675         2.656256e-11             0.020000
           -0.044755             0.076675         2.656256e-11             0.020000
           -0.042800             0.076675         2.656256e-11             0.020000
           -0.040845             0.076675         2.656256e-11             0.020000
           -0.038891             0.076675         2.656256e-11             0.020000
           -0.036936             0.076675         2.656256e-11             0.020000
           -0.034982             0.076675         2.656256e-11             0.020000
           -0.033027             0.076675         2.656256e-11             0.020000
           -0.031073             0.076675         2.656256e-11             0.020000
           -0.029118             0.076675         2.656256e-11             0.020000
           -0.027164             0.076675         2.656256e-11             0.020000
           -0.025209             0.076675         2.656256e-11             0.020000
           -0.023254             0.076675         2.656256e-11             0.020000
           -0.021300             0.076675         2.656256e-11             0.020000
           -0.019345             0.076675         2.656256e-11             0.020000
           -0.017391             0.076675         2.656256e-11             0.020000
           -0.015436             0.076675         2.656256e-11             0.020000
           -0.013482             0.076675         2.656256e-11             0.020000
           -0.011527             0.076675         2.656256e-11             0.020000
           -0.009572             0.076675         2.656256e-11             0.020000
           -0.007618             0.076675         2.656256e-11             0.020000
           -0.005663             0.076675         2.656256e-11             0.020000
           -0.003709             0.076675         2.656256e-11             0.020000
           -0.001754             0.076675         2.656256e-11             0.020000
            0.000200             0.076675         2.656256e-11             0.020000
            0.002155             0.076675         2.656256e-11             0.020000
            0.004109             0.076675         2.656256e-11             0.020000
            0.006064             0.076675         2.656256e-11             0.020000
            0.008019             0.076675         2.656256e-11             0.020000
            0.009973             0.076675         2.656256e-11             0.020000
            0.011928             0.076675         2.656256e-11             0.020000
            0.013882             0.076675         2.656256e-11             0.020000
            0.015837             0.076675         2.656256e-11             0.020000
            0.017791             0.076675         2.656256e-11             0.020000
            0.019746             0.076675         2.656256e-11             0.020000
            0.021701             0.076675         2.656256e-11             0.020000
            0.023655             0.076675         2.656256e-11             0.020000
            0.025610             0.076675         2.656256e-11             0.020000
            0.027564             0.076675         2.656256e-11             0.020000
            0.029519             0.076675         2.656256e-11             0.020000
            0.031473             0.076675         2.656256e-11             0.020000
            0.033428             0.076675         2.656256e-11             0.020000
            0.035382             0.076675         2.656256e-11             0.020000
            0.037337             0.076675         2.656256e-11             0.020000
            0.039292             0.076675         2.656256e-11             0.020000
            0.041246             0.076675         2.656256e-11             0.020000
            0.043201             0.076675         2.656256e-11             0.020000
            0.045155             0.076675         2.656256e-11             0.020000
            0.047110             0.076675         2.656256e-11             0.020000
            0.049064             0.076675         2.656256e-11             0.020000
            0.051019             0.076675         2.656256e-11             0.020000
            0.052974             0.076675         2.656256e-11             0.020000
            0.054928             0.076675         2.656256e-11             0.020000
            0.056883             0.076675         2.656256e-11             0.020000
            0.058837             0.076675         2.656256e-11             0.020000
            0.060792             0.076675         2.656256e-11             0.020000
            0.062746             0.076675         2.656256e-11             0.020000
            0.064701             0.076675         2.656256e-11             0.020000
            0.066655             0.076675         2.656256e-11             0.020000
            0.068610             0.076675         2.656256e-11             0.020000
           -0.083846             0.074706         2.656256e-11             0.020000
           -0.081891             0.074706         2.656256e-11             0.020000
           -0.079937             0.074706         2.656256e-11             0.020000
           -0.077982             0.074706         2.656256e-11             0.020000
           -0.076028             0.074706         2.656256e-11             0.020000
           -0.074073             0.074706         2.656256e-11             0.020000
           -0.072118             0.074706         2.656256e-11             0.020000
           -0.070164             0.074706         2.656256e-11             0.020000
           -0.068209             0.074706         2.656256e-11             0.020000
           -0.066255             0.074706         2.656256e-11             0.020000
           -0.064300             0.074706         2.656256e-11             0.020000
           -0.062346             0.074706         2.656256e-11             0.020000
           -0.060391             0.074706         2.656256e-11             0.020000
           -0.058437             0.074706         2.656256e-11             0.020000
           -0.056482             0.074706         2.656256e-11             0.020000
           -0.054527             0.074706         2.656256e-11             0.020000
           -0.052573             0.074706         2.656256e-11             0.020000
           -0.050618             0.074706         2.656256e-11             0.020000
           -0.048664             0.074706         2.656256e-11             0.020000
           -0.046709             0.074706         2.656256e-11             0.020000
           -0.044755             0.074706         2.656256e-11             0.020000
           -0.042800             0.074706         2.656256e-11             0.020000
           -0.040845             0.074706         2.656256e-11             0.020000
           -0.038891             0.074706         2.656256e-11             0.020000
           -0.036936             0.074706         2.656256e-11             0.020000
           -0.034982             0.074706         2.656256e-11             0.020000
           -0.033027             0.074706         2.656256e-11             0.020000
           -0.031073             0.074706         2.656256e-11             0.020000
           -0.029118             0.074706         2.656256e-11             0.020000
           -0.027164             0.074706         2.656256e-11             0.020000
           -0.025209             0.074706         2.656256e-11             0.020000
           -0.023254             0.074706         2.656256e-11             0.020000
           -0.021300             0.074706         2.656256e-11             0.020000
           -0.019345             0.074706         2.656256e-11             0.020000
           -0.017391             0.074706         2.656256e-11             0.020000
           -0.015436             0.074706         2.656256e-11             0.020000
           -0.013482             0.074706         2.656256e-11             0.020000
           -0.011527             0.074706         2.656256e-11             0.020000
           -0.009572             0.074706         5.312513e-11             0.040000
           -0.007618             0.074706         5.312513e-11             0.040000
           -0.005663             0.074706         5.312513e-11             0.040000
           -0.003709             0.074706         5.312513e-11             0.040000
           -0.001754             0.074706         5.312513e-11             0.040000
            0.000200             0.074706         5.312513e-11             0.040000
            0.002155             0.074706         2.656256e-11             0.020000
            0.004109             0.074706         2.656256e-11             0.020000
            0.006064             0.074706         2.656256e-11             0.020000
            0.008019             0.074706         2.656256e-11             0.020000
            0.009973             0.074706         2.656256e-11             0.020000
            0.011928             0.074706         2.656256e-11             0.020000
            0.013882             0.074706         2.656256e-11             0.020000
            0.015837             0.074706         2.656256e-11             0.020000
            0.017791             0.074706         2.656256e-11             0.020000
            0.019746             0.074706         2.656256e-11             0.020000
            0.021701             0.074706         2.656256e-11             0.020000
            0.023655             0.074706         2.656256e-11             0.020000
            0.025610             0.074706         2.656256e-11             0.020000
            0.027564             0.074706         2.656256e-11             0.020000
            0.029519             0.074706         2.656256e-11             0.020000
            0.031473             0.074706         2.656256e-11             0.020000
            0.033428             0.074706         2.656256e-11             0.020000
            0.035382             0.074706         2.656256e-11             0.020000
            0.037337             0.074706         2.656256e-11             0.020000
            0.039292             0.074706         2.656256e-11             0.020000
            0.041246             0.074706         2.656256e-11             0.020000
            0.043201             0.074706         2.656256e-11             0.020000
            0.045155             0.074706         2.656256e-11             0.020000
            0.047110             0.074706         2.656256e-11             0.020000
            0.049064             0.074706         2.656256e-11             0.020000
            0.051019             0.074706         2.656256e-11             0.020000
            0.052974             0.074706         2.656256e-11             0.020000
            0.054928             0.074706         2.656256e-11             0.020000
            0.056883             0.074706         2.656256e-11             0.020000
            0.058837             0.074706         2.656256e-11             0.020000
            0.060792             0.074706         2.656256e-11             0.020000
            0.062746             0.074706         2.656256e-11             0.020000
            0.064701             0.074706         2.656256e-11             0.020000
            0.066655             0.074706         2.656256e-11             0.020000
            0.068610             0.074706         2.656256e-11             0.020000
            0.070565             0.074706         2.656256e-11             0.020000
           -0.085800             0.072738         2.656256e-11             0.020000
           -0.083846             0.072738         2.656256e-11             0.020000
           -0.081891             0.072738         2.656256e-11             0.020000
           -0.079937             0.072738         2.656256e-11             0.020000
           -0.077982             0.072738         2.656256e-11             0.020000
           -0.076028             0.072738         2.656256e-11             0.020000
           -0.074073             0.072738         2.656256e-11             0.020000
           -0.072118             0.072738         2.656256e-11             0.020000
           -0.070164             0.072738         2.656256e-11             0.020000
           -0.068209             0.072738         2.656256e-11             0.020000
           -0.066255             0.072738         2.656256e-11             0.020000
           -0.064300             0.072738         2.656256e-11             0.020000
           -0.062346             0.072738         2.656256e-11             0.020000
           -0.060391             0.072738         2.656256e-11             0.020000
           -0.058437             0.072738         2.656256e-11             0.020000
           -0.056482             0.072738         2.656256e-11             0.020000
           -0.054527             0.072738         2.656256e-11             0.020000
           -0.052573             0.072738         2.656256e-11             0.020000
           -0.050618             0.072738         2.656256e-11             0.020000
           -0.048664             0.072738         2.656256e-11             0.020000
           -0.046709             0.072738         2.656256e-11             0.020000
           -0.044755             0.072738         2.656256e-11             0.020000
           -0.042800             0.072738         2.656256e-11             0.020000
           -0.040845             0.072738         2.656256e-11             0.020000
           -0.038891             0.072738         2.656256e-11             0.020000
           -0.036936             0.072738         2.656256e-11             0.020000
           -0.034982             0.072738         2.656256e-11             0.020000
           -0.033027             0.072738         2.656256e-11             0.020000
           -0.031073             0.072738         2.656256e-11             0.020000
           -0.029118             0.072738         2.656256e-11             0.020000
           -0.027164             0.072738         2.656256e-11             0.020000
           -0.025209             0.072738         2.656256e-11             0.020000
           -0.023254             0.072738         2.656256e-11             0.020000
           -0.021300             0.072738         2.656256e-11             0.020000
           -0.019345             0.072738         2.656256e-11             0.020000
           -0.017391             0.072738         5.312513e-11             0.040000
           -0.015436             0.072738         5.312513e-11             0.040000
           -0.013482             0.072738         5.312513e-11             0.040000
           -0.011527             0.072738         5.312513e-11             0.040000
           -0.009572             0.072738         5.312513e-11             0.040000
           -0.007618             0.072738         5.312513e-11             0.040000
           -0.005663             0.072738         5.312513e-11             0.040000
           -0.003709             0.072738         5.312513e-11             0.040000
           -0.001754             0.072738         5.312513e-11             0.040000
            0.000200             0.072738         5.312513e-11             0.040000
            0.002155             0.072738         5.312513e-11             0.040000
            0.004109             0.072738         5.312513e-11             0.040000
            0.006064             0.072738         5.312513e-11             0.040000
            0.008019             0.072738         5.312513e-11             0.040000
            0.009973             0.072738         2.656256e-11             0.020000
            0.011928             0.072738         2.656256e-11             0.020000
            0.013882             0.072738         2.656256e-11             0.020000
            0.015837             0.072738         2.656256e-11             0.020000
            0.017791             0.072738         2.656256e-11             0.020000
            0.019746             0.072738         2.656256e-11             0.020000
            0.021701             0.072738         2.656256e-11             0.020000
            0.023655             0.072738         2.656256e-11             0.020000
            0.025610             0.072738         2.656256e-11             0.020000
            0.027564             0.072738         2.656256e-11             0.020000
            0.029519             0.072738         2.656256e-11             0.020000
            0.031473             0.072738         2.656256e-11             0.020000
            0.033428             0.072738         2.656256e-11             0.020000
            0.035382             0.072738         2.656256e-11             0.020000
            0.037337             0.072738         2.656256e-11             0.020000
            0.039292             0.072738         2.656256e-11             0.020000
            0.041246             0.072738         2.656256e-11             0.020000
            0.043201             0.072738         2.656256e-11             0.020000
            0.045155             0.072738         2.656256e-11             0.020000
            0.047110             0.072738         2.656256e-11             0.020000
            0.049064             0.072738         2.656256e-11             0.020000
            0.051019             0.072738         2.656256e-11             0.020000
            0.052974             0.072738         2.656256e-11             0.020000
            0.054928             0.072738         2.656256e-11             0.020000
            0.056883             0.072738         2.656256e-11             0.020000
            0.058837             0.072738         2.656256e-11             0.020000
            0.060792             0.072738         2.656256e-11             0.020000
            0.062746             0.072738         2.656256e-11             0.020000
            0.064701             0.072738         2.656256e-11             0.020000
            0.066655             0.072738         2.656256e-11             0.020000
            0.068610             0.072738         2.656256e-11             0.020000
            0.070565             0.072738         2.656256e-11             0.020000
            0.072519             0.072738         2.656256e-11             0.020000
           -0.087755             0.070769         2.656256e-11             0.020000
           -0.085800             0.070769         2.656256e-11             0.020000
           -0.083846             0.070769         2.656256e-11             0.020000
           -0.081891             0.070769         2.656256e-11             0.020000
           -0.079937             0.070769         2.656256e-11             0.020000
           -0.077982             0.070769         2.656256e-11             0.020000
           -0.076028             0.070769         2.656256e-11             0.020000
           -0.074073             0.070769         2.656256e-11             0.020000
           -0.072118             0.070769         2.656256e-11             0.020000
           -0.070164             0.070769         2.656256e-11             0.020000
           -0.068209             0.070769         2.656256e-11             0.020000
           -0.066255             0.070769         2.656256e-11             0.020000
           -0.064300             0.070769         2.656256e-11             0.020000
           -0.062346             0.070769         2.656256e-11             0.020000
           -0.060391             0.070769         2.656256e-11             0.020000
           -0.058437             0.070769         2.656256e-11             0.020000
           -0.056482             0.070769         2.656256e-11             0.020000
           -0.054527             0.070769         2.656256e-11             0.020000
           -0.052573             0.070769         2.656256e-11             0.020000
           -0.050618             0.070769         2.656256e-11             0.020000
           -0.048664             0.070769         2.656256e-11             0.020000
           -0.046709             0.070769         2.656256e-11             0.020000
           -0.044755             0.070769         2.656256e-11             0.020000
           -0.042800             0.070769         2.656256e-11             0.020000
           -0.040845             0.070769         2.656256e-11             0.020000
           -0.038891             0.070769         2.656256e-11             0.020000
           -0.036936             0.070769         2.656256e-11             0.020000
           -0.034982             0.070769         2.656256e-11             0.020000
           -0.033027             0.070769         2.656256e-11             0.020000
           -0.031073             0.070769         2.656256e-11             0.020000
           -0.029118             0.070769         2.656256e-11             0.020000
           -0.027164             0.070769         2.656256e-11             0.020000
           -0.025209             0.070769         2.656256e-11             0.020000
           -0.023254             0.070769         2.656256e-11             0.020000
           -0.021300             0.070769         5.312513e-11             0.040000
           -0.019345             0.070769         5.312513e-11             0.040000
           -0.017391             0.070769         5.312513e-11             0.040000
           -0.015436             0.070769         5.312513e-11             0.040000
           -0.013482             0.070769         5.312513e-11             0.040000
           -0.011527             0.070769         5.312513e-11             0.040000
           -0.009572             0.070769         5.312513e-11             0.040000
           -0.007618             0.070769         5.312513e-11             0.040000
           -0.005663             0.070769         5.312513e-11             0.040000
           -0.003709             0.070769         5.312513e-11             0.040000
           -0.001754             0.070769         5.312513e-11             0.040000
            0.000200             0.070769         5.312513e-11             0.040000
            0.002155             0.070769         5.312513e-11             0.040000
            0.004109             0.070769         5.312513e-11             0.040000
            0.006064             0.070769         5.312513e-11             0.040000
            0.008019             0.070769         5.312513e-11             0.040000
            0.009973             0.070769         5.312513e-11             0.040000
            0.011928             0.070769         5.312513e-11             0.040000
            0.013882             0.070769         2.656256e-11             0.020000
            0.015837             0.070769         2.656256e-11             0.020000
            0.017791             0.070769         2.656256e-11             0.020000
            0.019746             0.070769         2.656256e-11             0.020000
            0.021701             0.070769         2.656256e-11             0.020000
            0.023655             0.070769         2.656256e-11             0.020000
            0.025610             0.070769         2.656256e-11             0.020000
            0.027564             0.070769         2.656256e-11             0.020000
            0.029519             0.070769         2.656256e-11             0.020000
            0.031473             0.070769         2.656256e-11             0.020000
            0.033428             0.070769         2.656256e-11             0.020000
            0.035382             0.070769         2.656256e-11             0.020000
            0.037337             0.070769         2.656256e-11             0.020000
            0.039292             0.070769         2.656256e-11             0.020000
            0.041246             0.070769         2.656256e-11             0.020000
            0.043201             0.070769         2.656256e-11             0.020000
            0.045155             0.070769         2.656256e-11             0.020000
            0.047110             0.070769         2.656256e-11             0.020000
            0.049064             0.070769         2.656256e-11             0.020000
            0.051019             0.070769         2.656256e-11             0.020000
            0.052974             0.070769         2.656256e-11             0.020000
            0.054928             0.070769         2.656256e-11             0.020000
            0.056883             0.070769         2.656256e-11             0.020000
            0.058837             0.070769         2.656256e-11             0.020000
            0.060792             0.070769         2.656256e-11             0.020000
            0.062746             0.070769         2.656256e-11             0.020000
            0.064701             0.070769         2.656256e-11             0.020000
            0.066655             0.070769         2.656256e-11             0.020000
            0.068610             0.070769         2.656256e-11             0.020000
            0.070565             0.070769         2.656256e-11             0.020000
            0.072519             0.070769         2.656256e-11             0.020000
            0.074474             0.070769         2.656256e-11             0.020000
           -0.089710             0.068801         2.656256e-11             0.020000
           -0.087755             0.068801         2.656256e-11             0.020000
           -0.085800             0.068801         2.656256e-11             0.020000
           -0.083846             0.068801         2.656256e-11             0.020000
           -0.081891             0.068801         2.656256e-11             0.020000
           -0.079937             0.068801         2.656256e-11             0.020000
           -0.077982             0.068801         2.656256e-11             0.020000
           -0.076028             0.068801         2.656256e-11             0.020000
           -0.074073             0.068801         2.656256e-11             0.020000
           -0.072118             0.068801         2.656256e-11             0.020000
           -0.070164             0.068801         2.656256e-11             0.020000
           -0.068209             0.068801         2.656256e-11             0.020000
           -0.066255             0.068801         2.656256e-11             0.020000
           -0.064300             0.068801         2.656256e-11             0.020000
           -0.062346             0.068801         2.656256e-11             0.020000
           -0.060391             0.068801         2.656256e-11             0.020000
           -0.058437             0.068801         2.656256e-11             0.020000
           -0.056482             0.068801         2.656256e-11             0.020000
           -0.054527             0.068801         2.656256e-11             0.020000
           -0.052573             0.068801         2.656256e-11             0.020000
           -0.050618             0.068801         2.656256e-11             0.020000
           -0.048664             0.068801         2.656256e-11             0.020000
           -0.046709             0.068801         2.656256e-11             0.020000
           -0.044755             0.068801         2.656256e-11             0.020000
           -0.042800             0.068801         2.656256e-11             0.020000
           -0.040845             0.068801         2.656256e-11             0.020000
           -0.038891             0.068801         2.656256e-11             0.020000
           -0.036936             0.068801         2.656256e-11             0.020000
           -0.034982             0.068801         2.656256e-11             0.020000
           -0.033027             0.068801         2.656256e-11             0.020000
           -0.031073             0.068801         2.656256e-11             0.020000
           -0.029118             0.068801         2.656256e-11             0.020000
           -0.027164             0.068801         2.656256e-11             0.020000
           -0.025209             0.068801         5.312513e-11             0.040000
           -0.023254             0.068801         5.312513e-11             0.040000
           -0.021300             0.068801         5.312513e-11             0.040000
           -0.019345             0.068801         5.312513e-11             0.040000
           -0.017391             0.068801         5.312513e-11             0.040000
           -0.015436             0.068801         5.312513e-11             0.040000
           -0.013482             0.068801         5.312513e-11             0.040000
           -0.011527             0.068801         5.312513e-11             0.040000
           -0.009572             0.068801         5.312513e-11             0.040000
           -0.007618             0.068801         5.312513e-11             0.040000
           -0.005663             0.068801         5.312513e-11             0.040000
           -0.003709             0.068801         5.312513e-11             0.040000
           -0.001754             0.068801         5.312513e-11             0.040000
            0.000200             0.068801         5.312513e-11             0.040000
            0.002155             0.068801         5.312513e-11             0.040000
            0.004109             0.068801         5.312513e-11             0.040000
            0.006064             0.068801         5.312513e-11             0.040000
            0.008019             0.068801         5.312513e-11             0.040000
            0.009973             0.068801         5.312513e-11             0.040000
            0.011928             0.068801         5.312513e-11             0.040000
            0.013882             0.068801         5.312513e-11             0.040000
            0.015837             0.068801         5.312513e-11             0.040000
            0.017791             0.068801         2.656256e-11             0.020000
            0.019746             0.068801         2.656256e-11             0.020000
            0.021701             0.068801         2.656256e-11             0.020000
            0.023655             0.068801         2.656256e-11             0.020000
            0.025610             0.068801         2.656256e-11             0.020000
            0.027564             0.068801         2.656256e-11             0.020000
            0.029519             0.068801         2.656256e-11             0.020000
            0.031473             0.068801         2.656256e-11             0.020000
            0.033428             0.068801         2.656256e-11             0.020000
            0.035382             0.068801         2.656256e-11             0.020000
            0.037337             0.068801         2.656256e-11             0.020000
            0.039292             0.068801         2.656256e-11             0.020000
            0.041246             0.068801         2.656256e-11             0.020000
            0.043201             0.068801         2.656256e-11             0.020000
            0.045155             0.068801         2.656256e-11             0.020000
            0.047110             0.068801         2.656256e-11             0.020000
            0.049064             0.068801         2.656256e-11             0.020000
            0.051019             0.068801         2.656256e-11             0.020000
            0.052974             0.068801         2.656256e-11             0.020000
            0.054928             0.068801         2.656256e-11             0.020000
            0.056883             0.068801         2.656256e-11             0.020000
            0.058837             0.068801         2.656256e-11             0.020000
            0.060792             0.068801         2.656256e-11             0.020000
            0.062746             0.068801         2.656256e-11             0.020000
            0.064701             0.068801         2.656256e-11             0.020000
            0.066655             0.068801         2.656256e-11             0.020000
            0.068610             0.068801         2.656256e-11             0.020000
            0.070565             0.068801         2.656256e-11             0.020000
            0.072519             0.068801         2.656256e-11             0.020000
            0.074474             0.068801         2.656256e-11             0.020000
            0.076428             0.068801         2.656256e-11             0.020000
            0.078383             0.068801         2.656256e-11             0.020000
           -0.091664             0.066832         2.656256e-11             0.020000
           -0.089710             0.066832         2.656256e-11             0.020000
           -0.087755             0.066832         2.656256e-11             0.020000
           -0.085800             0.066832         2.656256e-11             0.020000
           -0.083846             0.066832         2.656256e-11             0.020000
           -0.081891             0.066832         2.656256e-11             0.020000
           -0.079937             0.066832         2.656256e-11             0.020000
           -0.077982             0.066832         2.656256e-11             0.020000
           -0.076028             0.066832         2.656256e-11             0.020000
           -0.074073             0.066832         2.656256e-11             0.020000
           -0.072118             0.066832         2.656256e-11             0.020000
           -0.070164             0.066832         2.656256e-11             0.020000
           -0.068209             0.066832         2.656256e-11             0.020000
           -0.066255             0.066832         2.656256e-11             0.020000
           -0.064300             0.066832         2.656256e-11             0.020000
           -0.062346             0.066832         2.656256e-11             0.020000
           -0.060391             0.066832         2.656256e-11             0.020000
           -0.058437             0.066832         2.656256e-11             0.020000
           -0.056482             0.066832         2.656256e-11             0.020000
           -0.054527             0.066832         2.656256e-11             0.020000
           -0.052573             0.066832         2.656256e-11             0.020000
           -0.050618             0.066832         2.656256e-11             0.020000
           -0.048664             0.066832         2.656256e-11             0.020000
           -0.046709             0.066832         2.656256e-11             0.020000
           -0.044755             0.066832         2.656256e-11             0.020000
           -0.042800             0.066832         2.656256e-11             0.020000
           -0.040845             0.066832         2.656256e-11             0.020000
           -0.038891             0.066832         2.656256e-11             0.020000
           -0.036936             0.066832         2.656256e-11             0.020000
           -0.034982             0.066832         2.656256e-11             0.020000
           -0.033027             0.066832         2.656256e-11             0.020000
           -0.031073             0.066832         2.656256e-11             0.020000
           -0.029118             0.066832         2.656256e-11             0.020000
           -0.027164             0.066832         5.312513e-11             0.040000
           -0.025209             0.066832         5.312513e-11             0.040000
           -0.023254             0.066832         5.312513e-11             0.040000
           -0.021300             0.066832         5.312513e-11             0.040000
           -0.019345             0.066832         5.312513e-11             0.040000
           -0.017391             0.066832         5.312513e-11             0.040000
           -0.015436             0.066832         5.312513e-11             0.040000
           -0.013482             0.066832         5.312513e-11             0.040000
           -0.011527             0.066832         5.312513e-11             0.040000
           -0.009572             0.066832         5.312513e-11             0.040000
           -0.007618             0.066832         5.312513e-11             0.040000
           -0.005663             0.066832         5.312513e-11             0.040000
           -0.003709             0.066832         5.312513e-11             0.040000
           -0.001754             0.066832         5.312513e-11             0.040000
            0.000200             0.066832         5.312513e-11             0.040000
            0.002155             0.066832         5.312513e-11             0.040000
            0.004109             0.066832         5.312513e-11             0.040000
            0.006064             0.066832         5.312513e-11             0.040000
            0.008019             0.066832         5.312513e-11             0.040000
            0.009973             0.066832         5.312513e-11             0.040000
            0.011928             0.066832         5.312513e-11             0.040000
            0.013882             0.066832         5.312513e-11             0.040000
            0.015837             0.066832         5.312513e-11             0.040000
            0.017791             0.066832         5.312513e-11             0.040000
            0.019746             0.066832         5.312513e-11             0.040000
            0.021701             0.066832         2.656256e-11             0.020000
            0.023655             0.066832         2.656256e-11             0.020000
            0.025610             0.066832         2.656256e-11             0.020000
            0.027564             0.066832         2.656256e-11             0.020000
            0.029519             0.066832         2.656256e-11             0.020000
            0.031473             0.066832         2.656256e-11             0.020000
            0.033428             0.066832         2.656256e-11             0.020000
            0.035382             0.066832         2.656256e-11             0.020000
            0.037337             0.066832         2.656256e-11             0.020000
            0.039292             0.066832         2.656256e-11             0.020000
            0.041246             0.066832         2.656256e-11             0.020000
            0.043201             0.066832         2.656256e-11             0.020000
            0.045155             0.066832         2.656256e-11             0.020000
            0.047110             0.066832         2.656256e-11             0.020000
            0.049064             0.066832         2.656256e-11             0.020000
            0.051019             0.066832         2.656256e-11             0.020000
            0.052974             0.066832         2.656256e-11             0.020000
            0.054928             0.066832         2.656256e-11             0.020000
            0.056883             0.066832         2.656256e-11             0.020000
            0.058837             0.066832         2.656256e-11             0.020000
            0.060792             0.066832         2.656256e-11             0.020000
            0.062746             0.066832         2.656256e-11             0.020000
            0.064701             0.066832         2.656256e-11             0.020000
            0.066655             0.066832         2.656256e-11             0.020000
            0.068610             0.066832         2.656256e-11             0.020000
            0.070565             0.066832         2.656256e-11             0.020000
            0.072519             0.066832         2.656256e-11             0.020000
            0.074474             0.066832         2.656256e-11             0.020000
            0.076428             0.066832         2.656256e-11             0.020000
            0.078383             0.066832         2.656256e-11             0.020000
            0.080337             0.066832         2.656256e-11             0.020000
           -0.093619             0.064864         2.656256e-11             0.020000
           -0.091664             0.064864         2.656256e-11             0.020000
           -0.089710             0.064864         2.656256e-11             0.020000
           -0.087755             0.064864         2.656256e-11             0.020000
           -0.085800             0.064864         2.656256e-11             0.020000
           -0.083846             0.064864         2.656256e-11             0.020000
           -0.081891             0.064864         2.656256e-11             0.020000
           -0.079937             0.064864         2.656256e-11             0.020000
           -0.077982             0.064864         2.656256e-11             0.020000
           -0.076028             0.064864         2.656256e-11             0.020000
           -0.074073             0.064864         2.656256e-11             0.020000
           -0.072118             0.064864         2.656256e-11             0.020000
           -0.070164             0.064864         2.656256e-11             0.020000
           -0.068209             0.064864         2.656256e-11             0.020000
           -0.066255             0.064864         2.656256e-11             0.020000
           -0.064300             0.064864         2.656256e-11             0.020000
           -0.062346             0.064864         2.656256e-11             0.020000
           -0.060391             0.064864         2.656256e-11             0.020000
           -0.058437             0.064864         2.656256e-11             0.020000
           -0.056482             0.064864         2.656256e-11             0.020000
           -0.054527             0.064864         2.656256e-11             0.020000
           -0.052573             0.064864         2.656256e-11             0.020000
           -0.050618             0.064864         2.656256e-11             0.020000
           -0.048664             0.064864         2.656256e-11             0.020000
           -0.046709             0.064864         2.656256e-11             0.020000
           -0.044755             0.064864         2.656256e-11             0.020000
           -0.042800             0.064864         2.656256e-11             0.020000
           -0.040845             0.064864         2.656256e-11             0.020000
           -0.038891             0.064864         2.656256e-11             0.020000
           -0.036936             0.064864         2.656256e-11             0.020000
           -0.034982             0.064864         2.656256e-11             0.020000
           -0.033027             0.064864         2.656256e-11             0.020000
           -0.031073             0.064864         2.656256e-11             0.020000
           -0.029118             0.064864         5.312513e-11             0.040000
           -0.027164             0.064864         5.312513e-11             0.040000
           -0.025209             0.064864         5.312513e-11             0.040000
           -0.023254             0.064864         5.312513e-11             0.040000
           -0.021300             0.064864         5.312513e-11             0.040000
           -0.019345             0.064864         5.312513e-11             0.040000
           -0.017391             0.064864         5.312513e-11             0.040000
           -0.015436             0.064864         5.312513e-11             0.040000
           -0.013482             0.064864         5.312513e-11             0.040000
           -0.011527             0.064864         5.312513e-11             0.040000
           -0.009572             0.064864         5.312513e-11             0.040000
           -0.007618             0.064864         5.312513e-11             0.040000
           -0.005663             0.064864         5.312513e-11             0.040000
           -0.003709             0.064864         5.312513e-11             0.040000
           -0.001754             0.064864         5.312513e-11             0.040000
            0.000200             0.064864         5.312513e-11             0.040000
            0.002155             0.064864         5.312513e-11             0.040000
            0.004109             0.064864         5.312513e-11             0.040000
            0.006064             0.064864         5.312513e-11             0.040000
            0.008019             0.064864         5.312513e-11             0.040000
            0.009973             0.064864         5.312513e-11             0.040000
            0.011928             0.064864         5.312513e-11             0.040000
            0.013882             0.064864         5.312513e-11             0.040000
            0.015837             0.064864         5.312513e-11             0.040000
            0.017791             0.064864         5.312513e-11             0.040000
            0.019746             0.064864         5.312513e-11             0.040000
            0.021701             0.064864         5.312513e-11             0.040000
            0.023655             0.064864         2.656256e-11             0.020000
            0.025610             0.064864         2.656256e-11             0.020000
            0.027564             0.064864         2.656256e-11             0.020000
            0.029519             0.064864         2.656256e-11             0.020000
            0.031473             0.064864         2.656256e-11             0.020000
            0.033428             0.064864         2.656256e-11             0.020000
            0.035382             0.064864         2.656256e-11             0.020000
            0.037337             0.064864         2.656256e-11             0.020000
            0.039292             0.064864         2.656256e-11             0.020000
            0.041246             0.064864         2.656256e-11             0.020000
            0.043201             0.064864         2.656256e-11             0.020000
            0.045155             0.064864         2.656256e-11             0.020000
            0.047110             0.064864         2.656256e-11             0.020000
            0.049064             0.064864         2.656256e-11             0.020000
            0.051019             0.064864         2.656256e-11             0.020000
            0.052974             0.064864         2.656256e-11             0.020000
            0.054928             0.064864         2.656256e-11             0.020000
            0.056883             0.064864         2.656256e-11             0.020000
            0.058837             0.064864         2.656256e-11             0.020000
            0.060792             0.064864         2.656256e-11             0.020000
            0.062746             0.064864         2.656256e-11             0.020000
            0.064701             0.064864         2.656256e-11             0.020000
            0.066655             0.064864         2.656256e-11             0.020000
            0.068610             0.064864         2.656256e-11             0.020000
            0.070565             0.064864         2.656256e-11             0.020000
            0.072519             0.064864         2.656256e-11             0.020000
            0.074474             0.064864         2.656256e-11             0.020000
            0.076428             0.064864         2.656256e-11             0.020000
            0.078383             0.064864         2.656256e-11             0.020000
            0.080337             0.064864         2.656256e-11             0.020000
            0.082292             0.064864         2.656256e-11             0.020000
           -0.093619             0.062895         2.656256e-11             0.020000
           -0.091664             0.062895         2.656256e-11             0.020000
           -0.089710             0.062895         2.656256e-11             0.020000
           -0.087755             0.062895         2.656256e-11             0.020000
           -0.085800             0.062895         2.656256e-11             0.020000
           -0.083846             0.062895         2.656256e-11             0.020000
           -0.081891             0.062895         2.656256e-11             0.020000
           -0.079937             0.062895         2.656256e-11             0.020000
           -0.077982             0.062895         2.656256e-11             0.020000
           -0.076028             0.062895         2.656256e-11             0.020000
           -0.074073             0.062895         2.656256e-11             0.020000
           -0.072118             0.062895         2.656256e-11             0.020000
           -0.070164             0.062895         2.656256e-11             0.020000
           -0.068209             0.062895         2.656256e-11             0.020000
           -0.066255             0.062895         2.656256e-11             0.020000
           -0.064300             0.062895         2.656256e-11             0.020000
           -0.062346             0.062895         2.656256e-11             0.020000
           -0.060391             0.062895         2.656256e-11             0.020000
           -0.058437             0.062895         2.656256e-11             0.020000
           -0.056482             0.062895         2.656256e-11             0.020000
           -0.054527             0.062895         2.656256e-11             0.020000
           -0.052573             0.062895         2.656256e-11             0.020000
           -0.050618             0.062895         2.656256e-11             0.020000
           -0.048664             0.062895         2.656256e-11             0.020000
           -0.046709             0.062895         2.656256e-11             0.020000
           -0.044755             0.062895         2.656256e-11             0.020000
           -0.042800             0.062895         2.656256e-11             0.020000
           -0.040845             0.062895         2.656256e-11             0.020000
           -0.038891             0.062895         2.656256e-11             0.020000
           -0.036936             0.062895         2.656256e-11             0.020000
           -0.034982             0.062895         2.656256e-11             0.020000
           -0.033027             0.062895         2.656256e-11             0.020000
           -0.031073             0.062895         5.312513e-11             0.040000
           -0.029118             0.062895         5.312513e-11             0.040000
           -0.027164             0.062895         5.312513e-11             0.040000
           -0.025209             0.062895         5.312513e-11             0.040000
           -0.023254             0.062895         5.312513e-11             0.040000
           -0.021300             0.062895         5.312513e-11             0.040000
           -0.019345             0.062895         5.312513e-11             0.040000
           -0.017391             0.062895         5.312513e-11             0.040000
           -0.015436             0.062895         5.312513e-11             0.040000
           -0.013482             0.062895         5.312513e-11             0.040000
           -0.011527             0.062895         5.312513e-11             0.040000
           -0.009572             0.062895         5.312513e-11             0.040000
           -0.007618             0.062895         5.312513e-11             0.040000
           -0.005663             0.062895         5.312513e-11             0.040000
           -0.003709             0.062895         5.312513e-11             0.040000
           -0.001754             0.062895         5.312513e-11             0.040000
            0.000200             0.062895         5.312513e-11             0.040000
            0.002155             0.062895         5.312513e-11             0.040000
            0.004109             0.062895         5.312513e-11             0.040000
            0.006064             0.062895         5.312513e-11             0.040000
            0.008019             0.062895         5.312513e-11             0.040000
            0.009973             0.062895         5.312513e-11             0.040000
            0.011928             0.062895         5.312513e-11             0.040000
            0.013882             0.062895         5.312513e-11             0.040000
            0.015837             0.062895         5.312513e-11             0.040000
            0.017791             0.062895         5.312513e-11             0.040000
            0.019746             0.062895         5.312513e-11             0.040000
            0.021701             0.062895         5.312513e-11             0.040000
            0.023655             0.062895         5.312513e-11             0.040000
            0.025610             0.062895         2.656256e-11             0.020000
            0.027564             0.062895         2.656256e-11             0.020000
            0.029519             0.062895         2.656256e-11             0.020000
            0.031473             0.062895         2.656256e-11             0.020000
            0.033428             0.062895         2.656256e-11             0.020000
            0.035382             0.062895         2.656256e-11             0.020000
            0.037337             0.062895         2.656256e-11             0.020000
            0.039292             0.062895         2.656256e-11             0.020000
            0.041246             0.062895         2.656256e-11             0.020000
            0.043201             0.062895         2.656256e-11             0.020000
            0.045155             0.062895         2.656256e-11             0.020000
            0.047110             0.062895         2.656256e-11             0.020000
            0.049064             0.062895         2.656256e-11             0.020000
            0.051019             0.062895         2.656256e-11             0.020000
            0.052974             0.062895         2.656256e-11             0.020000
            0.054928             0.062895         2.656256e-11             0.020000
            0.056883             0.062895         2.656256e-11             0.020000
            0.058837             0.062895         2.656256e-11             0.020000
            0.060792             0.062895         2.656256e-11             0.020000
            0.062746             0.062895         2.656256e-11             0.020000
            0.064701             0.062895         2.656256e-11             0.020000
            0.066655             0.062895         2.656256e-11             0.020000
            0.068610             0.062895         2.656256e-11             0.020000
            0.070565             0.062895         2.656256e-11             0.020000
            0.072519             0.062895         2.656256e-11             0.020000
            0.074474             0.062895         2.656256e-11             0.020000
            0.076428             0.062895         2.656256e-11             0.020000
            0.078383             0.062895         2.656256e-11             0.020000
            0.080337             0.062895         2.656256e-11             0.020000
            0.082292             0.062895         2.656256e-11             0.020000
            0.084247             0.062895         2.656256e-11             0.020000
           -0.095573             0.060926         2.656256e-11             0.020000
           -0.093619             0.060926         2.656256e-11             0.020000
           -0.091664             0.060926         2.656256e-11             0.020000
           -0.089710             0.060926         2.656256e-11             0.020000
           -0.087755             0.060926         2.656256e-11             0.020000
           -0.085800             0.060926         2.656256e-11             0.020000
           -0.083846             0.060926         2.656256e-11             0.020000
           -0.081891             0.060926         2.656256e-11             0.020000
           -0.079937             0.060926         2.656256e-11             0.020000
           -0.077982             0.060926         2.656256e-11             0.020000
           -0.076028             0.060926         2.656256e-11             0.020000
           -0.074073             0.060926         2.656256e-11             0.020000
           -0.072118             0.060926         2.656256e-11             0.020000
           -0.070164             0.060926         2.656256e-11             0.020000
           -0.068209             0.060926         2.656256e-11             0.020000
           -0.066255             0.060926         2.656256e-11             0.020000
           -0.064300             0.060926         2.656256e-11             0.020000
           -0.062346             0.060926         2.656256e-11             0.020000
           -0.060391             0.060926         2.656256e-11             0.020000
           -0.058437             0.060926         2.656256e-11             0.020000
           -0.056482             0.060926         2.656256e-11             0.020000
           -0.054527             0.060926         2.656256e-11             0.020000
           -0.052573             0.060926         2.656256e-11             0.020000
           -0.050618             0.060926         2.656256e-11             0.020000
           -0.048664             0.060926         2.656256e-11             0.020000
           -0.046709             0.060926         2.656256e-11             0.020000
           -0.044755             0.060926         2.656256e-11             0.020000
           -0.042800             0.060926         2.656256e-11             0.020000
           -0.040845             0.060926         2.656256e-11             0.020000
           -0.038891             0.060926         2.656256e-11             0.020000
           -0.036936             0.060926         2.656256e-11             0.020000
           -0.034982             0.060926         2.656256e-11             0.020000
           -0.033027             0.060926         5.312513e-11             0.040000
           -0.031073             0.060926         5.312513e-11             0.040000
           -0.029118             0.060926         5.312513e-11             0.040000
           -0.027164             0.060926         5.312513e-11             0.040000
           -0.025209             0.060926         5.312513e-11             0.040000
           -0.023254             0.060926         5.312513e-11             0.040000
           -0.021300             0.060926         5.312513e-11             0.040000
           -0.019345             0.060926         5.312513e-11             0.040000
           -0.017391             0.060926         5.312513e-11             0.040000
           -0.015436             0.060926         5.312513e-11             0.040000
           -0.013482             0.060926         5.312513e-11             0.040000
           -0.011527             0.060926         5.312513e-11             0.040000
           -0.009572             0.060926         5.312513e-11             0.040000
           -0.007618             0.060926         5.312513e-11             0.040000
           -0.005663             0.060926         5.312513e-11             0.040000
           -0.003709             0.060926         5.312513e-11             0.040000
           -0.001754             0.060926         5.312513e-11             0.040000
            0.000200             0.060926         5.312513e-11             0.040000
            0.002155             0.060926         5.312513e-11             0.040000
            0.004109             0.060926         5.312513e-11             0.040000
            0.006064             0.060926         5.312513e-11             0.040000
            0.008019             0.060926         5.312513e-11             0.040000
            0.009973             0.060926         5.312513e-11             0.040000
            0.011928             0.060926         5.312513e-11             0.040000
            0.013882             0.060926         5.312513e-11             0.040000
            0.015837             0.060926         5.312513e-11             0.040000
            0.017791             0.060926         5.312513e-11             0.040000
            0.019746             0.060926         5.312513e-11             0.040000
            0.021701             0.060926         5.312513e-11             0.040000
            0.023655             0.060926         5.312513e-11             0.040000
            0.025610             0.060926         5.312513e-11             0.040000
            0.027564             0.060926         5.312513e-11             0.040000
            0.029519             0.060926         2.656256e-11             0.020000
            0.031473             0.060926         2.656256e-11             0.020000
            0.033428             0.060926         2.656256e-11             0.020000
            0.035382             0.060926         2.656256e-11             0.020000
            0.037337             0.060926         2.656256e-11             0.020000
            0.039292             0.060926         2.656256e-11             0.020000
            0.041246             0.060926         2.656256e-11             0.020000
            0.043201             0.060926         2.656256e-11             0.020000
            0.045155             0.060926         2.656256e-11             0.020000
            0.047110             0.060926         2.656256e-11             0.020000
            0.049064             0.060926         2.656256e-11             0.020000
            0.051019             0.060926         2.656256e-11             0.020000
            0.052974             0.060926         2.656256e-11             0.020000
            0.054928             0.060926         2.656256e-11             0.020000
            0.056883             0.060926         2.656256e-11             0.020000
            0.058837             0.060926         2.656256e-11             0.020000
            0.060792             0.060926         2.656256e-11             0.020000
            0.062746             0.060926         2.656256e-11             0.020000
            0.064701             0.060926         2.656256e-11             0.020000
            0.066655             0.060926         2.656256e-11             0.020000
            0.068610             0.060926         2.656256e-11             0.020000
            0.070565             0.060926         2.656256e-11             0.020000
            0.072519             0.060926         2.656256e-11             0.020000
            0.074474             0.060926         2.656256e-11             0.020000
            0.076428             0.060926         2.656256e-11             0.020000
            0.078383             0.060926         2.656256e-11             0.020000
            0.080337             0.060926         2.656256e-11             0.020000
            0.082292             0.060926         2.656256e-11             0.020000
            0.084247             0.060926         2.656256e-11             0.020000
            0.086201             0.060926         2.656256e-11             0.020000
           -0.097528             0.058958         2.656256e-11             0.020000
           -0.095573             0.058958         2.656256e-11             0.020000
           -0.093619             0.058958         2.656256e-11             0.020000
           -0.091664             0.058958         2.656256e-11             0.020000
           -0.089710             0.058958         2.656256e-11             0.020000
           -0.087755             0.058958         2.656256e-11             0.020000
           -0.085800             0.058958         2.656256e-11             0.020000
           -0.083846             0.058958         2.656256e-11             0.020000
           -0.081891             0.058958         2.656256e-11             0.020000
           -0.079937             0.058958         2.656256e-11             0.020000
           -0.077982             0.058958         2.656256e-11             0.020000
           -0.076028             0.058958         2.656256e-11             0.020000
           -0.074073             0.058958         2.656256e-11             0.020000
           -0.072118             0.058958         2.656256e-11             0.020000
           -0.070164             0.058958         2.656256e-11             0.020000
           -0.068209             0.058958         2.656256e-11             0.020000
           -0.066255             0.058958         2.656256e-11             0.020000
           -0.064300             0.058958         2.656256e-11             0.020000
           -0.062346             0.058958         2.656256e-11             0.020000
           -0.060391             0.058958         2.656256e-11             0.020000
           -0.058437             0.058958         2.656256e-11             0.020000
           -0.056482             0.058958         2.656256e-11             0.020000
           -0.054527             0.058958         2.656256e-11             0.020000
           -0.052573             0.058958         2.656256e-11             0.020000
           -0.050618             0.058958         2.656256e-11             0.020000
           -0.048664             0.058958         2.656256e-11             0.020000
           -0.046709             0.058958         2.656256e-11             0.020000
           -0.044755             0.058958         2.656256e-11             0.020000
           -0.042800             0.058958         2.656256e-11             0.020000
           -0.040845             0.058958         2.656256e-11             0.020000
           -0.038891             0.058958         2.656256e-11             0.020000
           -0.036936             0.058958         2.656256e-11             0.020000
           -0.034982             0.058958         5.312513e-11             0.040000
           -0.033027             0.058958         5.312513e-11             0.040000
           -0.031073             0.058958         5.312513e-11             0.040000
           -0.029118             0.058958         5.312513e-11             0.040000
           -0.027164             0.058958         5.312513e-11             0.040000
           -0.025209             0.058958         5.312513e-11             0.040000
           -0.023254             0.058958         5.312513e-11             0.040000
           -0.021300             0.058958         5.312513e-11             0.040000
           -0.019345             0.058958         5.312513e-11             0.040000
           -0.017391             0.058958         5.312513e-11             0.040000
           -0.015436             0.058958         5.312513e-11             0.040000
           -0.013482             0.058958         5.312513e-11             0.040000
           -0.011527             0.058958         5.312513e-11             0.040000
           -0.009572             0.058958         5.312513e-11             0.040000
           -0.007618             0.058958         5.312513e-11             0.040000
           -0.005663             0.058958         5.312513e-11             0.040000
           -0.003709             0.058958         5.312513e-11             0.040000
           -0.001754             0.058958         5.312513e-11             0.040000
            0.000200             0.058958         5.312513e-11             0.040000
            0.002155             0.058958         5.312513e-11             0.040000
            0.004109             0.058958         5.312513e-11             0.040000
            0.006064             0.058958         5.312513e-11             0.040000
            0.008019             0.058958         5.312513e-11             0.040000
            0.009973             0.058958         5.312513e-11             0.040000
            0.011928             0.058958         5.312513e-11             0.040000
            0.013882             0.058958         5.312513e-11             0.040000
            0.015837             0.058958         5.312513e-11             0.040000
            0.017791             0.058958         5.312513e-11             0.040000
            0.019746             0.058958         5.312513e-11             0.040000
            0.021701             0.058958         5.312513e-11             0.040000
            0.023655             0.058958         5.312513e-11             0.040000
            0.025610             0.058958         5.312513e-11             0.040000
            0.027564             0.058958         5.312513e-11             0.040000
            0.029519             0.058958         5.312513e-11             0.040000
            0.031473             0.058958         2.656256e-11             0.020000
            0.033428             0.058958         2.656256e-11             0.020000
            0.035382             0.058958         2.656256e-11             0.020000
            0.037337             0.058958         2.656256e-11             0.020000
            0.039292             0.058958         2.656256e-11             0.020000
            0.041246             0.058958         2.656256e-11             0.020000
            0.043201             0.058958         2.656256e-11             0.020000
            0.045155             0.058958         2.656256e-11             0.020000
            0.047110             0.058958         2.656256e-11             0.020000
            0.049064             0.058958         2.656256e-11             0.020000
            0.051019             0.058958         2.656256e-11             0.020000
            0.052974             0.058958         2.656256e-11             0.020000
            0.054928             0.058958         2.656256e-11             0.020000
            0.056883             0.058958         2.656256e-11             0.020000
            0.058837             0.058958         2.656256e-11             0.020000
            0.060792             0.058958         2.656256e-11             0.020000
            0.062746             0.058958         2.656256e-11             0.020000
            0.064701             0.058958         2.656256e-11             0.020000
            0.066655             0.058958         2.656256e-11             0.020000
            0.068610             0.058958         2.656256e-11             0.020000
            0.070565             0.058958         2.656256e-11             0.020000
            0.072519             0.058958         2.656256e-11             0.020000
            0.074474             0.058958         2.656256e-11             0.020000
            0.076428             0.058958         2.656256e-11             0.020000
            0.078383             0.058958         2.656256e-11             0.020000
            0.080337             0.058958         2.656256e-11             0.020000
            0.082292             0.058958         2.656256e-11             0.020000
            0.084247             0.058958         2.656256e-11             0.020000
            0.086201             0.058958         2.656256e-11             0.020000
            0.088156             0.058958         2.656256e-11             0.020000
           -0.097528             0.056989         2.656256e-11             0.020000
           -0.095573             0.056989         2.656256e-11             0.020000
           -0.093619             0.056989         2.656256e-11             0.020000
           -0.091664             0.056989         2.656256e-11             0.020000
           -0.089710             0.056989         2.656256e-11             0.020000
           -0.087755             0.056989         2.656256e-11             0.020000
           -0.085800             0.056989         2.656256e-11             0.020000
           -0.083846             0.056989         2.656256e-11             0.020000
           -0.081891             0.056989         2.656256e-11             0.020000
           -0.079937             0.056989         2.656256e-11             0.020000
           -0.077982             0.056989         2.656256e-11             0.020000
           -0.076028             0.056989         2.656256e-11             0.020000
           -0.074073             0.056989         2.656256e-11             0.020000
           -0.072118             0.056989         2.656256e-11             0.020000
           -0.070164             0.056989         2.656256e-11             0.020000
           -0.068209             0.056989         2.656256e-11             0.020000
           -0.066255             0.056989         2.656256e-11             0.020000
           -0.064300             0.056989         2.656256e-11             0.020000
           -0.062346             0.056989         2.656256e-11             0.020000
           -0.060391             0.056989         2.656256e-11             0.020000
           -0.058437             0.056989         2.656256e-11             0.020000
           -0.056482             0.056989         2.656256e-11             0.020000
           -0.054527             0.056989         2.656256e-11             0.020000
           -0.052573             0.056989         2.656256e-11             0.020000
           -0.050618             0.056989         2.656256e-11             0.020000
           -0.048664             0.056989         2.656256e-11             0.020000
           -0.046709             0.056989         2.656256e-11             0.020000
           -0.044755             0.056989         2.656256e-11             0.020000
           -0.042800             0.056989         2.656256e-11             0.020000
           -0.040845             0.056989         2.656256e-11             0.020000
           -0.038891             0.056989         2.656256e-11             0.020000
           -0.036936             0.056989         5.312513e-11             0.040000
           -0.034982             0.056989         5.312513e-11             0.040000
           -0.033027             0.056989         5.312513e-11             0.040000
           -0.031073             0.056989         5.312513e-11             0.040000
           -0.029118             0.056989         5.312513e-11             0.040000
           -0.027164             0.056989         5.312513e-11             0.040000
           -0.025209             0.056989         5.312513e-11             0.040000
           -0.023254             0.056989         5.312513e-11             0.040000
           -0.021300             0.056989         5.312513e-11             0.040000
           -0.019345             0.056989         5.312513e-11             0.040000
           -0.017391             0.056989         5.312513e-11             0.040000
           -0.015436             0.056989         5.312513e-11             0.040000
           -0.013482             0.056989         5.312513e-11             0.040000
           -0.011527             0.056989         5.312513e-11             0.040000
           -0.009572             0.056989         5.312513e-11             0.040000
           -0.007618             0.056989         5.312513e-11             0.040000
           -0.005663             0.056989         5.312513e-11             0.040000
           -0.003709             0.056989         5.312513e-11             0.040000
           -0.001754             0.056989         5.312513e-11             0.040000
            0.000200             0.056989         5.312513e-11             0.040000
            0.002155             0.056989         5.312513e-11             0.040000
            0.004109             0.056989         5.312513e-11             0.040000
            0.006064             0.056989         5.312513e-11             0.040000
            0.008019             0.056989         5.312513e-11             0.040000
            0.009973             0.056989         5.312513e-11             0.040000
            0.011928             0.056989         5.312513e-11             0.040000
            0.013882             0.056989         5.312513e-11             0.040000
            0.015837             0.056989         5.312513e-11             0.040000
            0.017791             0.056989         5.312513e-11             0.040000
            0.019746             0.056989         5.312513e-11             0.040000
            0.021701             0.056989         5.312513e-11             0.040000
            0.023655             0.056989         5.312513e-11             0.040000
            0.025610             0.056989         5.312513e-11             0.040000
            0.027564             0.056989         5.312513e-11             0.040000
            0.029519             0.056989         5.312513e-11             0.040000
            0.031473             0.056989         5.312513e-11             0.040000
            0.033428             0.056989         2.656256e-11             0.020000
            0.035382             0.056989         2.656256e-11             0.020000
            0.037337             0.056989         2.656256e-11             0.020000
            0.039292             0.056989         2.656256e-11             0.020000
            0.041246             0.056989         2.656256e-11             0.020000
            0.043201             0.056989         2.656256e-11             0.020000
            0.045155             0.056989         2.656256e-11             0.020000
            0.047110             0.056989         2.656256e-11             0.020000
            0.049064             0.056989         2.656256e-11             0.020000
            0.051019             0.056989         2.656256e-11             0.020000
            0.052974             0.056989         2.656256e-11             0.020000
            0.054928             0.056989         2.656256e-11             0.020000
            0.056883             0.056989         2.656256e-11             0.020000
            0.058837             0.056989         2.656256e-11             0.020000
            0.060792             0.056989         2.656256e-11             0.020000
            0.062746             0.056989         2.656256e-11             0.020000
            0.064701             0.056989         2.656256e-11             0.020000
            0.066655             0.056989         2.656256e-11             0.020000
            0.068610             0.056989         2.656256e-11             0.020000
            0.070565             0.056989         2.656256e-11             0.020000
            0.072519             0.056989         2.656256e-11             0.020000
            0.074474             0.056989         2.656256e-11             0.020000
            0.076428             0.056989         2.656256e-11             0.020000
            0.078383             0.056989         2.656256e-11             0.020000
            0.080337             0.056989         2.656256e-11             0.020000
            0.082292             0.056989         2.656256e-11             0.020000
            0.084247             0.056989         2.656256e-11             0.020000
            0.086201             0.056989         2.656256e-11             0.020000
            0.088156             0.056989         2.656256e-11             0.020000
            0.090110             0.056989         2.656256e-11             0.020000
           -0.099482             0.055021         2.656256e-11             0.020000
           -0.097528             0.055021         2.656256e-11             0.020000
           -0.095573             0.055021         2.656256e-11             0.020000
           -0.093619             0.055021         2.656256e-11             0.020000
           -0.091664             0.055021         2.656256e-11             0.020000
           -0.089710             0.055021         2.656256e-11             0.020000
           -0.087755             0.055021         2.656256e-11             0.020000
           -0.085800             0.055021         2.656256e-11             0.020000
           -0.083846             0.055021         2.656256e-11             0.020000
           -0.081891             0.055021         2.656256e-11             0.020000
           -0.079937             0.055021         2.656256e-11             0.020000
           -0.077982             0.055021         2.656256e-11             0.020000
           -0.076028             0.055021         2.656256e-11             0.020000
           -0.074073             0.055021         2.656256e-11             0.020000
           -0.072118             0.055021         2.656256e-11             0.020000
           -0.070164             0.055021         2.656256e-11             0.020000
           -0.068209             0.055021         2.656256e-11             0.020000
           -0.066255             0.055021         2.656256e-11             0.020000
           -0.064300             0.055021         2.656256e-11             0.020000
           -0.062346             0.055021         2.656256e-11             0.020000
           -0.060391             0.055021         2.656256e-11             0.020000
           -0.058437             0.055021         2.656256e-11             0.020000
           -0.056482             0.055021         2.656256e-11             0.020000
           -0.054527             0.055021         2.656256e-11             0.020000
           -0.052573             0.055021         2.656256e-11             0.020000
           -0.050618             0.055021         2.656256e-11             0.020000
           -0.048664             0.055021         2.656256e-11             0.020000
           -0.046709             0.055021         2.656256e-11             0.020000
           -0.044755             0.055021         2.656256e-11             0.020000
           -0.042800             0.055021         2.656256e-11             0.020000
           -0.040845             0.055021         2.656256e-11             0.020000
           -0.038891             0.055021         5.312513e-11             0.040000
           -0.036936             0.055021         5.312513e-11             0.040000
           -0.034982             0.055021         5.312513e-11             0.040000
           -0.033027             0.055021         5.312513e-11             0.040000
           -0.031073             0.055021         5.312513e-11             0.040000
           -0.029118             0.055021         5.312513e-11             0.040000
           -0.027164             0.055021         5.312513e-11             0.040000
           -0.025209             0.055021         5.312513e-11             0.040000
           -0.023254             0.055021         5.312513e-11             0.040000
           -0.021300             0.055021         5.312513e-11             0.040000
           -0.019345             0.055021         5.312513e-11             0.040000
           -0.017391             0.055021         5.312513e-11             0.040000
           -0.015436             0.055021         5.312513e-11             0.040000
           -0.013482             0.055021         5.312513e-11             0.040000
           -0.011527             0.055021         5.312513e-11             0.040000
           -0.009572             0.055021         5.312513e-11             0.040000
           -0.007618             0.055021         5.312513e-11             0.040000
           -0.005663             0.055021         5.312513e-11             0.040000
           -0.003709             0.055021         5.312513e-11             0.040000
           -0.001754             0.055021         5.312513e-11             0.040000
            0.000200             0.055021         5.312513e-11             0.040000
            0.002155             0.055021         5.312513e-11             0.040000
            0.004109             0.055021         5.312513e-11             0.040000
            0.006064             0.055021         5.312513e-11             0.040000
            0.008019             0.055021         5.312513e-11             0.040000
            0.009973             0.055021         5.312513e-11             0.040000
            0.011928             0.055021         5.312513e-11             0.040000
            0.013882             0.055021         5.312513e-11             0.040000
            0.015837             0.055021         5.312513e-11             0.040000
            0.017791             0.055021         5.312513e-11             0.040000
            0.019746             0.055021         5.312513e-11             0.040000
            0.021701             0.055021         5.312513e-11             0.040000
            0.023655             0.055021         5.312513e-11             0.040000
            0.025610             0.055021         5.312513e-11             0.040000
            0.027564             0.055021         5.312513e-11             0.040000
            0.029519             0.055021         5.312513e-11             0.040000
            0.031473             0.055021         5.312513e-11             0.040000
            0.033428             0.055021         5.312513e-11             0.040000
            0.035382             0.055021         2.656256e-11             0.020000
            0.037337             0.055021         2.656256e-11             0.020000
            0.039292             0.055021         2.656256e-11             0.020000
            0.041246             0.055021         2.656256e-11             0.020000
            0.043201             0.055021         2.656256e-11             0.020000
            0.045155             0.055021         2.656256e-11             0.020000
            0.047110             0.055021         2.656256e-11             0.020000
            0.049064             0.055021         2.656256e-11             0.020000
            0.051019             0.055021         2.656256e-11             0.020000
            0.052974             0.055021         2.656256e-11             0.020000
            0.054928             0.055021         2.656256e-11             0.020000
            0.056883             0.055021         2.656256e-11             0.020000
            0.058837             0.055021         2.656256e-11             0.020000
            0.060792             0.055021         2.656256e-11             0.020000
            0.062746             0.055021         2.656256e-11             0.020000
            0.064701             0.055021         2.656256e-11             0.020000
            0.066655             0.055021         2.656256e-11             0.020000
            0.068610             0.055021         2.656256e-11             0.020000
            0.070565             0.055021         2.656256e-11             0.020000
            0.072519             0.055021         2.656256e-11             0.020000
            0.074474             0.055021         2.656256e-11             0.020000
            0.076428             0.055021         2.656256e-11             0.020000
            0.078383             0.055021         2.656256e-11             0.020000
            0.080337             0.055021         2.656256e-11             0.020000
            0.082292             0.055021         2.656256e-11             0.020000
            0.084247             0.055021         2.656256e-11             0.020000
            0.086201             0.055021         2.656256e-11             0.020000
            0.088156             0.055021         2.656256e-11             0.020000
            0.090110             0.055021         2.656256e-11             0.020000
            0.092065             0.055021         2.656256e-11             0.020000
           -0.099482             0.053052         2.656256e-11             0.020000
           -0.097528             0.053052         2.656256e-11             0.020000
           -0.095573             0.053052         2.656256e-11             0.020000
           -0.093619             0.053052         2.656256e-11             0.020000
           -0.091664             0.053052         2.656256e-11             0.020000
           -0.089710             0.053052         2.656256e-11             0.020000
           -0.087755             0.053052         2.656256e-11             0.020000
           -0.085800             0.053052         2.656256e-11             0.020000
           -0.083846             0.053052         2.656256e-11             0.020000
           -0.081891             0.053052         2.656256e-11             0.020000
           -0.079937             0.053052         2.656256e-11             0.020000
           -0.077982             0.053052         2.656256e-11             0.020000
           -0.076028             0.053052         2.656256e-11             0.020000
           -0.074073             0.053052         2.656256e-11             0.020000
           -0.072118             0.053052         2.656256e-11             0.020000
           -0.070164             0.053052         2.656256e-11             0.020000
           -0.068209             0.053052         2.656256e-11             0.020000
           -0.066255             0.053052         2.656256e-11             0.020000
           -0.064300             0.053052         2.656256e-11             0.020000
           -0.062346             0.053052         2.656256e-11             0.020000
           -0.060391             0.053052         2.656256e-11             0.020000
           -0.058437             0.053052         2.656256e-11             0.020000
           -0.056482             0.053052         2.656256e-11             0.020000
           -0.054527             0.053052         2.656256e-11             0.020000
           -0.052573             0.053052         2.656256e-11             0.020000
           -0.050618             0.053052         2.656256e-11             0.020000
           -0.048664             0.053052         2.656256e-11             0.020000
           -0.046709             0.053052         2.656256e-11             0.020000
           -0.044755             0.053052         2.656256e-11             0.020000
           -0.042800             0.053052         2.656256e-11             0.020000
           -0.040845             0.053052         2.656256e-11             0.020000
           -0.038891             0.053052         5.312513e-11             0.040000
           -0.036936             0.053052         5.312513e-11             0.040000
           -0.034982             0.053052         5.312513e-11             0.040000
           -0.033027             0.053052         5.312513e-11             0.040000
           -0.031073             0.053052         5.312513e-11             0.040000
           -0.029118             0.053052         5.312513e-11             0.040000
           -0.027164             0.053052         5.312513e-11             0.040000
           -0.025209             0.053052         5.312513e-11             0.040000
           -0.023254             0.053052         5.312513e-11             0.040000
           -0.021300             0.053052         5.312513e-11             0.040000
           -0.019345             0.053052         5.312513e-11             0.040000
           -0.017391             0.053052         5.312513e-11             0.040000
           -0.015436             0.053052         5.312513e-11             0.040000
           -0.013482             0.053052         5.312513e-11             0.040000
           -0.011527             0.053052         5.312513e-11             0.040000
           -0.009572             0.053052         5.312513e-11             0.040000
           -0.007618             0.053052         5.312513e-11             0.040000
           -0.005663             0.053052         5.312513e-11             0.040000
           -0.003709             0.053052         5.312513e-11             0.040000
           -0.001754             0.053052         5.312513e-11             0.040000
            0.000200             0.053052         5.312513e-11             0.040000
            0.002155             0.053052         5.312513e-11             0.040000
            0.004109             0.053052         5.312513e-11             0.040000
            0.006064             0.053052         5.312513e-11             0.040000
            0.008019             0.053052         5.312513e-11             0.040000
            0.009973             0.053052         5.312513e-11             0.040000
            0.011928             0.053052         5.312513e-11             0.040000
            0.013882             0.053052         5.312513e-11             0.040000
            0.015837             0.053052         5.312513e-11             0.040000
            0.017791             0.053052         5.312513e-11             0.040000
            0.019746             0.053052         5.312513e-11             0.040000
            0.021701             0.053052         5.312513e-11             0.040000
            0.023655             0.053052         5.312513e-11             0.040000
            0.025610             0.053052         5.312513e-11             0.040000
            0.027564             0.053052         5.312513e-11             0.040000
            0.029519             0.053052         5.312513e-11             0.040000
            0.031473             0.053052         5.312513e-11             0.040000
            0.033428             0.053052         5.312513e-11             0.040000
            0.035382             0.053052         5.312513e-11             0.040000
            0.037337             0.053052         2.656256e-11             0.020000
            0.039292             0.053052         2.656256e-11             0.020000
            0.041246             0.053052         2.656256e-11             0.020000
            0.043201             0.053052         2.656256e-11             0.020000
            0.045155             0.053052         2.656256e-11             0.020000
            0.047110             0.053052         2.656256e-11             0.020000
            0.049064             0.053052         2.656256e-11             0.020000
            0.051019             0.053052         2.656256e-11             0.020000
            0.052974             0.053052         2.656256e-11             0.020000
            0.054928             0.053052         2.656256e-11             0.020000
            0.056883             0.053052         2.656256e-11             0.020000
            0.058837             0.053052         2.656256e-11             0.020000
            0.060792             0.053052         2.656256e-11             0.020000
            0.062746             0.053052         2.656256e-11             0.020000
            0.064701             0.053052         2.656256e-11             0.020000
            0.066655             0.053052         2.656256e-11             0.020000
            0.068610             0.053052         2.656256e-11             0.020000
            0.070565             0.053052         2.656256e-11             0.020000
            0.072519             0.053052         2.656256e-11             0.020000
            0.074474             0.053052         2.656256e-11             0.020000
            0.076428             0.053052         2.656256e-11             0.020000
            0.078383             0.053052         2.656256e-11             0.020000
            0.080337             0.053052         2.656256e-11             0.020000
            0.082292             0.053052         2.656256e-11             0.020000
            0.084247             0.053052         2.656256e-11             0.020000
            0.086201             0.053052         2.656256e-11             0.020000
            0.088156             0.053052         2.656256e-11             0.020000
            0.090110             0.053052         2.656256e-11             0.020000
            0.092065             0.053052         2.656256e-11             0.020000
            0.094019             0.053052         2.656256e-11             0.020000
           -0.101437             0.051084         2.656256e-11             0.020000
           -0.099482             0.051084         2.656256e-11             0.020000
           -0.097528             0.051084         2.656256e-11             0.020000
           -0.095573             0.051084         2.656256e-11             0.020000
           -0.093619             0.051084         2.656256e-11             0.020000
           -0.091664             0.051084         2.656256e-11             0.020000
           -0.089710             0.051084         2.656256e-11             0.020000
           -0.087755             0.051084         2.656256e-11             0.020000
           -0.085800             0.051084         2.656256e-11             0.020000
           -0.083846             0.051084         2.656256e-11             0.020000
           -0.081891             0.051084         2.656256e-11             0.020000
           -0.079937             0.051084         2.656256e-11             0.020000
           -0.077982             0.051084         2.656256e-11             0.020000
           -0.076028             0.051084         2.656256e-11             0.020000
           -0.074073             0.051084         2.656256e-11             0.020000
           -0.072118             0.051084         2.656256e-11             0.020000
           -0.070164             0.051084         2.656256e-11             0.020000
           -0.068209             0.051084         2.656256e-11             0.020000
           -0.066255             0.051084         2.656256e-11             0.020000
           -0.064300             0.051084         2.656256e-11             0.020000
           -0.062346             0.051084         2.656256e-11             0.020000
           -0.060391             0.051084         2.656256e-11             0.020000
           -0.058437             0.051084         2.656256e-11             0.020000
           -0.056482             0.051084         2.656256e-11             0.020000
           -0.054527             0.051084         2.656256e-11             0.020000
           -0.052573             0.051084         2.656256e-11             0.020000
           -0.050618             0.051084         2.656256e-11             0.020000
           -0.048664             0.051084         2.656256e-11             0.020000
           -0.046709             0.051084         2.656256e-11             0.020000
           -0.044755             0.051084         2.656256e-11             0.020000
           -0.042800             0.051084         2.656256e-11             0.020000
           -0.040845             0.051084         5.312513e-11             0.040000
           -0.038891             0.051084         5.312513e-11             0.040000
           -0.036936             0.051084         5.312513e-11             0.040000
           -0.034982             0.051084         5.312513e-11             0.040000
           -0.033027             0.051084         5.312513e-11             0.040000
           -0.031073             0.051084         5.312513e-11             0.040000
           -0.029118             0.051084         5.312513e-11             0.040000
           -0.027164             0.051084         5.312513e-11             0.040000
           -0.025209             0.051084         5.312513e-11             0.040000
           -0.023254             0.051084         5.312513e-11             0.040000
           -0.021300             0.051084         5.312513e-11             0.040000
           -0.019345             0.051084         5.312513e-11             0.040000
           -0.017391             0.051084         5.312513e-11             0.040000
           -0.015436             0.051084         5.312513e-11             0.040000
           -0.013482             0.051084         5.312513e-11             0.040000
           -0.011527             0.051084         5.312513e-11             0.040000
           -0.009572             0.051084         5.312513e-11             0.040000
           -0.007618             0.051084         5.312513e-11             0.040000
           -0.005663             0.051084         5.312513e-11             0.040000
           -0.003709             0.051084         5.312513e-11             0.040000
           -0.001754             0.051084         5.312513e-11             0.040000
            0.000200             0.051084         5.312513e-11             0.040000
            0.002155             0.051084         5.312513e-11             0.040000
            0.004109             0.051084         5.312513e-11             0.040000
            0.006064             0.051084         5.312513e-11             0.040000
            0.008019             0.051084         5.312513e-11             0.040000
            0.009973             0.051084         5.312513e-11             0.040000
            0.011928             0.051084         5.312513e-11             0.040000
            0.013882             0.051084         5.312513e-11             0.040000
            0.015837             0.051084         5.312513e-11             0.040000
            0.017791             0.051084         5.312513e-11             0.040000
            0.019746             0.051084         5.312513e-11             0.040000
            0.021701             0.051084         5.312513e-11             0.040000
            0.023655             0.051084         5.312513e-11             0.040000
            0.025610             0.051084         5.312513e-11             0.040000
            0.027564             0.051084         5.312513e-11             0.040000
            0.029519             0.051084         5.312513e-11             0.040000
            0.031473             0.051084         5.312513e-11             0.040000
            0.033428             0.051084         5.312513e-11             0.040000
            0.035382             0.051084         5.312513e-11             0.040000
            0.037337             0.051084         5.312513e-11             0.040000
            0.039292             0.051084         2.656256e-11             0.020000
            0.041246             0.051084         2.656256e-11             0.020000
            0.043201             0.051084         2.656256e-11             0.020000
            0.045155             0.051084         2.656256e-11             0.020000
            0.047110             0.051084         2.656256e-11             0.020000
            0.049064             0.051084         2.656256e-11             0.020000
            0.051019             0.051084         2.656256e-11             0.020000
            0.052974             0.051084         2.656256e-11             0.020000
            0.054928             0.051084         2.656256e-11             0.020000
            0.056883             0.051084         2.656256e-11             0.020000
            0.058837             0.051084         2.656256e-11             0.020000
            0.060792             0.051084         2.656256e-11             0.020000
            0.062746             0.051084         2.656256e-11             0.020000
            0.064701             0.051084         2.656256e-11             0.020000
            0.066655             0.051084         2.656256e-11             0.020000
            0.068610             0.051084         2.656256e-11             0.020000
            0.070565             0.051084         2.656256e-11             0.020000
            0.072519             0.051084         2.656256e-11             0.020000
            0.074474             0.051084         2.656256e-11             0.020000
            0.076428             0.051084         2.656256e-11             0.020000
            0.078383             0.051084         2.656256e-11             0.020000
            0.080337             0.051084         2.656256e-11             0.020000
            0.082292             0.051084         2.656256e-11             0.020000
            0.084247             0.051084         2.656256e-11             0.020000
            0.086201             0.051084         2.656256e-11             0.020000
            0.088156             0.051084         2.656256e-11             0.020000
            0.090110             0.051084         2.656256e-11             0.020000
            0.092065             0.051084         2.656256e-11             0.020000
            0.094019             0.051084         2.656256e-11             0.020000
            0.095974             0.051084         2.656256e-11             0.020000
           -0.101437             0.049115         2.656256e-11             0.020000
           -0.099482             0.049115         2.656256e-11             0.020000
           -0.097528             0.049115         2.656256e-11             0.020000
           -0.095573             0.049115         2.656256e-11             0.020000
           -0.093619             0.049115         2.656256e-11             0.020000
           -0.091664             0.049115         2.656256e-11             0.020000
           -0.089710             0.049115         2.656256e-11             0.020000
           -0.087755             0.049115         2.656256e-11             0.020000
           -0.085800             0.049115         2.656256e-11             0.020000
           -0.083846             0.049115         2.656256e-11             0.020000
           -0.081891             0.049115         2.656256e-11             0.020000
           -0.079937             0.049115         2.656256e-11             0.020000
           -0.077982             0.049115         2.656256e-11             0.020000
           -0.076028             0.049115         2.656256e-11             0.020000
           -0.074073             0.049115         2.656256e-11             0.020000
           -0.072118             0.049115         2.656256e-11             0.020000
           -0.070164             0.049115         2.656256e-11             0.020000
           -0.068209             0.049115         2.656256e-11             0.020000
           -0.066255             0.049115         2.656256e-11             0.020000
           -0.064300             0.049115         2.656256e-11             0.020000
           -0.062346             0.049115         2.656256e-11             0.020000
           -0.060391             0.049115         2.656256e-11             0.020000
           -0.058437             0.049115         2.656256e-11             0.020000
           -0.056482             0.049115         2.656256e-11             0.020000
           -0.054527             0.049115         2.656256e-11             0.020000
           -0.052573             0.049115         2.656256e-11             0.020000
           -0.050618             0.049115         2.656256e-11             0.020000
           -0.048664             0.049115         2.656256e-11             0.020000
           -0.046709             0.049115         2.656256e-11             0.020000
           -0.044755             0.049115         2.656256e-11             0.020000
           -0.042800             0.049115         5.312513e-11             0.040000
           -0.040845             0.049115         5.312513e-11             0.040000
           -0.038891             0.049115         5.312513e-11             0.040000
           -0.036936             0.049115         5.312513e-11             0.040000
           -0.034982             0.049115         5.312513e-11             0.040000
           -0.033027             0.049115         5.312513e-11             0.040000
           -0.031073             0.049115         5.312513e-11             0.040000
           -0.029118             0.049115         5.312513e-11             0.040000
           -0.027164             0.049115         5.312513e-11             0.040000
           -0.025209             0.049115         5.312513e-11             0.040000
           -0.023254             0.049115         5.312513e-11             0.040000
           -0.021300             0.049115         5.312513e-11             0.040000
           -0.019345             0.049115         5.312513e-11             0.040000
           -0.017391             0.049115         5.312513e-11             0.040000
           -0.015436             0.049115         5.312513e-11             0.040000
           -0.013482             0.049115         5.312513e-11             0.040000
           -0.011527             0.049115         5.312513e-11             0.040000
           -0.009572             0.049115         5.312513e-11             0.040000
           -0.007618             0.049115         5.312513e-11             0.040000
           -0.005663             0.049115         5.312513e-11             0.040000
           -0.003709             0.049115         5.312513e-11             0.040000
           -0.001754             0.049115         5.312513e-11             0.040000
            0.000200             0.049115         5.312513e-11             0.040000
            0.002155             0.049115         5.312513e-11             0.040000
            0.004109             0.049115         5.312513e-11             0.040000
            0.006064             0.049115         5.312513e-11             0.040000
            0.008019             0.049115         5.312513e-11             0.040000
            0.009973             0.049115         5.312513e-11             0.040000
            0.011928             0.049115         5.312513e-11             0.040000
            0.013882             0.049115         5.312513e-11             0.040000
            0.015837             0.049115         5.312513e-11             0.040000
            0.017791             0.049115         5.312513e-11             0.040000
            0.019746             0.049115         5.312513e-11             0.040000
            0.021701             0.049115         5.312513e-11             0.040000
            0.023655             0.049115         5.312513e-11             0.040000
            0.025610             0.049115         5.312513e-11             0.040000
            0.027564             0.049115         5.312513e-11             0.040000
            0.029519             0.049115         5.312513e-11             0.040000
            0.031473             0.049115         5.312513e-11             0.040000
            0.033428             0.049115         5.312513e-11             0.040000
            0.035382             0.049115         5.312513e-11             0.040000
            0.037337             0.049115         5.312513e-11             0.040000
            0.039292             0.049115         5.312513e-11             0.040000
            0.041246             0.049115         5.312513e-11             0.040000
            0.043201             0.049115         2.656256e-11             0.020000
            0.045155             0.049115         2.656256e-11             0.020000
            0.047110             0.049115         2.656256e-11             0.020000
            0.049064             0.049115         2.656256e-11             0.020000
            0.051019             0.049115         2.656256e-11             0.020000
            0.052974             0.049115         2.656256e-11             0.020000
            0.054928             0.049115         2.656256e-11             0.020000
            0.056883             0.049115         2.656256e-11             0.020000
            0.058837             0.049115         2.656256e-11             0.020000
            0.060792             0.049115         2.656256e-11             0.020000
            0.062746             0.049115         2.656256e-11             0.020000
            0.064701             0.049115         2.656256e-11             0.020000
            0.066655             0.049115         2.656256e-11             0.020000
            0.068610             0.049115         2.656256e-11             0.020000
            0.070565             0.049115         2.656256e-11             0.020000
            0.072519             0.049115         2.656256e-11             0.020000
            0.074474             0.049115         2.656256e-11             0.020000
            0.076428             0.049115         2.656256e-11             0.020000
            0.078383             0.049115         2.656256e-11             0.020000
            0.080337             0.049115         2.656256e-11             0.020000
            0.082292             0.049115         2.656256e-11             0.020000
            0.084247             0.049115         2.656256e-11             0.020000
            0.086201             0.049115         2.656256e-11             0.020000
            0.088156             0.049115         2.656256e-11             0.020000
            0.090110             0.049115         2.656256e-11             0.020000
            0.092065             0.049115         2.656256e-11             0.020000
            0.094019             0.049115         2.656256e-11             0.020000
            0.095974             0.049115         2.656256e-11             0.020000
            0.097928             0.049115         2.656256e-11             0.020000
           -0.101437             0.047147         2.656256e-11             0.020000
           -0.099482             0.047147         2.656256e-11             0.020000
           -0.097528             0.047147         2.656256e-11             0.020000
           -0.095573             0.047147         2.656256e-11             0.020000
           -0.093619             0.047147         2.656256e-11             0.020000
           -0.091664             0.047147         2.656256e-11             0.020000
           -0.089710             0.047147         2.656256e-11             0.020000
           -0.087755             0.047147         2.656256e-11             0.020000
           -0.085800             0.047147         2.656256e-11             0.020000
           -0.083846             0.047147         2.656256e-11             0.020000
           -0.081891             0.047147         2.656256e-11             0.020000
           -0.079937             0.047147         2.656256e-11             0.020000
           -0.077982             0.047147         2.656256e-11             0.020000
           -0.076028             0.047147         2.656256e-11             0.020000
           -0.074073             0.047147         2.656256e-11             0.020000
           -0.072118             0.047147         2.656256e-11             0.020000
           -0.070164             0.047147         2.656256e-11             0.020000
           -0.068209             0.047147         2.656256e-11             0.020000
           -0.066255             0.047147         2.656256e-11             0.020000
           -0.064300             0.047147         2.656256e-11             0.020000
           -0.062346             0.047147         2.656256e-11             0.020000
           -0.060391             0.047147         2.656256e-11             0.020000
           -0.058437             0.047147         2.656256e-11             0.020000
           -0.056482             0.047147         2.656256e-11             0.020000
           -0.054527             0.047147         2.656256e-11             0.020000
           -0.052573             0.047147         2.656256e-11             0.020000
           -0.050618             0.047147         2.656256e-11             0.020000
           -0.048664             0.047147         2.656256e-11             0.020000
           -0.046709             0.047147         2.656256e-11             0.020000
           -0.044755             0.047147         5.312513e-11             0.040000
           -0.042800             0.047147         5.312513e-11             0.040000
           -0.040845             0.047147         5.312513e-11             0.040000
           -0.038891             0.047147         5.312513e-11             0.040000
           -0.036936             0.047147         5.312513e-11             0.040000
           -0.034982             0.047147         5.312513e-11             0.040000
           -0.033027             0.047147         5.312513e-11             0.040000
           -0.031073             0.047147         5.312513e-11             0.040000
           -0.029118             0.047147         5.312513e-11             0.040000
           -0.027164             0.047147         5.312513e-11             0.040000
           -0.025209             0.047147         5.312513e-11             0.040000
           -0.023254             0.047147         5.312513e-11             0.040000
           -0.021300             0.047147         5.312513e-11             0.040000
           -0.019345             0.047147         5.312513e-11             0.040000
           -0.017391             0.047147         5.312513e-11             0.040000
           -0.015436             0.047147         5.312513e-11             0.040000
           -0.013482             0.047147         5.312513e-11             0.040000
           -0.011527             0.047147         5.312513e-11             0.040000
           -0.009572             0.047147         5.312513e-11             0.040000
           -0.007618             0.047147         5.312513e-11             0.040000
           -0.005663             0.047147         5.312513e-11             0.040000
           -0.003709             0.047147         5.312513e-11             0.040000
           -0.001754             0.047147         5.312513e-11             0.040000
            0.000200             0.047147         5.312513e-11             0.040000
            0.002155             0.047147         5.312513e-11             0.040000
            0.004109             0.047147         5.312513e-11             0.040000
            0.006064             0.047147         5.312513e-11             0.040000
            0.008019             0.047147         5.312513e-11             0.040000
            0.009973             0.047147         5.312513e-11             0.040000
            0.011928             0.047147         5.312513e-11             0.040000
            0.013882             0.047147         5.312513e-11             0.040000
            0.015837             0.047147         5.312513e-11             0.040000
            0.017791             0.047147         5.312513e-11             0.040000
            0.019746             0.047147         5.312513e-11             0.040000
            0.021701             0.047147         5.312513e-11             0.040000
            0.023655             0.047147         5.312513e-11             0.040000
            0.025610             0.047147         5.312513e-11             0.040000
            0.027564             0.047147         5.312513e-11             0.040000
            0.029519             0.047147         5.312513e-11             0.040000
            0.031473             0.047147         5.312513e-11             0.040000
            0.033428             0.047147         5.312513e-11             0.040000
            0.035382             0.047147         5.312513e-11             0.040000
            0.037337             0.047147         5.312513e-11             0.040000
            0.039292             0.047147         5.312513e-11             0.040000
            0.041246             0.047147         5.312513e-11             0.040000
            0.043201             0.047147         5.312513e-11             0.040000
            0.045155             0.047147         2.656256e-11             0.020000
            0.047110             0.047147         2.656256e-11             0.020000
            0.049064             0.047147         2.656256e-11             0.020000
            0.051019             0.047147         2.656256e-11             0.020000
            0.052974             0.047147         2.656256e-11             0.020000
            0.054928             0.047147         2.656256e-11             0.020000
            0.056883             0.047147         2.656256e-11             0.020000
            0.058837             0.047147         2.656256e-11             0.020000
            0.060792             0.047147         2.656256e-11             0.020000
            0.062746             0.047147         2.656256e-11             0.020000
            0.064701             0.047147         2.656256e-11             0.020000
            0.066655             0.047147         2.656256e-11             0.020000
            0.068610             0.047147         2.656256e-11             0.020000
            0.070565             0.047147         2.656256e-11             0.020000
            0.072519             0.047147         2.656256e-11             0.020000
            0.074474             0.047147         2.656256e-11             0.020000
            0.076428             0.047147         2.656256e-11             0.020000
            0.078383             0.047147         2.656256e-11             0.020000
            0.080337             0.047147         2.656256e-11             0.020000
            0.082292             0.047147         2.656256e-11             0.020000
            0.084247             0.047147         2.656256e-11             0.020000
            0.086201             0.047147         2.656256e-11             0.020000
            0.088156             0.047147         2.656256e-11             0.020000
            0.090110             0.047147         2.656256e-11             0.020000
            0.092065             0.047147         2.656256e-11             0.020000
            0.094019             0.047147         2.656256e-11             0.020000
            0.095974             0.047147         2.656256e-11             0.020000
            0.097928             0.047147         2.656256e-11             0.020000
            0.099883             0.047147         2.656256e-11             0.020000
           -0.103391             0.045178         2.656256e-11             0.020000
           -0.101437             0.045178         2.656256e-11             0.020000
           -0.099482             0.045178         2.656256e-11             0.020000
           -0.097528             0.045178         2.656256e-11             0.020000
           -0.095573             0.045178         2.656256e-11             0.020000
           -0.093619             0.045178         2.656256e-11             0.020000
           -0.091664             0.045178         2.656256e-11             0.020000
           -0.089710             0.045178         2.656256e-11             0.020000
           -0.087755             0.045178         2.656256e-11             0.020000
           -0.085800             0.045178         2.656256e-11             0.020000
           -0.083846             0.045178         2.656256e-11             0.020000
           -0.081891             0.045178         2.656256e-11             0.020000
           -0.079937             0.045178         2.656256e-11             0.020000
           -0.077982             0.045178         2.656256e-11             0.020000
           -0.076028             0.045178         2.656256e-11             0.020000
           -0.074073             0.045178         2.656256e-11             0.020000
           -0.072118             0.045178         2.656256e-11             0.020000
           -0.070164             0.045178         2.656256e-11             0.020000
           -0.068209             0.045178         2.656256e-11             0.020000
           -0.066255             0.045178         2.656256e-11             0.020000
           -0.064300             0.045178         2.656256e-11             0.020000
           -0.062346             0.045178         2.656256e-11             0.020000
           -0.060391             0.045178         2.656256e-11             0.020000
           -0.058437             0.045178         2.656256e-11             0.020000
           -0.056482             0.045178         2.656256e-11             0.020000
           -0.054527             0.045178         2.656256e-11             0.020000
           -0.052573             0.045178         2.656256e-11             0.020000
           -0.050618             0.045178         2.656256e-11             0.020000
           -0.048664             0.045178         2.656256e-11             0.020000
           -0.046709             0.045178         2.656256e-11             0.020000
           -0.044755             0.045178         5.312513e-11             0.040000
           -0.042800             0.045178         5.312513e-11             0.040000
           -0.040845             0.045178         5.312513e-11             0.040000
           -0.038891             0.045178         5.312513e-11             0.040000
           -0.036936             0.045178         5.312513e-11             0.040000
           -0.034982             0.045178         5.312513e-11             0.040000
           -0.033027             0.045178         5.312513e-11             0.040000
           -0.031073             0.045178         5.312513e-11             0.040000
           -0.029118             0.045178         5.312513e-11             0.040000
           -0.027164             0.045178         5.312513e-11             0.040000
           -0.025209             0.045178         5.312513e-11             0.040000
           -0.023254             0.045178         5.312513e-11             0.040000
           -0.021300             0.045178         5.312513e-11             0.040000
           -0.019345             0.045178         5.312513e-11             0.040000
           -0.017391             0.045178         5.312513e-11             0.040000
           -0.015436             0.045178         5.312513e-11             0.040000
           -0.013482             0.045178         5.312513e-11             0.040000
           -0.011527             0.045178         5.312513e-11             0.040000
           -0.009572             0.045178         5.312513e-11             0.040000
           -0.007618             0.045178         5.312513e-11             0.040000
           -0.005663             0.045178         5.312513e-11             0.040000
           -0.003709             0.045178         5.312513e-11             0.040000
           -0.001754             0.045178         5.312513e-11             0.040000
            0.000200             0.045178         5.312513e-11             0.040000
            0.002155             0.045178         5.312513e-11             0.040000
            0.004109             0.045178         5.312513e-11             0.040000
            0.006064             0.045178         5.312513e-11             0.040000
            0.008019             0.045178         5.312513e-11             0.040000
            0.009973             0.045178         5.312513e-11             0.040000
            0.011928             0.045178         5.312513e-11             0.040000
            0.013882             0.045178         5.312513e-11             0.040000
            0.015837             0.045178         5.312513e-11             0.040000
            0.017791             0.045178         5.312513e-11             0.040000
            0.019746             0.045178         5.312513e-11             0.040000
            0.021701             0.045178         5.312513e-11             0.040000
            0.023655             0.045178         5.312513e-11             0.040000
            0.025610             0.045178         5.312513e-11             0.040000
            0.027564             0.045178         5.312513e-11             0.040000
            0.029519             0.045178         5.312513e-11             0.040000
            0.031473             0.045178         5.312513e-11             0.040000
            0.033428             0.045178         5.312513e-11             0.040000
            0.035382             0.045178         5.312513e-11             0.040000
            0.037337             0.045178         5.312513e-11             0.040000
            0.039292             0.045178         5.312513e-11             0.040000
            0.041246             0.045178         5.312513e-11             0.040000
            0.043201             0.045178         5.312513e-11             0.040000
            0.045155             0.045178         5.312513e-11             0.040000
            0.047110             0.045178         2.656256e-11             0.020000
            0.049064             0.045178         2.656256e-11             0.020000
            0.051019             0.045178         2.656256e-11             0.020000
            0.052974             0.045178         2.656256e-11             0.020000
            0.054928             0.045178         2.656256e-11             0.020000
            0.056883             0.045178         2.656256e-11             0.020000
            0.058837             0.045178         2.656256e-11             0.020000
            0.060792             0.045178         2.656256e-11             0.020000
            0.062746             0.045178         2.656256e-11             0.020000
            0.064701             0.045178         2.656256e-11             0.020000
            0.066655             0.045178         2.656256e-11             0.020000
            0.068610             0.045178         2.656256e-11             0.020000
            0.070565             0.045178         2.656256e-11             0.020000
            0.072519             0.045178         2.656256e-11             0.020000
            0.074474             0.045178         2.656256e-11             0.020000
            0.076428             0.045178         2.656256e-11             0.020000
            0.078383             0.045178         2.656256e-11             0.020000
            0.080337             0.045178         2.656256e-11             0.020000
            0.082292             0.045178         2.656256e-11             0.020000
            0.084247             0.045178         2.656256e-11             0.020000
            0.086201             0.045178         2.656256e-11             0.020000
            0.088156             0.045178         2.656256e-11             0.020000
            0.090110             0.045178         2.656256e-11             0.020000
            0.092065             0.045178         2.656256e-11             0.020000
            0.094019             0.045178         2.656256e-11             0.020000
            0.095974             0.045178         2.656256e-11             0.020000
            0.097928             0.045178         2.656256e-11             0.020000
            0.099883             0.045178         2.656256e-11             0.020000
            0.101838             0.045178         2.656256e-11             0.020000
           -0.103391             0.043210         2.656256e-11             0.020000
           -0.101437             0.043210         2.656256e-11             0.020000
           -0.099482             0.043210         2.656256e-11             0.020000
           -0.097528             0.043210         2.656256e-11             0.020000
           -0.095573             0.043210         2.656256e-11             0.020000
           -0.093619             0.043210         2.656256e-11             0.020000
           -0.091664             0.043210         2.656256e-11             0.020000
           -0.089710             0.043210         2.656256e-11             0.020000
           -0.087755             0.043210         2.656256e-11             0.020000
           -0.085800             0.043210         2.656256e-11             0.020000
           -0.083846             0.043210         2.656256e-11             0.020000
           -0.081891             0.043210         2.656256e-11             0.020000
           -0.079937             0.043210         2.656256e-11             0.020000
           -0.077982             0.043210         2.656256e-11             0.020000
           -0.076028             0.043210         2.656256e-11             0.020000
           -0.074073             0.043210         2.656256e-11             0.020000
           -0.072118             0.043210         2.656256e-11             0.020000
           -0.070164             0.043210         2.656256e-11             0.020000
           -0.068209             0.043210         2.656256e-11             0.020000
           -0.066255             0.043210         2.656256e-11             0.020000
           -0.064300             0.043210         2.656256e-11             0.020000
           -0.062346             0.043210         2.656256e-11             0.020000
           -0.060391             0.043210         2.656256e-11             0.020000
           -0.058437             0.043210         2.656256e-11             0.020000
           -0.056482             0.043210         2.656256e-11             0.020000
           -0.054527             0.043210         2.656256e-11             0.020000
           -0.052573             0.043210         2.656256e-11             0.020000
           -0.050618             0.043210         2.656256e-11             0.020000
           -0.048664             0.043210         2.656256e-11             0.020000
           -0.046709             0.043210         5.312513e-11             0.040000
           -0.044755             0.043210         5.312513e-11             0.040000
           -0.042800             0.043210         5.312513e-11             0.040000
           -0.040845             0.043210         5.312513e-11             0.040000
           -0.038891             0.043210         5.312513e-11             0.040000
           -0.036936             0.043210         5.312513e-11             0.040000
           -0.034982             0.043210         5.312513e-11             0.040000
           -0.033027             0.043210         5.312513e-11             0.040000
           -0.031073             0.043210         5.312513e-11             0.040000
           -0.029118             0.043210         5.312513e-11             0.040000
           -0.027164             0.043210         5.312513e-11             0.040000
           -0.025209             0.043210         5.312513e-11             0.040000
           -0.023254             0.043210         5.312513e-11             0.040000
           -0.021300             0.043210         5.312513e-11             0.040000
           -0.019345             0.043210         5.312513e-11             0.040000
           -0.017391             0.043210         5.312513e-11             0.040000
           -0.015436             0.043210         5.312513e-11             0.040000
           -0.013482             0.043210         5.312513e-11             0.040000
           -0.011527             0.043210         5.312513e-11             0.040000
           -0.009572             0.043210         5.312513e-11             0.040000
           -0.007618             0.043210         5.312513e-11             0.040000
           -0.005663             0.043210         5.312513e-11             0.040000
           -0.003709             0.043210         5.312513e-11             0.040000
           -0.001754             0.043210         5.312513e-11             0.040000
            0.000200             0.043210         5.312513e-11             0.040000
            0.002155             0.043210         5.312513e-11             0.040000
            0.004109             0.043210         5.312513e-11             0.040000
            0.006064             0.043210         5.312513e-11             0.040000
            0.008019             0.043210         5.312513e-11             0.040000
            0.009973             0.043210         5.312513e-11             0.040000
            0.011928             0.043210         5.312513e-11             0.040000
            0.013882             0.043210         5.312513e-11             0.040000
            0.015837             0.043210         5.312513e-11             0.040000
            0.017791             0.043210         5.312513e-11             0.040000
            0.019746             0.043210         5.312513e-11             0.040000
            0.021701             0.043210         5.312513e-11             0.040000
            0.023655             0.043210         5.312513e-11             0.040000
            0.025610             0.043210         5.312513e-11             0.040000
            0.027564             0.043210         5.312513e-11             0.040000
            0.029519             0.043210         5.312513e-11             0.040000
            0.031473             0.043210         5.312513e-11             0.040000
            0.033428             0.043210         5.312513e-11             0.040000
            0.035382             0.043210         5.312513e-11             0.040000
            0.037337             0.043210         5.312513e-11             0.040000
            0.039292             0.043210         5.312513e-11             0.040000
            0.041246             0.043210         5.312513e-11             0.040000
            0.043201             0.043210         5.312513e-11             0.040000
            0.045155             0.043210         5.312513e-11             0.040000
            0.047110             0.043210         5.312513e-11             0.040000
            0.049064             0.043210         5.312513e-11             0.040000
            0.051019             0.043210         2.656256e-11             0.020000
            0.052974             0.043210         2.656256e-11             0.020000
            0.054928             0.043210         2.656256e-11             0.020000
            0.056883             0.043210         2.656256e-11             0.020000
            0.058837             0.043210         2.656256e-11             0.020000
            0.060792             0.043210         2.656256e-11             0.020000
            0.062746             0.043210         2.656256e-11             0.020000
            0.064701             0.043210         2.656256e-11             0.020000
            0.066655             0.043210         2.656256e-11             0.020000
            0.068610             0.043210         2.656256e-11             0.020000
            0.070565             0.043210         2.656256e-11             0.020000
            0.072519             0.043210         2.656256e-11             0.020000
            0.074474             0.043210         2.656256e-11             0.020000
            0.076428             0.043210         2.656256e-11             0.020000
            0.078383             0.043210         2.656256e-11             0.020000
            0.080337             0.043210         2.656256e-11             0.020000
            0.082292             0.043210         2.656256e-11             0.020000
            0.084247             0.043210         2.656256e-11             0.020000
            0.086201             0.043210         2.656256e-11             0.020000
            0.088156             0.043210         2.656256e-11             0.020000
            0.090110             0.043210         2.656256e-11             0.020000
            0.092065             0.043210         2.656256e-11             0.020000
            0.094019             0.043210         2.656256e-11             0.020000
            0.095974             0.043210         2.656256e-11             0.020000
            0.097928             0.043210         2.656256e-11             0.020000
            0.099883             0.043210         2.656256e-11             0.020000
            0.101838             0.043210         2.656256e-11             0.020000
            0.103792             0.043210         2.656256e-11             0.020000
           -0.103391             0.041241         2.656256e-11             0.020000
           -0.101437             0.041241         2.656256e-11             0.020000
           -0.099482             0.041241         2.656256e-11             0.020000
           -0.097528             0.041241         2.656256e-11             0.020000
           -0.095573             0.041241         2.656256e-11             0.020000
           -0.093619             0.041241         2.656256e-11             0.020000
           -0.091664             0.041241         2.656256e-11             0.020000
           -0.089710             0.041241         2.656256e-11             0.020000
           -0.087755             0.041241         2.656256e-11             0.020000
           -0.085800             0.041241         2.656256e-11             0.020000
           -0.083846             0.041241         2.656256e-11             0.020000
           -0.081891             0.041241         2.656256e-11             0.020000
           -0.079937             0.041241         2.656256e-11             0.020000
           -0.077982             0.041241         2.656256e-11             0.020000
           -0.076028             0.041241         2.656256e-11             0.020000
           -0.074073             0.041241         2.656256e-11             0.020000
           -0.072118             0.041241         2.656256e-11             0.020000
           -0.070164             0.041241         2.656256e-11             0.020000
           -0.068209             0.041241         2.656256e-11             0.020000
           -0.066255             0.041241         2.656256e-11             0.020000
           -0.064300             0.041241         2.656256e-11             0.020000
           -0.062346             0.041241         2.656256e-11             0.020000
           -0.060391             0.041241         2.656256e-11             0.020000
           -0.058437             0.041241         2.656256e-11             0.020000
           -0.056482             0.041241         2.656256e-11             0.020000
           -0.054527             0.041241         2.656256e-11             0.020000
           -0.052573             0.041241         2.656256e-11             0.020000
           -0.050618             0.041241         2.656256e-11             0.020000
           -0.048664             0.041241         5.312513e-11             0.040000
           -0.046709             0.041241         5.312513e-11             0.040000
           -0.044755             0.041241         5.312513e-11             0.040000
           -0.042800             0.041241         5.312513e-11             0.040000
           -0.040845             0.041241         5.312513e-11             0.040000
           -0.038891             0.041241         5.312513e-11             0.040000
           -0.036936             0.041241         5.312513e-11             0.040000
           -0.034982             0.041241         5.312513e-11             0.040000
           -0.033027             0.041241         5.312513e-11             0.040000
           -0.031073             0.041241         5.312513e-11             0.040000
           -0.029118             0.041241         5.312513e-11             0.040000
           -0.027164             0.041241         5.312513e-11             0.040000
           -0.025209             0.041241         5.312513e-11             0.040000
           -0.023254             0.041241         5.312513e-11             0.040000
           -0.021300             0.041241         5.312513e-11             0.040000
           -0.019345             0.041241         5.312513e-11             0.040000
           -0.017391             0.041241         5.312513e-11             0.040000
           -0.015436             0.041241         5.312513e-11             0.040000
           -0.013482             0.041241         5.312513e-11             0.040000
           -0.011527             0.041241         5.312513e-11             0.040000
           -0.009572             0.041241         5.312513e-11             0.040000
           -0.007618             0.041241         5.312513e-11             0.040000
           -0.005663             0.041241         5.312513e-11             0.040000
           -0.003709             0.041241         5.312513e-11             0.040000
           -0.001754             0.041241         5.312513e-11             0.040000
            0.000200             0.041241         5.312513e-11             0.040000
            0.002155             0.041241         5.312513e-11             0.040000
            0.004109             0.041241         5.312513e-11             0.040000
            0.006064             0.041241         5.312513e-11             0.040000
            0.008019             0.041241         5.312513e-11             0.040000
            0.009973             0.041241         5.312513e-11             0.040000
            0.011928             0.041241         5.312513e-11             0.040000
            0.013882             0.041241         5.312513e-11             0.040000
            0.015837             0.041241         5.312513e-11             0.040000
            0.017791             0.041241         5.312513e-11             0.040000
            0.019746             0.041241         5.312513e-11             0.040000
            0.021701             0.041241         5.312513e-11             0.040000
            0.023655             0.041241         5.312513e-11             0.040000
            0.025610             0.041241         5.312513e-11             0.040000
            0.027564             0.041241         5.312513e-11             0.040000
            0.029519             0.041241         5.312513e-11             0.040000
            0.031473             0.041241         5.312513e-11             0.040000
            0.033428             0.041241         5.312513e-11             0.040000
            0.035382             0.041241         5.312513e-11             0.040000
            0.037337             0.041241         5.312513e-11             0.040000
            0.039292             0.041241         5.312513e-11             0.040000
            0.041246             0.041241         5.312513e-11             0.040000
            0.043201             0.041241         5.312513e-11             0.040000
            0.045155             0.041241         5.312513e-11             0.040000
            0.047110             0.041241         5.312513e-11             0.040000
            0.049064             0.041241         5.312513e-11             0.040000
            0.051019             0.041241         5.312513e-11             0.040000
            0.052974             0.041241         2.656256e-11             0.020000
            0.054928             0.041241         2.656256e-11             0.020000
            0.056883             0.041241         2.656256e-11             0.020000
            0.058837             0.041241         2.656256e-11             0.020000
            0.060792             0.041241         2.656256e-11             0.020000
            0.062746             0.041241         2.656256e-11             0.020000
            0.064701             0.041241         2.656256e-11             0.020000
            0.066655             0.041241         2.656256e-11             0.020000
            0.068610             0.041241         2.656256e-11             0.020000
            0.070565             0.041241         2.656256e-11             0.020000
            0.072519             0.041241         2.656256e-11             0.020000
            0.074474             0.041241         2.656256e-11             0.020000
            0.076428             0.041241         2.656256e-11             0.020000
            0.078383             0.041241         2.656256e-11             0.020000
            0.080337             0.041241         2.656256e-11             0.020000
            0.082292             0.041241         2.656256e-11             0.020000
            0.084247             0.041241         2.656256e-11             0.020000
            0.086201             0.041241         2.656256e-11             0.020000
            0.088156             0.041241         2.656256e-11             0.020000
            0.090110             0.041241         2.656256e-11             0.020000
            0.092065             0.041241         2.656256e-11             0.020000
            0.094019             0.041241         2.656256e-11             0.020000
            0.095974             0.041241         2.656256e-11             0.020000
            0.097928             0.041241         2.656256e-11             0.020000
            0.099883             0.041241         2.656256e-11             0.020000
            0.101838             0.041241         2.656256e-11             0.020000
            0.103792             0.041241         2.656256e-11             0.020000
           -0.103391             0.039272         2.656256e-11             0.020000
           -0.101437             0.039272         2.656256e-11             0.020000
           -0.099482             0.039272         2.656256e-11             0.020000
           -0.097528             0.039272         2.656256e-11             0.020000
           -0.095573             0.039272         2.656256e-11             0.020000
           -0.093619             0.039272         2.656256e-11             0.020000
           -0.091664             0.039272         2.656256e-11             0.020000
           -0.089710             0.039272         2.656256e-11             0.020000
           -0.087755             0.039272         2.656256e-11             0.020000
           -0.085800             0.039272         2.656256e-11             0.020000
           -0.083846             0.039272         2.656256e-11             0.020000
           -0.081891             0.039272         2.656256e-11             0.020000
           -0.079937             0.039272         2.656256e-11             0.020000
           -0.077982             0.039272         2.656256e-11             0.020000
           -0.076028             0.039272         2.656256e-11             0.020000
           -0.074073             0.039272         2.656256e-11             0.020000
           -0.072118             0.039272         2.656256e-11             0.020000
           -0.070164             0.039272         2.656256e-11             0.020000
           -0.068209             0.039272         2.656256e-11             0.020000
           -0.066255             0.039272         2.656256e-11             0.020000
           -0.064300             0.039272         2.656256e-11             0.020000
           -0.062346             0.039272         2.656256e-11             0.020000
           -0.060391             0.039272         2.656256e-11             0.020000
           -0.058437             0.039272         2.656256e-11             0.020000
           -0.056482             0.039272         2.656256e-11             0.020000
           -0.054527             0.039272         2.656256e-11             0.020000
           -0.052573             0.039272         2.656256e-11             0.020000
           -0.050618             0.039272         5.312513e-11             0.040000
           -0.048664             0.039272         5.312513e-11             0.040000
           -0.046709             0.039272         5.312513e-11             0.040000
           -0.044755             0.039272         5.312513e-11             0.040000
           -0.042800             0.039272         5.312513e-11             0.040000
           -0.040845             0.039272         5.312513e-11             0.040000
           -0.038891             0.039272         5.312513e-11             0.040000
           -0.036936             0.039272         5.312513e-11             0.040000
           -0.034982             0.039272         5.312513e-11             0.040000
           -0.033027             0.039272         5.312513e-11             0.040000
           -0.031073             0.039272         5.312513e-11             0.040000
           -0.029118             0.039272         5.312513e-11             0.040000
           -0.027164             0.039272         5.312513e-11             0.040000
           -0.025209             0.039272         5.312513e-11             0.040000
           -0.023254             0.039272         5.312513e-11             0.040000
           -0.021300             0.039272         5.312513e-11             0.040000
           -0.019345             0.039272         5.312513e-11             0.040000
           -0.017391             0.039272         5.312513e-11             0.040000
           -0.015436             0.039272         5.312513e-11             0.040000
           -0.013482             0.039272         5.312513e-11             0.040000
           -0.011527             0.039272         5.312513e-11             0.040000
           -0.009572             0.039272         5.312513e-11             0.040000
           -0.007618             0.039272         5.312513e-11             0.040000
           -0.005663             0.039272         5.312513e-11             0.040000
           -0.003709             0.039272         5.312513e-11             0.040000
           -0.001754             0.039272         5.312513e-11             0.040000
            0.000200             0.039272         5.312513e-11             0.040000
            0.002155             0.039272         5.312513e-11             0.040000
            0.004109             0.039272         5.312513e-11             0.040000
            0.006064             0.039272         5.312513e-11             0.040000
            0.008019             0.039272         5.312513e-11             0.040000
            0.009973             0.039272         5.312513e-11             0.040000
            0.011928             0.039272         5.312513e-11             0.040000
            0.013882             0.039272         5.312513e-11             0.040000
            0.015837             0.039272         5.312513e-11             0.040000
            0.017791             0.039272         5.312513e-11             0.040000
            0.019746             0.039272         5.312513e-11             0.040000
            0.021701             0.039272         5.312513e-11             0.040000
            0.023655             0.039272         5.312513e-11             0.040000
            0.025610             0.039272         5.312513e-11             0.040000
            0.027564             0.039272         5.312513e-11             0.040000
            0.029519             0.039272         5.312513e-11             0.040000
            0.031473             0.039272         5.312513e-11             0.040000
            0.033428             0.039272         5.312513e-11             0.040000
            0.035382             0.039272         5.312513e-11             0.040000
            0.037337             0.039272         5.312513e-11             0.040000
            0.039292             0.039272         5.312513e-11             0.040000
            0.041246             0.039272         5.312513e-11             0.040000
            0.043201             0.039272         5.312513e-11             0.040000
            0.045155             0.039272         5.312513e-11             0.040000
            0.047110             0.039272         5.312513e-11             0.040000
            0.049064             0.039272         5.312513e-11             0.040000
            0.051019             0.039272         5.312513e-11             0.040000
            0.052974             0.039272         5.312513e-11             0.040000
            0.054928             0.039272         5.312513e-11             0.040000
            0.056883             0.039272         2.656256e-11             0.020000
            0.058837             0.039272         2.656256e-11             0.020000
            0.060792             0.039272         2.656256e-11             0.020000
            0.062746             0.039272         2.656256e-11             0.020000
            0.064701             0.039272         2.656256e-11             0.020000
            0.066655             0.039272         2.656256e-11             0.020000
            0.068610             0.039272         2.656256e-11             0.020000
            0.070565             0.039272         2.656256e-11             0.020000
            0.072519             0.039272         2.656256e-11             0.020000
            0.074474             0.039272         2.656256e-11             0.020000
            0.076428             0.039272         2.656256e-11             0.020000
            0.078383             0.039272         2.656256e-11             0.020000
            0.080337             0.039272         2.656256e-11             0.020000
            0.082292             0.039272         2.656256e-11             0.020000
            0.084247             0.039272         2.656256e-11             0.020000
            0.086201             0.039272         2.656256e-11             0.020000
            0.088156             0.039272         2.656256e-11             0.020000
            0.090110             0.039272         2.656256e-11             0.020000
            0.092065             0.039272         2.656256e-11             0.020000
            0.094019             0.039272         2.656256e-11             0.020000
            0.095974             0.039272         2.656256e-11             0.020000
            0.097928             0.039272         2.656256e-11             0.020000
            0.099883             0.039272         2.656256e-11             0.020000
            0.101838             0.039272         2.656256e-11             0.020000
            0.103792             0.039272         2.656256e-11             0.020000
            0.105747             0.039272         2.656256e-11             0.020000
           -0.105346             0.037304         2.656256e-11             0.020000
           -0.103391             0.037304         2.656256e-11             0.020000
           -0.101437             0.037304         2.656256e-11             0.020000
           -0.099482             0.037304         2.656256e-11             0.020000
           -0.097528             0.037304         2.656256e-11             0.020000
           -0.095573             0.037304         2.656256e-11             0.020000
           -0.093619             0.037304         2.656256e-11             0.020000
           -0.091664             0.037304         2.656256e-11             0.020000
           -0.089710             0.037304         2.656256e-11             0.020000
           -0.087755             0.037304         2.656256e-11             0.020000
           -0.085800             0.037304         2.656256e-11             0.020000
           -0.083846             0.037304         2.656256e-11             0.020000
           -0.081891             0.037304         2.656256e-11             0.020000
           -0.079937             0.037304         2.656256e-11             0.020000
           -0.077982             0.037304         2.656256e-11             0.020000
           -0.076028             0.037304         2.656256e-11             0.020000
           -0.074073             0.037304         2.656256e-11             0.020000
           -0.072118             0.037304         2.656256e-11             0.020000
           -0.070164             0.037304         2.656256e-11             0.020000
           -0.068209             0.037304         2.656256e-11             0.020000
           -0.066255             0.037304         2.656256e-11             0.020000
           -0.064300             0.037304         2.656256e-11             0.020000
           -0.062346             0.037304         2.656256e-11             0.020000
           -0.060391             0.037304         2.656256e-11             0.020000
           -0.058437             0.037304         2.656256e-11             0.020000
           -0.056482             0.037304         2.656256e-11             0.020000
           -0.054527             0.037304         2.656256e-11             0.020000
           -0.052573             0.037304         5.312513e-11             0.040000
           -0.050618             0.037304         5.312513e-11             0.040000
           -0.048664             0.037304         5.312513e-11             0.040000
           -0.046709             0.037304         5.312513e-11             0.040000
           -0.044755             0.037304         5.312513e-11             0.040000
           -0.042800             0.037304         5.312513e-11             0.040000
           -0.040845             0.037304         5.312513e-11             0.040000
           -0.038891             0.037304         5.312513e-11             0.040000
           -0.036936             0.037304         5.312513e-11             0.040000
           -0.034982             0.037304         5.312513e-11             0.040000
           -0.033027             0.037304         5.312513e-11             0.040000
           -0.031073             0.037304         5.312513e-11             0.040000
           -0.029118             0.037304         5.312513e-11             0.040000
           -0.027164             0.037304         5.312513e-11             0.040000
           -0.025209             0.037304         5.312513e-11             0.040000
           -0.023254             0.037304         5.312513e-11             0.040000
           -0.021300             0.037304         5.312513e-11             0.040000
           -0.019345             0.037304         5.312513e-11             0.040000
           -0.017391             0.037304         5.312513e-11             0.040000
           -0.015436             0.037304         5.312513e-11             0.040000
           -0.013482             0.037304         5.312513e-11             0.040000
           -0.011527             0.037304         7.968769e-11             0.080000
           -0.009572             0.037304         7.968769e-11             0.080000
           -0.007618             0.037304         7.968769e-11             0.080000
           -0.005663             0.037304         7.968769e-11             0.080000
           -0.003709             0.037304         5.312513e-11             0.040000
           -0.001754             0.037304         5.312513e-11             0.040000
            0.000200             0.037304         5.312513e-11             0.040000
            0.002155             0.037304         5.312513e-11             0.040000
            0.004109             0.037304         5.312513e-11             0.040000
            0.006064             0.037304         5.312513e-11             0.040000
            0.008019             0.037304         5.312513e-11             0.040000
            0.009973             0.037304         5.312513e-11             0.040000
            0.011928             0.037304         5.312513e-11             0.040000
            0.013882             0.037304         5.312513e-11             0.040000
            0.015837             0.037304         5.312513e-11             0.040000
            0.017791             0.037304         5.312513e-11             0.040000
            0.019746             0.037304         5.312513e-11             0.040000
            0.021701             0.037304         5.312513e-11             0.040000
            0.023655             0.037304         5.312513e-11             0.040000
            0.025610             0.037304         5.312513e-11             0.040000
            0.027564             0.037304         5.312513e-11             0.040000
            0.029519             0.037304         5.312513e-11             0.040000
            0.031473             0.037304         5.312513e-11             0.040000
            0.033428             0.037304         5.312513e-11             0.040000
            0.035382             0.037304         5.312513e-11             0.040000
            0.037337             0.037304         5.312513e-11             0.040000
            0.039292             0.037304         5.312513e-11             0.040000
            0.041246             0.037304         5.312513e-11             0.040000
            0.043201             0.037304         5.312513e-11             0.040000
            0.045155             0.037304         5.312513e-11             0.040000
            0.047110             0.037304         5.312513e-11             0.040000
            0.049064             0.037304         5.312513e-11             0.040000
            0.051019             0.037304         5.312513e-11             0.040000
            0.052974             0.037304         5.312513e-11             0.040000
            0.054928             0.037304         5.312513e-11             0.040000
            0.056883             0.037304         5.312513e-11             0.040000
            0.058837             0.037304         2.656256e-11             0.020000
            0.060792             0.037304         2.656256e-11             0.020000
            0.062746             0.037304         2.656256e-11             0.020000
            0.064701             0.037304         2.656256e-11             0.020000
            0.066655             0.037304         2.656256e-11             0.020000
            0.068610             0.037304         2.656256e-11             0.020000
            0.070565             0.037304         2.656256e-11             0.020000
            0.072519             0.037304         2.656256e-11             0.020000
            0.074474             0.037304         2.656256e-11             0.020000
            0.076428             0.037304         2.656256e-11             0.020000
            0.078383             0.037304         2.656256e-11             0.020000
            0.080337             0.037304         2.656256e-11             0.020000
            0.082292             0.037304         2.656256e-11             0.020000
            0.084247             0.037304         2.656256e-11             0.020000
            0.086201             0.037304         2.656256e-11             0.020000
            0.088156             0.037304         2.656256e-11             0.020000
            0.090110             0.037304         2.656256e-11             0.020000
            0.092065             0.037304         2.656256e-11             0.020000
            0.094019             0.037304         2.656256e-11             0.020000
            0.095974             0.037304         2.656256e-11             0.020000
            0.097928             0.037304         2.656256e-11             0.020000
            0.099883             0.037304         2.656256e-11             0.020000
            0.101838             0.037304         2.656256e-11             0.020000
            0.103792             0.037304         2.656256e-11             0.020000
            0.105747             0.037304         2.656256e-11             0.020000
            0.107701             0.037304         2.656256e-11             0.020000
           -0.105346             0.035335         2.656256e-11             0.020000
           -0.103391             0.035335         2.656256e-11             0.020000
           -0.101437             0.035335         2.656256e-11             0.020000
           -0.099482             0.035335         2.656256e-11             0.020000
           -0.097528             0.035335         2.656256e-11             0.020000
           -0.095573             0.035335         2.656256e-11             0.020000
           -0.093619             0.035335         2.656256e-11             0.020000
           -0.091664             0.035335         2.656256e-11             0.020000
           -0.089710             0.035335         2.656256e-11             0.020000
           -0.087755             0.035335         2.656256e-11             0.020000
           -0.085800             0.035335         2.656256e-11             0.020000
           -0.083846             0.035335         2.656256e-11             0.020000
           -0.081891             0.035335         2.656256e-11             0.020000
           -0.079937             0.035335         2.656256e-11             0.020000
           -0.077982             0.035335         2.656256e-11             0.020000
           -0.076028             0.035335         2.656256e-11             0.020000
           -0.074073             0.035335         2.656256e-11             0.020000
           -0.072118             0.035335         2.656256e-11             0.020000
           -0.070164             0.035335         2.656256e-11             0.020000
           -0.068209             0.035335         2.656256e-11             0.020000
           -0.066255             0.035335         2.656256e-11             0.020000
           -0.064300             0.035335         2.656256e-11             0.020000
           -0.062346             0.035335         2.656256e-11             0.020000
           -0.060391             0.035335         2.656256e-11             0.020000
           -0.058437             0.035335         2.656256e-11             0.020000
           -0.056482             0.035335         2.656256e-11             0.020000
           -0.054527             0.035335         2.656256e-11             0.020000
           -0.052573             0.035335         5.312513e-11             0.040000
           -0.050618             0.035335         5.312513e-11             0.040000
           -0.048664             0.035335         5.312513e-11             0.040000
           -0.046709             0.035335         5.312513e-11             0.040000
           -0.044755             0.035335         5.312513e-11             0.040000
           -0.042800             0.035335         5.312513e-11             0.040000
           -0.040845             0.035335         5.312513e-11             0.040000
           -0.038891             0.035335         5.312513e-11             0.040000
           -0.036936             0.035335         5.312513e-11             0.040000
           -0.034982             0.035335         5.312513e-11             0.040000
           -0.033027             0.035335         5.312513e-11             0.040000
           -0.031073             0.035335         5.312513e-11             0.040000
           -0.029118             0.035335         5.312513e-11             0.040000
           -0.027164             0.035335         5.312513e-11             0.040000
           -0.025209             0.035335         5.312513e-11             0.040000
           -0.023254             0.035335         5.312513e-11             0.040000
           -0.021300             0.035335         5.312513e-11             0.040000
           -0.019345             0.035335         5.312513e-11             0.040000
           -0.017391             0.035335         5.312513e-11             0.040000
           -0.015436             0.035335         5.312513e-11             0.040000
           -0.013482             0.035335         7.968769e-11             0.080000
           -0.011527             0.035335         7.968769e-11             0.080000
           -0.009572             0.035335         7.968769e-11             0.080000
           -0.007618             0.035335         7.968769e-11             0.080000
           -0.005663             0.035335         7.968769e-11             0.080000
           -0.003709             0.035335         7.968769e-11             0.080000
           -0.001754             0.035335         7.968769e-11             0.080000
            0.000200             0.035335         5.312513e-11             0.040000
            0.002155             0.035335         5.312513e-11             0.040000
            0.004109             0.035335         5.312513e-11             0.040000
            0.006064             0.035335         5.312513e-11             0.040000
            0.008019             0.035335         5.312513e-11             0.040000
            0.009973             0.035335         5.312513e-11             0.040000
            0.011928             0.035335         5.312513e-11             0.040000
            0.013882             0.035335         5.312513e-11             0.040000
            0.015837             0.035335         5.312513e-11             0.040000
            0.017791             0.035335         5.312513e-11             0.040000
            0.019746             0.035335         5.312513e-11             0.040000
            0.021701             0.035335         5.312513e-11             0.040000
            0.023655             0.035335         5.312513e-11             0.040000
            0.025610             0.035335         5.312513e-11             0.040000
            0.027564             0.035335         5.312513e-11             0.040000
            0.029519             0.035335         5.312513e-11             0.040000
            0.031473             0.035335         5.312513e-11             0.040000
            0.033428             0.035335         5.312513e-11             0.040000
            0.035382             0.035335         5.312513e-11             0.040000
            0.037337             0.035335         5.312513e-11             0.040000
            0.039292             0.035335         5.312513e-11             0.040000
            0.041246             0.035335         5.312513e-11             0.040000
            0.043201             0.035335         5.312513e-11             0.040000
            0.045155             0.035335         5.312513e-11             0.040000
            0.047110             0.035335         5.312513e-11             0.040000
            0.049064             0.035335         5.312513e-11             0.040000
            0.051019             0.035335         5.312513e-11             0.040000
            0.052974             0.035335         5.312513e-11             0.040000
            0.054928             0.035335         5.312513e-11             0.040000
            0.056883             0.035335         5.312513e-11             0.040000
            0.058837             0.035335         5.312513e-11             0.040000
            0.060792             0.035335         2.656256e-11             0.020000
            0.062746             0.035335         2.656256e-11             0.020000
            0.064701             0.035335         2.656256e-11             0.020000
            0.066655             0.035335         2.656256e-11             0.020000
            0.068610             0.035335         2.656256e-11             0.020000
            0.070565             0.035335         2.656256e-11             0.020000
            0.072519             0.035335         2.656256e-11             0.020000
            0.074474             0.035335         2.656256e-11             0.020000
            0.076428             0.035335         2.656256e-11             0.020000
            0.078383             0.035335         2.656256e-11             0.020000
            0.080337             0.035335         2.656256e-11             0.020000
            0.082292             0.035335         2.656256e-11             0.020000
            0.084247             0.035335         2.656256e-11             0.020000
            0.086201             0.035335         2.656256e-11             0.020000
            0.088156             0.035335         2.656256e-11             0.020000
            0.090110             0.035335         2.656256e-11             0.020000
            0.092065             0.035335         2.656256e-11             0.020000
            0.094019             0.035335         2.656256e-11             0.020000
            0.095974             0.035335         2.656256e-11             0.020000
            0.097928             0.035335         2.656256e-11             0.020000
            0.099883             0.035335         2.656256e-11             0.020000
            0.101838             0.035335         2.656256e-11             0.020000
            0.103792             0.035335         2.656256e-11             0.020000
            0.105747             0.035335         2.656256e-11             0.020000
            0.107701             0.035335         2.656256e-11             0.020000
           -0.105346             0.033367         2.656256e-11             0.020000
           -0.103391             0.033367         2.656256e-11             0.020000
           -0.101437             0.033367         2.656256e-11             0.020000
           -0.099482             0.033367         2.656256e-11             0.020000
           -0.097528             0.033367         2.656256e-11             0.020000
           -0.095573             0.033367         2.656256e-11             0.020000
           -0.093619             0.033367         2.656256e-11             0.020000
           -0.091664             0.033367         2.656256e-11             0.020000
           -0.089710             0.033367         2.656256e-11             0.020000
           -0.087755             0.033367         2.656256e-11             0.020000
           -0.085800             0.033367         2.656256e-11             0.020000
           -0.083846             0.033367         2.656256e-11             0.020000
           -0.081891             0.033367         2.656256e-11             0.020000
           -0.079937             0.033367         2.656256e-11             0.020000
           -0.077982             0.033367         2.656256e-11             0.020000
           -0.076028             0.033367         2.656256e-11             0.020000
           -0.074073             0.033367         2.656256e-11             0.020000
           -0.072118             0.033367         2.656256e-11             0.020000
           -0.070164             0.033367         2.656256e-11             0.020000
           -0.068209             0.033367         2.656256e-11             0.020000
           -0.066255             0.033367         2.656256e-11             0.020000
           -0.064300             0.033367         2.656256e-11             0.020000
           -0.062346             0.033367         2.656256e-11             0.020000
           -0.060391             0.033367         2.656256e-11             0.020000
           -0.058437             0.033367         2.656256e-11             0.020000
           -0.056482             0.033367         2.656256e-11             0.020000
           -0.054527             0.033367         5.312513e-11             0.040000
           -0.052573             0.033367         5.312513e-11             0.040000
           -0.050618             0.033367         5.312513e-11             0.040000
           -0.048664             0.033367         5.312513e-11             0.040000
           -0.046709             0.033367         5.312513e-11             0.040000
           -0.044755             0.033367         5.312513e-11             0.040000
           -0.042800             0.033367         5.312513e-11             0.040000
           -0.040845             0.033367         5.312513e-11             0.040000
           -0.038891             0.033367         5.312513e-11             0.040000
           -0.036936             0.033367         5.312513e-11             0.040000
           -0.034982             0.033367         5.312513e-11             0.040000
           -0.033027             0.033367         5.312513e-11             0.040000
           -0.031073             0.033367         5.312513e-11             0.040000
           -0.029118             0.033367         5.312513e-11             0.040000
           -0.027164             0.033367         5.312513e-11             0.040000
           -0.025209             0.033367         5.312513e-11             0.040000
           -0.023254             0.033367         5.312513e-11             0.040000
           -0.021300             0.033367         5.312513e-11             0.040000
           -0.019345             0.033367         5.312513e-11             0.040000
           -0.017391             0.033367         5.312513e-11             0.040000
           -0.015436             0.033367         7.968769e-11             0.080000
           -0.013482             0.033367         7.968769e-11             0.080000
           -0.011527             0.033367         7.968769e-11             0.080000
           -0.009572             0.033367         7.968769e-11             0.080000
           -0.007618             0.033367         7.968769e-11             0.080000
           -0.005663             0.033367         7.968769e-11             0.080000
           -0.003709             0.033367         7.968769e-11             0.080000
           -0.001754             0.033367         7.968769e-11             0.080000
            0.000200             0.033367         7.968769e-11             0.080000
            0.002155             0.033367         7.968769e-11             0.080000
            0.004109             0.033367         7.968769e-11             0.080000
            0.006064             0.033367         5.312513e-11             0.040000
            0.008019             0.033367         5.312513e-11             0.040000
            0.009973             0.033367         7.968769e-11             0.080000
            0.011928             0.033367         7.968769e-11             0.080000
            0.013882             0.033367         7.968769e-11             0.080000
            0.015837             0.033367         5.312513e-11             0.040000
            0.017791             0.033367         5.312513e-11             0.040000
            0.019746             0.033367         5.312513e-11             0.040000
            0.021701             0.033367         5.312513e-11             0.040000
            0.023655             0.033367         5.312513e-11             0.040000
            0.025610             0.033367         5.312513e-11             0.040000
            0.027564             0.033367         5.312513e-11             0.040000
            0.029519             0.033367         5.312513e-11             0.040000
            0.031473             0.033367         5.312513e-11             0.040000
            0.033428             0.033367         5.312513e-11             0.040000
            0.035382             0.033367         5.312513e-11             0.040000
            0.037337             0.033367         5.312513e-11             0.040000
            0.039292             0.033367         5.312513e-11             0.040000
            0.041246             0.033367         5.312513e-11             0.040000
            0.043201             0.033367         5.312513e-11             0.040000
            0.045155             0.033367         5.312513e-11             0.040000
            0.047110             0.033367         5.312513e-11             0.040000
            0.049064             0.033367         5.312513e-11             0.040000
            0.051019             0.033367         5.312513e-11             0.040000
            0.052974             0.033367         5.312513e-11             0.040000
            0.054928             0.033367         5.312513e-11             0.040000
            0.056883             0.033367         5.312513e-11             0.040000
            0.058837             0.033367         5.312513e-11             0.040000
            0.060792             0.033367         5.312513e-11             0.040000
            0.062746             0.033367         2.656256e-11             0.020000
            0.064701             0.033367         2.656256e-11             0.020000
            0.066655             0.033367         2.656256e-11             0.020000
            0.068610             0.033367         2.656256e-11             0.020000
            0.070565             0.033367         2.656256e-11             0.020000
            0.072519             0.033367         2.656256e-11             0.020000
            0.074474             0.033367         2.656256e-11             0.020000
            0.076428             0.033367         2.656256e-11             0.020000
            0.078383             0.033367         2.656256e-11             0.020000
            0.080337             0.033367         2.656256e-11             0.020000
            0.082292             0.033367         2.656256e-11             0.020000
            0.084247             0.033367         2.656256e-11             0.020000
            0.086201             0.033367         2.656256e-11             0.020000
            0.088156             0.033367         2.656256e-11             0.020000
            0.090110             0.033367         2.656256e-11             0.020000
            0.092065             0.033367         2.656256e-11             0.020000
            0.094019             0.033367         2.656256e-11             0.020000
            0.095974             0.033367         2.656256e-11             0.020000
            0.097928             0.033367         2.656256e-11             0.020000
            0.099883             0.033367         2.656256e-11             0.020000
            0.101838             0.033367         2.656256e-11             0.020000
            0.103792             0.033367         2.656256e-11             0.020000
            0.105747             0.033367         2.656256e-11             0.020000
            0.107701             0.033367         2.656256e-11             0.020000
            0.109656             0.033367         2.656256e-11             0.020000
           -0.105346             0.031398         2.656256e-11             0.020000
           -0.103391             0.031398         2.656256e-11             0.020000
           -0.101437             0.031398         2.656256e-11             0.020000
           -0.099482             0.031398         2.656256e-11             0.020000
           -0.097528             0.031398         2.656256e-11             0.020000
           -0.095573             0.031398         2.656256e-11             0.020000
           -0.093619             0.031398         2.656256e-11             0.020000
           -0.091664             0.031398         2.656256e-11             0.020000
           -0.089710             0.031398         2.656256e-11             0.020000
           -0.087755             0.031398         2.656256e-11             0.020000
           -0.085800             0.031398         2.656256e-11             0.020000
           -0.083846             0.031398         2.656256e-11             0.020000
           -0.081891             0.031398         2.656256e-11             0.020000
           -0.079937             0.031398         2.656256e-11             0.020000
           -0.077982             0.031398         2.656256e-11             0.020000
           -0.076028             0.031398         2.656256e-11             0.020000
           -0.074073             0.031398         2.656256e-11             0.020000
           -0.072118             0.031398         2.656256e-11             0.020000
           -0.070164             0.031398         2.656256e-11             0.020000
           -0.068209             0.031398         2.656256e-11             0.020000
           -0.066255             0.031398         2.656256e-11             0.020000
           -0.064300             0.031398         2.656256e-11             0.020000
           -0.062346             0.031398         2.656256e-11             0.020000
           -0.060391             0.031398         2.656256e-11             0.020000
           -0.058437             0.031398         2.656256e-11             0.020000
           -0.056482             0.031398         5.312513e-11             0.040000
           -0.054527             0.031398         5.312513e-11             0.040000
           -0.052573             0.031398         5.312513e-11             0.040000
           -0.050618             0.031398         5.312513e-11             0.040000
           -0.048664             0.031398         5.312513e-11             0.040000
           -0.046709             0.031398         5.312513e-11             0.040000
           -0.044755             0.031398         5.312513e-11             0.040000
           -0.042800             0.031398         5.312513e-11             0.040000
           -0.040845             0.031398         5.312513e-11             0.040000
           -0.038891             0.031398         5.312513e-11             0.040000
           -0.036936             0.031398         5.312513e-11             0.040000
           -0.034982             0.031398         5.312513e-11             0.040000
           -0.033027             0.031398         5.312513e-11             0.040000
           -0.031073             0.031398         5.312513e-11             0.040000
           -0.029118             0.031398         5.312513e-11             0.040000
           -0.027164             0.031398         5.312513e-11             0.040000
           -0.025209             0.031398         5.312513e-11             0.040000
           -0.023254             0.031398         5.312513e-11             0.040000
           -0.021300             0.031398         5.312513e-11             0.040000
           -0.019345             0.031398         5.312513e-11             0.040000
           -0.017391             0.031398         5.312513e-11             0.040000
           -0.015436             0.031398         7.968769e-11             0.080000
           -0.013482             0.031398         7.968769e-11             0.080000
           -0.011527             0.031398         7.968769e-11             0.080000
           -0.009572             0.031398         7.968769e-11             0.080000
           -0.007618             0.031398         7.968769e-11             0.080000
           -0.005663             0.031398         7.968769e-11             0.080000
           -0.003709             0.031398         7.968769e-11             0.080000
           -0.001754             0.031398         7.968769e-11             0.080000
            0.000200             0.031398         7.968769e-11             0.080000
            0.002155             0.031398         7.968769e-11             0.080000
            0.004109             0.031398         7.968769e-11             0.080000
            0.006064             0.031398         7.968769e-11             0.080000
            0.008019             0.031398         7.968769e-11             0.080000
            0.009973             0.031398         7.968769e-11             0.080000
            0.011928             0.031398         7.968769e-11             0.080000
            0.013882             0.031398         7.968769e-11             0.080000
            0.015837             0.031398         7.968769e-11             0.080000
            0.017791             0.031398         7.968769e-11             0.080000
            0.019746             0.031398         5.312513e-11             0.040000
            0.021701             0.031398         5.312513e-11             0.040000
            0.023655             0.031398         5.312513e-11             0.040000
            0.025610             0.031398         5.312513e-11             0.040000
            0.027564             0.031398         5.312513e-11             0.040000
            0.029519             0.031398         5.312513e-11             0.040000
            0.031473             0.031398         5.312513e-11             0.040000
            0.033428             0.031398         5.312513e-11             0.040000
            0.035382             0.031398         5.312513e-11             0.040000
            0.037337             0.031398         5.312513e-11             0.040000
            0.039292             0.031398         5.312513e-11             0.040000
            0.041246             0.031398         5.312513e-11             0.040000
            0.043201             0.031398         5.312513e-11             0.040000
            0.045155             0.031398         5.312513e-11             0.040000
            0.047110             0.031398         5.312513e-11             0.040000
            0.049064             0.031398         5.312513e-11             0.040000
            0.051019             0.031398         5.312513e-11             0.040000
            0.052974             0.031398         5.312513e-11             0.040000
            0.054928             0.031398         5.312513e-11             0.040000
            0.056883             0.031398         5.312513e-11             0.040000
            0.058837             0.031398         5.312513e-11             0.040000
            0.060792             0.031398         5.312513e-11             0.040000
            0.062746             0.031398         5.312513e-11             0.040000
            0.064701             0.031398         2.656256e-11             0.020000
            0.066655             0.031398         2.656256e-11             0.020000
            0.068610             0.031398         2.656256e-11             0.020000
            0.070565             0.031398         2.656256e-11             0.020000
            0.072519             0.031398         2.656256e-11             0.020000
            0.074474             0.031398         2.656256e-11             0.020000
            0.076428             0.031398         2.656256e-11             0.020000
            0.078383             0.031398         2.656256e-11             0.020000
            0.080337             0.031398         2.656256e-11             0.020000
            0.082292             0.031398         2.656256e-11             0.020000
            0.084247             0.031398         2.656256e-11             0.020000
            0.086201             0.031398         2.656256e-11             0.020000
            0.088156             0.031398         2.656256e-11             0.020000
            0.090110             0.031398         2.656256e-11             0.020000
            0.092065             0.031398         2.656256e-11             0.020000
            0.094019             0.031398         2.656256e-11             0.020000
            0.095974             0.031398         2.656256e-11             0.020000
            0.097928             0.031398         2.656256e-11             0.020000
            0.099883             0.031398         2.656256e-11             0.020000
            0.101838             0.031398         2.656256e-11             0.020000
            0.103792             0.031398         2.656256e-11             0.020000
            0.105747             0.031398         2.656256e-11             0.020000
            0.107701             0.031398         2.656256e-11             0.020000
            0.109656             0.031398         2.656256e-11             0.020000
           -0.105346             0.029430         2.656256e-11             0.020000
           -0.103391             0.029430         2.656256e-11             0.020000
           -0.101437             0.029430         2.656256e-11             0.020000
           -0.099482             0.029430         2.656256e-11             0.020000
           -0.097528             0.029430         2.656256e-11             0.020000
           -0.095573             0.029430         2.656256e-11             0.020000
           -0.093619             0.029430         2.656256e-11             0.020000
           -0.091664             0.029430         2.656256e-11             0.020000
           -0.089710             0.029430         2.656256e-11             0.020000
           -0.087755             0.029430         2.656256e-11             0.020000
           -0.085800             0.029430         2.656256e-11             0.020000
           -0.083846             0.029430         2.656256e-11             0.020000
           -0.081891             0.029430         2.656256e-11             0.020000
           -0.079937             0.029430         2.656256e-11             0.020000
           -0.077982             0.029430         2.656256e-11             0.020000
           -0.076028             0.029430         2.656256e-11             0.020000
           -0.074073             0.029430         2.656256e-11             0.020000
           -0.072118             0.029430         2.656256e-11             0.020000
           -0.070164             0.029430         2.656256e-11             0.020000
           -0.068209             0.029430         2.656256e-11             0.020000
           -0.066255             0.029430         2.656256e-11             0.020000
           -0.064300             0.029430         2.656256e-11             0.020000
           -0.062346             0.029430         2.656256e-11             0.020000
           -0.060391             0.029430         2.656256e-11             0.020000
           -0.058437             0.029430         5.312513e-11             0.040000
           -0.056482             0.029430         5.312513e-11             0.040000
           -0.054527             0.029430         5.312513e-11             0.040000
           -0.052573             0.029430         5.312513e-11             0.040000
           -0.050618             0.029430         5.312513e-11             0.040000
           -0.048664             0.029430         5.312513e-11             0.040000
           -0.046709             0.029430         5.312513e-11             0.040000
           -0.044755             0.029430         5.312513e-11             0.040000
           -0.042800             0.029430         5.312513e-11             0.040000
           -0.040845             0.029430         5.312513e-11             0.040000
           -0.038891             0.029430         5.312513e-11             0.040000
           -0.036936             0.029430         5.312513e-11             0.040000
           -0.034982             0.029430         5.312513e-11             0.040000
           -0.033027             0.029430         5.312513e-11             0.040000
           -0.031073             0.029430         5.312513e-11             0.040000
           -0.029118             0.029430         5.312513e-11             0.040000
           -0.027164             0.029430         5.312513e-11             0.040000
           -0.025209             0.029430         5.312513e-11             0.040000
           -0.023254             0.029430         5.312513e-11             0.040000
           -0.021300             0.029430         5.312513e-11             0.040000
           -0.019345             0.029430         5.312513e-11             0.040000
           -0.017391             0.029430         7.968769e-11             0.080000
           -0.015436             0.029430         7.968769e-11             0.080000
           -0.013482             0.029430         7.968769e-11             0.080000
           -0.011527             0.029430         7.968769e-11             0.080000
           -0.009572             0.029430         7.968769e-11             0.080000
           -0.007618             0.029430         7.968769e-11             0.080000
           -0.005663             0.029430         7.968769e-11             0.080000
           -0.003709             0.029430         7.968769e-11             0.080000
           -0.001754             0.029430         7.968769e-11             0.080000
            0.000200             0.029430         7.968769e-11             0.080000
            0.002155             0.029430         7.968769e-11             0.080000
            0.004109             0.029430         7.968769e-11             0.080000
            0.006064             0.029430         7.968769e-11             0.080000
            0.008019             0.029430         7.968769e-11             0.080000
            0.009973             0.029430         7.968769e-11             0.080000
            0.011928             0.029430         7.968769e-11             0.080000
            0.013882             0.029430         7.968769e-11             0.080000
            0.015837             0.029430         7.968769e-11             0.080000
            0.017791             0.029430         7.968769e-11             0.080000
            0.019746             0.029430         7.968769e-11             0.080000
            0.021701             0.029430         5.312513e-11             0.040000
            0.023655             0.029430         5.312513e-11             0.040000
            0.025610             0.029430         5.312513e-11             0.040000
            0.027564             0.029430         5.312513e-11             0.040000
            0.029519             0.029430         5.312513e-11             0.040000
            0.031473             0.029430         5.312513e-11             0.040000
            0.033428             0.029430         5.312513e-11             0.040000
            0.035382             0.029430         5.312513e-11             0.040000
            0.037337             0.029430         5.312513e-11             0.040000
            0.039292             0.029430         5.312513e-11             0.040000
            0.041246             0.029430         5.312513e-11             0.040000
            0.043201             0.029430         5.312513e-11             0.040000
            0.045155             0.029430         5.312513e-11             0.040000
            0.047110             0.029430         5.312513e-11             0.040000
            0.049064             0.029430         5.312513e-11             0.040000
            0.051019             0.029430         5.312513e-11             0.040000
            0.052974             0.029430         5.312513e-11             0.040000
            0.054928             0.029430         5.312513e-11             0.040000
            0.056883             0.029430         5.312513e-11             0.040000
            0.058837             0.029430         5.312513e-11             0.040000
            0.060792             0.029430         5.312513e-11             0.040000
            0.062746             0.029430         5.312513e-11             0.040000
            0.064701             0.029430         5.312513e-11             0.040000
            0.066655             0.029430         2.656256e-11             0.020000
            0.068610             0.029430         2.656256e-11             0.020000
            0.070565             0.029430         2.656256e-11             0.020000
            0.072519             0.029430         2.656256e-11             0.020000
            0.074474             0.029430         2.656256e-11             0.020000
            0.076428             0.029430         2.656256e-11             0.020000
            0.078383             0.029430         2.656256e-11             0.020000
            0.080337             0.029430         2.656256e-11             0.020000
            0.082292             0.029430         2.656256e-11             0.020000
            0.084247             0.029430         2.656256e-11             0.020000
            0.086201             0.029430         2.656256e-11             0.020000
            0.088156             0.029430         2.656256e-11             0.020000
            0.090110             0.029430         2.656256e-11             0.020000
            0.092065             0.029430         2.656256e-11             0.020000
            0.094019             0.029430         2.656256e-11             0.020000
            0.095974             0.029430         2.656256e-11             0.020000
            0.097928             0.029430         2.656256e-11             0.020000
            0.099883             0.029430         2.656256e-11             0.020000
            0.101838             0.029430         2.656256e-11             0.020000
            0.103792             0.029430         2.656256e-11             0.020000
            0.105747             0.029430         2.656256e-11             0.020000
            0.107701             0.029430         2.656256e-11             0.020000
            0.109656             0.029430         2.656256e-11             0.020000
            0.111610             0.029430         2.656256e-11             0.020000
           -0.105346             0.027461         2.656256e-11             0.020000
           -0.103391             0.027461         2.656256e-11             0.020000
           -0.101437             0.027461         2.656256e-11             0.020000
           -0.099482             0.027461         2.656256e-11             0.020000
           -0.097528             0.027461         2.656256e-11             0.020000
           -0.095573             0.027461         2.656256e-11             0.020000
           -0.093619             0.027461         2.656256e-11             0.020000
           -0.091664             0.027461         2.656256e-11             0.020000
           -0.089710             0.027461         2.656256e-11             0.020000
           -0.087755             0.027461         2.656256e-11             0.020000
           -0.085800             0.027461         2.656256e-11             0.020000
           -0.083846             0.027461         2.656256e-11             0.020000
           -0.081891             0.027461         2.656256e-11             0.020000
           -0.079937             0.027461         2.656256e-11             0.020000
           -0.077982             0.027461         2.656256e-11             0.020000
           -0.076028             0.027461         2.656256e-11             0.020000
           -0.074073             0.027461         2.656256e-11             0.020000
           -0.072118             0.027461         2.656256e-11             0.020000
           -0.070164             0.027461         2.656256e-11             0.020000
           -0.068209             0.027461         2.656256e-11             0.020000
           -0.066255             0.027461         2.656256e-11             0.020000
           -0.064300             0.027461         2.656256e-11             0.020000
           -0.062346             0.027461         2.656256e-11             0.020000
           -0.060391             0.027461         5.312513e-11             0.040000
           -0.058437             0.027461         5.312513e-11             0.040000
           -0.056482             0.027461         5.312513e-11             0.040000
           -0.054527             0.027461         5.312513e-11             0.040000
           -0.052573             0.027461         5.312513e-11             0.040000
           -0.050618             0.027461         5.312513e-11             0.040000
           -0.048664             0.027461         5.312513e-11             0.040000
           -0.046709             0.027461         5.312513e-11             0.040000
           -0.044755             0.027461         5.312513e-11             0.040000
           -0.042800             0.027461         5.312513e-11             0.040000
           -0.040845             0.027461         5.312513e-11             0.040000
           -0.038891             0.027461         5.312513e-11             0.040000
           -0.036936             0.027461         5.312513e-11             0.040000
           -0.034982             0.027461         5.312513e-11             0.040000
           -0.033027             0.027461         5.312513e-11             0.040000
           -0.031073             0.027461         5.312513e-11             0.040000
           -0.029118             0.027461         5.312513e-11             0.040000
           -0.027164             0.027461         5.312513e-11             0.040000
           -0.025209             0.027461         5.312513e-11             0.040000
           -0.023254             0.027461         5.312513e-11             0.040000
           -0.021300             0.027461         5.312513e-11             0.040000
           -0.019345             0.027461         5.312513e-11             0.040000
           -0.017391             0.027461         7.968769e-11             0.080000
           -0.015436             0.027461         7.968769e-11             0.080000
           -0.013482             0.027461         7.968769e-11             0.080000
           -0.011527             0.027461         7.968769e-11             0.080000
           -0.009572             0.027461         7.968769e-11             0.080000
           -0.007618             0.027461         7.968769e-11             0.080000
           -0.005663             0.027461         7.968769e-11             0.080000
           -0.003709             0.027461         7.968769e-11             0.080000
           -0.001754             0.027461         7.968769e-11             0.080000
            0.000200             0.027461         7.968769e-11             0.080000
            0.002155             0.027461         7.968769e-11             0.080000
            0.004109             0.027461         7.968769e-11             0.080000
            0.006064             0.027461         7.968769e-11             0.080000
            0.008019             0.027461         7.968769e-11             0.080000
            0.009973             0.027461         7.968769e-11             0.080000
            0.011928             0.027461         7.968769e-11             0.080000
            0.013882             0.027461         7.968769e-11             0.080000
            0.015837             0.027461         7.968769e-11             0.080000
            0.017791             0.027461         7.968769e-11             0.080000
            0.019746             0.027461         7.968769e-11             0.080000
            0.021701             0.027461         7.968769e-11             0.080000
            0.023655             0.027461         5.312513e-11             0.040000
            0.025610             0.027461         5.312513e-11             0.040000
            0.027564             0.027461         5.312513e-11             0.040000
            0.029519             0.027461         5.312513e-11             0.040000
            0.031473             0.027461         5.312513e-11             0.040000
            0.033428             0.027461         5.312513e-11             0.040000
            0.035382             0.027461         5.312513e-11             0.040000
            0.037337             0.027461         5.312513e-11             0.040000
            0.039292             0.027461         5.312513e-11             0.040000
            0.041246             0.027461         5.312513e-11             0.040000
            0.043201             0.027461         5.312513e-11             0.040000
            0.045155             0.027461         5.312513e-11             0.040000
            0.047110             0.027461         5.312513e-11             0.040000
            0.049064             0.027461         5.312513e-11             0.040000
            0.051019             0.027461         5.312513e-11             0.040000
            0.052974             0.027461         5.312513e-11             0.040000
            0.054928             0.027461         5.312513e-11             0.040000
            0.056883             0.027461         5.312513e-11             0.040000
            0.058837             0.027461         5.312513e-11             0.040000
            0.060792             0.027461         5.312513e-11             0.040000
            0.062746             0.027461         5.312513e-11             0.040000
            0.064701             0.027461         5.312513e-11             0.040000
            0.066655             0.027461         5.312513e-11             0.040000
            0.068610             0.027461         2.656256e-11             0.020000
            0.070565             0.027461         2.656256e-11             0.020000
            0.072519             0.027461         2.656256e-11             0.020000
            0.074474             0.027461         2.656256e-11             0.020000
            0.076428             0.027461         2.656256e-11             0.020000
            0.078383             0.027461         2.656256e-11             0.020000
            0.080337             0.027461         2.656256e-11             0.020000
            0.082292             0.027461         2.656256e-11             0.020000
            0.084247             0.027461         2.656256e-11             0.020000
            0.086201             0.027461         2.656256e-11             0.020000
            0.088156             0.027461         2.656256e-11             0.020000
            0.090110             0.027461         2.656256e-11             0.020000
            0.092065             0.027461         2.656256e-11             0.020000
            0.094019             0.027461         2.656256e-11             0.020000
            0.095974             0.027461         2.656256e-11             0.020000
            0.097928             0.027461         2.656256e-11             0.020000
            0.099883             0.027461         2.656256e-11             0.020000
            0.101838             0.027461         2.656256e-11             0.020000
            0.103792             0.027461         2.656256e-11             0.020000
            0.105747             0.027461         2.656256e-11             0.020000
            0.107701             0.027461         2.656256e-11             0.020000
            0.109656             0.027461         2.656256e-11             0.020000
            0.111610             0.027461         2.656256e-11             0.020000
           -0.105346             0.025493         2.656256e-11             0.020000
           -0.103391             0.025493         2.656256e-11             0.020000
           -0.101437             0.025493         2.656256e-11             0.020000
           -0.099482             0.025493         2.656256e-11             0.020000
           -0.097528             0.025493         2.656256e-11             0.020000
           -0.095573             0.025493         2.656256e-11             0.020000
           -0.093619             0.025493         2.656256e-11             0.020000
           -0.091664             0.025493         2.656256e-11             0.020000
           -0.089710             0.025493         2.656256e-11             0.020000
           -0.087755             0.025493         2.656256e-11             0.020000
           -0.085800             0.025493         2.656256e-11             0.020000
           -0.083846             0.025493         2.656256e-11             0.020000
           -0.081891             0.025493         2.656256e-11             0.020000
           -0.079937             0.025493         2.656256e-11             0.020000
           -0.077982             0.025493         2.656256e-11             0.020000
           -0.076028             0.025493         2.656256e-11             0.020000
           -0.074073             0.025493         2.656256e-11             0.020000
           -0.072118             0.025493         2.656256e-11             0.020000
           -0.070164             0.025493         2.656256e-11             0.020000
           -0.068209             0.025493         2.656256e-11             0.020000
           -0.066255             0.025493         2.656256e-11             0.020000
           -0.064300             0.025493         2.656256e-11             0.020000
           -0.062346             0.025493         5.312513e-11             0.040000
           -0.060391             0.025493         5.312513e-11             0.040000
           -0.058437             0.025493         5.312513e-11             0.040000
           -0.056482             0.025493         5.312513e-11             0.040000
           -0.054527             0.025493         5.312513e-11             0.040000
           -0.052573             0.025493         5.312513e-11             0.040000
           -0.050618             0.025493         5.312513e-11             0.040000
           -0.048664             0.025493         5.312513e-11             0.040000
           -0.046709             0.025493         5.312513e-11             0.040000
           -0.044755             0.025493         5.312513e-11             0.040000
           -0.042800             0.025493         5.312513e-11             0.040000
           -0.040845             0.025493         5.312513e-11             0.040000
           -0.038891             0.025493         5.312513e-11             0.040000
           -0.036936             0.025493         5.312513e-11             0.040000
           -0.034982             0.025493         5.312513e-11             0.040000
           -0.033027             0.025493         5.312513e-11             0.040000
           -0.031073             0.025493         5.312513e-11             0.040000
           -0.029118             0.025493         5.312513e-11             0.040000
           -0.027164             0.025493         5.312513e-11             0.040000
           -0.025209             0.025493         5.312513e-11             0.040000
           -0.023254             0.025493         5.312513e-11             0.040000
           -0.021300             0.025493         5.312513e-11             0.040000
           -0.019345             0.025493         5.312513e-11             0.040000
           -0.017391             0.025493         7.968769e-11             0.080000
           -0.015436             0.025493         7.968769e-11             0.080000
           -0.013482             0.025493         7.968769e-11             0.080000
           -0.011527             0.025493         7.968769e-11             0.080000
           -0.009572             0.025493         7.968769e-11             0.080000
           -0.007618             0.025493         7.968769e-11             0.080000
           -0.005663             0.025493         7.968769e-11             0.080000
           -0.003709             0.025493         7.968769e-11             0.080000
           -0.001754             0.025493         7.968769e-11             0.080000
            0.000200             0.025493         7.968769e-11             0.080000
            0.002155             0.025493         7.968769e-11             0.080000
            0.004109             0.025493         7.968769e-11             0.080000
            0.006064             0.025493         7.968769e-11             0.080000
            0.008019             0.025493         7.968769e-11             0.080000
            0.009973             0.025493         7.968769e-11             0.080000
            0.011928             0.025493         7.968769e-11             0.080000
            0.013882             0.025493         7.968769e-11             0.080000
            0.015837             0.025493         7.968769e-11             0.080000
            0.017791             0.025493         7.968769e-11             0.080000
            0.019746             0.025493         7.968769e-11             0.080000
            0.021701             0.025493         7.968769e-11             0.080000
            0.023655             0.025493         5.312513e-11             0.040000
            0.025610             0.025493         5.312513e-11             0.040000
            0.027564             0.025493         5.312513e-11             0.040000
            0.029519             0.025493         5.312513e-11             0.040000
            0.031473             0.025493         5.312513e-11             0.040000
            0.033428             0.025493         5.312513e-11             0.040000
            0.035382             0.025493         5.312513e-11             0.040000
            0.037337             0.025493         5.312513e-11             0.040000
            0.039292             0.025493         5.312513e-11             0.040000
            0.041246             0.025493         5.312513e-11             0.040000
            0.043201             0.025493         5.312513e-11             0.040000
            0.045155             0.025493         5.312513e-11             0.040000
            0.047110             0.025493         5.312513e-11             0.040000
            0.049064             0.025493         5.312513e-11             0.040000
            0.051019             0.025493         5.312513e-11             0.040000
            0.052974             0.025493         5.312513e-11             0.040000
            0.054928             0.025493         5.312513e-11             0.040000
            0.056883             0.025493         5.312513e-11             0.040000
            0.058837             0.025493         5.312513e-11             0.040000
            0.060792             0.025493         5.312513e-11             0.040000
            0.062746             0.025493         5.312513e-11             0.040000
            0.064701             0.025493         5.312513e-11             0.040000
            0.066655             0.025493         5.312513e-11             0.040000
            0.068610             0.025493         5.312513e-11             0.040000
            0.070565             0.025493         2.656256e-11             0.020000
            0.072519             0.025493         2.656256e-11             0.020000
            0.074474             0.025493         2.656256e-11             0.020000
            0.076428             0.025493         2.656256e-11             0.020000
            0.078383             0.025493         2.656256e-11             0.020000
            0.080337             0.025493         2.656256e-11             0.020000
            0.082292             0.025493         2.656256e-11             0.020000
            0.084247             0.025493         2.656256e-11             0.020000
            0.086201             0.025493         2.656256e-11             0.020000
            0.088156             0.025493         2.656256e-11             0.020000
            0.090110             0.025493         2.656256e-11             0.020000
            0.092065             0.025493         2.656256e-11             0.020000
            0.094019             0.025493         2.656256e-11             0.020000
            0.095974             0.025493         2.656256e-11             0.020000
            0.097928             0.025493         2.656256e-11             0.020000
            0.099883             0.025493         2.656256e-11             0.020000
            0.101838             0.025493         2.656256e-11             0.020000
            0.103792             0.025493         2.656256e-11             0.020000
            0.105747             0.025493         2.656256e-11             0.020000
            0.107701             0.025493         2.656256e-11             0.020000
            0.109656             0.025493         2.656256e-11             0.020000
            0.111610             0.025493         2.656256e-11             0.020000
            0.113565             0.025493         2.656256e-11             0.020000
           -0.105346             0.023524         2.656256e-11             0.020000
           -0.103391             0.023524         2.656256e-11             0.020000
           -0.101437             0.023524         2.656256e-11             0.020000
           -0.099482             0.023524         2.656256e-11             0.020000
           -0.097528             0.023524         2.656256e-11             0.020000
           -0.095573             0.023524         2.656256e-11             0.020000
           -0.093619             0.023524         2.656256e-11             0.020000
           -0.091664             0.023524         2.656256e-11             0.020000
           -0.089710             0.023524         2.656256e-11             0.020000
           -0.087755             0.023524         2.656256e-11             0.020000
           -0.085800             0.023524         2.656256e-11             0.020000
           -0.083846             0.023524         2.656256e-11             0.020000
           -0.081891             0.023524         2.656256e-11             0.020000
           -0.079937             0.023524         2.656256e-11             0.020000
           -0.077982             0.023524         2.656256e-11             0.020000
           -0.076028             0.023524         2.656256e-11             0.020000
           -0.074073             0.023524         2.656256e-11             0.020000
           -0.072118             0.023524         2.656256e-11             0.020000
           -0.070164             0.023524         2.656256e-11             0.020000
           -0.068209             0.023524         2.656256e-11             0.020000
           -0.066255             0.023524         2.656256e-11             0.020000
           -0.064300             0.023524         2.656256e-11             0.020000
           -0.062346             0.023524         5.312513e-11             0.040000
           -0.060391             0.023524         5.312513e-11             0.040000
           -0.058437             0.023524         5.312513e-11             0.040000
           -0.056482             0.023524         5.312513e-11             0.040000
           -0.054527             0.023524         5.312513e-11             0.040000
           -0.052573             0.023524         5.312513e-11             0.040000
           -0.050618             0.023524         5.312513e-11             0.040000
           -0.048664             0.023524         5.312513e-11             0.040000
           -0.046709             0.023524         5.312513e-11             0.040000
           -0.044755             0.023524         5.312513e-11             0.040000
           -0.042800             0.023524         5.312513e-11             0.040000
           -0.040845             0.023524         5.312513e-11             0.040000
           -0.038891             0.023524         5.312513e-11             0.040000
           -0.036936             0.023524         5.312513e-11             0.040000
           -0.034982             0.023524         5.312513e-11             0.040000
           -0.033027             0.023524         5.312513e-11             0.040000
           -0.031073             0.023524         5.312513e-11             0.040000
           -0.029118             0.023524         5.312513e-11             0.040000
           -0.027164             0.023524         5.312513e-11             0.040000
           -0.025209             0.023524         5.312513e-11             0.040000
           -0.023254             0.023524         5.312513e-11             0.040000
           -0.021300             0.023524         5.312513e-11             0.040000
           -0.019345             0.023524         5.312513e-11             0.040000
           -0.017391             0.023524         7.968769e-11             0.080000
           -0.015436             0.023524         7.968769e-11             0.080000
           -0.013482             0.023524         7.968769e-11             0.080000
           -0.011527             0.023524         7.968769e-11             0.080000
           -0.009572             0.023524         7.968769e-11             0.080000
           -0.007618             0.023524         7.968769e-11             0.080000
           -0.005663             0.023524         7.968769e-11             0.080000
           -0.003709             0.023524         7.968769e-11             0.080000
           -0.001754             0.023524         7.968769e-11             0.080000
            0.000200             0.023524         7.968769e-11             0.080000
            0.002155             0.023524         7.968769e-11             0.080000
            0.004109             0.023524         7.968769e-11             0.080000
            0.006064             0.023524         7.968769e-11             0.080000
            0.008019             0.023524         7.968769e-11             0.080000
            0.009973             0.023524         7.968769e-11             0.080000
            0.011928             0.023524         7.968769e-11             0.080000
            0.013882             0.023524         7.968769e-11             0.080000
            0.015837             0.023524         7.968769e-11             0.080000
            0.017791             0.023524         7.968769e-11             0.080000
            0.019746             0.023524         7.968769e-11             0.080000
            0.021701             0.023524         7.968769e-11             0.080000
            0.023655             0.023524         5.312513e-11             0.040000
            0.025610             0.023524         5.312513e-11             0.040000
            0.027564             0.023524         5.312513e-11             0.040000
            0.029519             0.023524         5.312513e-11             0.040000
            0.031473             0.023524         5.312513e-11             0.040000
            0.033428             0.023524         5.312513e-11             0.040000
            0.035382             0.023524         5.312513e-11             0.040000
            0.037337             0.023524         5.312513e-11             0.040000
            0.039292             0.023524         5.312513e-11             0.040000
            0.041246             0.023524         5.312513e-11             0.040000
            0.043201             0.023524         5.312513e-11             0.040000
            0.045155             0.023524         5.312513e-11             0.040000
            0.047110             0.023524         5.312513e-11             0.040000
            0.049064             0.023524         5.312513e-11             0.040000
            0.051019             0.023524         5.312513e-11             0.040000
            0.052974             0.023524         5.312513e-11             0.040000
            0.054928             0.023524         5.312513e-11             0.040000
            0.056883             0.023524         5.312513e-11             0.040000
            0.058837             0.023524         5.312513e-11             0.040000
            0.060792             0.023524         5.312513e-11             0.040000
            0.062746             0.023524         5.312513e-11             0.040000
            0.064701             0.023524         5.312513e-11             0.040000
            0.066655             0.023524         5.312513e-11             0.040000
            0.068610             0.023524         5.312513e-11             0.040000
            0.070565             0.023524         2.656256e-11             0.020000
            0.072519             0.023524         2.656256e-11             0.020000
            0.074474             0.023524         2.656256e-11             0.020000
            0.076428             0.023524         2.656256e-11             0.020000
            0.078383             0.023524         2.656256e-11             0.020000
            0.080337             0.023524         2.656256e-11             0.020000
            0.082292             0.023524         2.656256e-11             0.020000
            0.084247             0.023524         2.656256e-11             0.020000
            0.086201             0.023524         2.656256e-11             0.020000
            0.088156             0.023524         2.656256e-11             0.020000
            0.090110             0.023524         2.656256e-11             0.020000
            0.092065             0.023524         2.656256e-11             0.020000
            0.094019             0.023524         2.656256e-11             0.020000
            0.095974             0.023524         2.656256e-11             0.020000
            0.097928             0.023524         2.656256e-11             0.020000
            0.099883             0.023524         2.656256e-11             0.020000
            0.101838             0.023524         2.656256e-11             0.020000
            0.103792             0.023524         2.656256e-11             0.020000
            0.105747             0.023524         2.656256e-11             0.020000
            0.107701             0.023524         2.656256e-11             0.020000
            0.109656             0.023524         2.656256e-11             0.020000
            0.111610             0.023524         2.656256e-11             0.020000
            0.113565             0.023524         2.656256e-11             0.020000
           -0.105346             0.021556         2.656256e-11             0.020000
           -0.103391             0.021556         2.656256e-11             0.020000
           -0.101437             0.021556         2.656256e-11             0.020000
           -0.099482             0.021556         2.656256e-11             0.020000
           -0.097528             0.021556         2.656256e-11             0.020000
           -0.095573             0.021556         2.656256e-11             0.020000
           -0.093619             0.021556         2.656256e-11             0.020000
           -0.091664             0.021556         2.656256e-11             0.020000
           -0.089710             0.021556         2.656256e-11             0.020000
           -0.087755             0.021556         2.656256e-11             0.020000
           -0.085800             0.021556         2.656256e-11             0.020000
           -0.083846             0.021556         2.656256e-11             0.020000
           -0.081891             0.021556         2.656256e-11             0.020000
           -0.079937             0.021556         2.656256e-11             0.020000
           -0.077982             0.021556         2.656256e-11             0.020000
           -0.076028             0.021556         2.656256e-11             0.020000
           -0.074073             0.021556         2.656256e-11             0.020000
           -0.072118             0.021556         2.656256e-11             0.020000
           -0.070164             0.021556         2.656256e-11             0.020000
           -0.068209             0.021556         2.656256e-11             0.020000
           -0.066255             0.021556         2.656256e-11             0.020000
           -0.064300             0.021556         5.312513e-11             0.040000
           -0.062346             0.021556         5.312513e-11             0.040000
           -0.060391             0.021556         5.312513e-11             0.040000
           -0.058437             0.021556         5.312513e-11             0.040000
           -0.056482             0.021556         5.312513e-11             0.040000
           -0.054527             0.021556         5.312513e-11             0.040000
           -0.052573             0.021556         5.312513e-11             0.040000
           -0.050618             0.021556         5.312513e-11             0.040000
           -0.048664             0.021556         5.312513e-11             0.040000
           -0.046709             0.021556         5.312513e-11             0.040000
           -0.044755             0.021556         5.312513e-11             0.040000
           -0.042800             0.021556         5.312513e-11             0.040000
           -0.040845             0.021556         5.312513e-11             0.040000
           -0.038891             0.021556         5.312513e-11             0.040000
           -0.036936             0.021556         5.312513e-11             0.040000
           -0.034982             0.021556         5.312513e-11             0.040000
           -0.033027             0.021556         5.312513e-11             0.040000
           -0.031073             0.021556         5.312513e-11             0.040000
           -0.029118             0.021556         5.312513e-11             0.040000
           -0.027164             0.021556         5.312513e-11             0.040000
           -0.025209             0.021556         5.312513e-11             0.040000
           -0.023254             0.021556         5.312513e-11             0.040000
           -0.021300             0.021556         5.312513e-11             0.040000
           -0.019345             0.021556         7.968769e-11             0.080000
           -0.017391             0.021556         7.968769e-11             0.080000
           -0.015436             0.021556         7.968769e-11             0.080000
           -0.013482             0.021556         7.968769e-11             0.080000
           -0.011527             0.021556         7.968769e-11             0.080000
           -0.009572             0.021556         7.968769e-11             0.080000
           -0.007618             0.021556         7.968769e-11             0.080000
           -0.005663             0.021556         7.968769e-11             0.080000
           -0.003709             0.021556         7.968769e-11             0.080000
           -0.001754             0.021556         7.968769e-11             0.080000
            0.000200             0.021556         7.968769e-11             0.080000
            0.002155             0.021556         7.968769e-11             0.080000
            0.004109             0.021556         7.968769e-11             0.080000
            0.006064             0.021556         7.968769e-11             0.080000
            0.008019             0.021556         7.968769e-11             0.080000
            0.009973             0.021556         7.968769e-11             0.080000
            0.011928             0.021556         7.968769e-11             0.080000
            0.013882             0.021556         7.968769e-11             0.080000
            0.015837             0.021556         7.968769e-11             0.080000
            0.017791             0.021556         7.968769e-11             0.080000
            0.019746             0.021556         7.968769e-11             0.080000
            0.021701             0.021556         7.968769e-11             0.080000
            0.023655             0.021556         5.312513e-11             0.040000
            0.025610             0.021556         5.312513e-11             0.040000
            0.027564             0.021556         5.312513e-11             0.040000
            0.029519             0.021556         5.312513e-11             0.040000
            0.031473             0.021556         5.312513e-11             0.040000
            0.033428             0.021556         5.312513e-11             0.040000
            0.035382             0.021556         5.312513e-11             0.040000
            0.037337             0.021556         5.312513e-11             0.040000
            0.039292             0.021556         5.312513e-11             0.040000
            0.041246             0.021556         5.312513e-11             0.040000
            0.043201             0.021556         5.312513e-11             0.040000
            0.045155             0.021556         5.312513e-11             0.040000
            0.047110             0.021556         5.312513e-11             0.040000
            0.049064             0.021556         5.312513e-11             0.040000
            0.051019             0.021556         5.312513e-11             0.040000
            0.052974             0.021556         5.312513e-11             0.040000
            0.054928             0.021556         5.312513e-11             0.040000
            0.056883             0.021556         5.312513e-11             0.040000
            0.058837             0.021556         5.312513e-11             0.040000
            0.060792             0.021556         5.312513e-11             0.040000
            0.062746             0.021556         5.312513e-11             0.040000
            0.064701             0.021556         5.312513e-11             0.040000
            0.066655             0.021556         5.312513e-11             0.040000
            0.068610             0.021556         5.312513e-11             0.040000
            0.070565             0.021556         5.312513e-11             0.040000
            0.072519             0.021556         2.656256e-11             0.020000
            0.074474             0.021556         2.656256e-11             0.020000
            0.076428             0.021556         2.656256e-11             0.020000
            0.078383             0.021556         2.656256e-11             0.020000
            0.080337             0.021556         2.656256e-11             0.020000
            0.082292             0.021556         2.656256e-11             0.020000
            0.084247             0.021556         2.656256e-11             0.020000
            0.086201             0.021556         2.656256e-11             0.020000
            0.088156             0.021556         2.656256e-11             0.020000
            0.090110             0.021556         2.656256e-11             0.020000
            0.092065             0.021556         2.656256e-11             0.020000
            0.094019             0.021556         2.656256e-11             0.020000
            0.095974             0.021556         2.656256e-11             0.020000
            0.097928             0.021556         2.656256e-11             0.020000
            0.099883             0.021556         2.656256e-11             0.020000
            0.101838             0.021556         2.656256e-11             0.020000
            0.103792             0.021556         2.656256e-11             0.020000
            0.105747             0.021556         2.656256e-11             0.020000
            0.107701             0.021556         2.656256e-11             0.020000
            0.109656             0.021556         2.656256e-11             0.020000
            0.111610             0.021556         2.656256e-11             0.020000
            0.113565             0.021556         2.656256e-11             0.020000
           -0.105346             0.019587         2.656256e-11             0.020000
           -0.103391             0.019587         2.656256e-11             0.020000
           -0.101437             0.019587         2.656256e-11             0.020000
           -0.099482             0.019587         2.656256e-11             0.020000
           -0.097528             0.019587         2.656256e-11             0.020000
           -0.095573             0.019587         2.656256e-11             0.020000
           -0.093619             0.019587         2.656256e-11             0.020000
           -0.091664             0.019587         2.656256e-11             0.020000
           -0.089710             0.019587         2.656256e-11             0.020000
           -0.087755             0.019587         2.656256e-11             0.020000
           -0.085800             0.019587         2.656256e-11             0.020000
           -0.083846             0.019587         2.656256e-11             0.020000
           -0.081891             0.019587         2.656256e-11             0.020000
           -0.079937             0.019587         2.656256e-11             0.020000
           -0.077982             0.019587         2.656256e-11             0.020000
           -0.076028             0.019587         2.656256e-11             0.020000
           -0.074073             0.019587         2.656256e-11             0.020000
           -0.072118             0.019587         2.656256e-11             0.020000
           -0.070164             0.019587         2.656256e-11             0.020000
           -0.068209             0.019587         2.656256e-11             0.020000
           -0.066255             0.019587         5.312513e-11             0.040000
           -0.064300             0.019587         5.312513e-11             0.040000
           -0.062346             0.019587         5.312513e-11             0.040000
           -0.060391             0.019587         5.312513e-11             0.040000
           -0.058437             0.019587         5.312513e-11             0.040000
           -0.056482             0.019587         5.312513e-11             0.040000
           -0.054527             0.019587         5.312513e-11             0.040000
           -0.052573             0.019587         5.312513e-11             0.040000
           -0.050618             0.019587         5.312513e-11             0.040000
           -0.048664             0.019587         5.312513e-11             0.040000
           -0.046709             0.019587         5.312513e-11             0.040000
           -0.044755             0.019587         5.312513e-11             0.040000
           -0.042800             0.019587         5.312513e-11             0.040000
           -0.040845             0.019587         5.312513e-11             0.040000
           -0.038891             0.019587         5.312513e-11             0.040000
           -0.036936             0.019587         5.312513e-11             0.040000
           -0.034982             0.019587         5.312513e-11             0.040000
           -0.033027             0.019587         5.312513e-11             0.040000
           -0.031073             0.019587         5.312513e-11             0.040000
           -0.029118             0.019587         5.312513e-11             0.040000
           -0.027164             0.019587         5.312513e-11             0.040000
           -0.025209             0.019587         5.312513e-11             0.040000
           -0.023254             0.019587         5.312513e-11             0.040000
           -0.021300             0.019587         7.968769e-11             0.080000
           -0.019345             0.019587         7.968769e-11             0.080000
           -0.017391             0.019587         7.968769e-11             0.080000
           -0.015436             0.019587         7.968769e-11             0.080000
           -0.013482             0.019587         7.968769e-11             0.080000
           -0.011527             0.019587         7.968769e-11             0.080000
           -0.009572             0.019587         7.968769e-11             0.080000
           -0.007618             0.019587         7.968769e-11             0.080000
           -0.005663             0.019587         7.968769e-11             0.080000
           -0.003709             0.019587         7.968769e-11             0.080000
           -0.001754             0.019587         1.593754e-10             1.800000
            0.000200             0.019587         1.593754e-10             1.800000
            0.002155             0.019587         1.593754e-10             1.800000
            0.004109             0.019587         7.968769e-11             0.080000
            0.006064             0.019587         7.968769e-11             0.080000
            0.008019             0.019587         7.968769e-11             0.080000
            0.009973             0.019587         7.968769e-11             0.080000
            0.011928             0.019587         7.968769e-11             0.080000
            0.013882             0.019587         7.968769e-11             0.080000
            0.015837             0.019587         7.968769e-11             0.080000
            0.017791             0.019587         7.968769e-11             0.080000
            0.019746             0.019587         7.968769e-11             0.080000
            0.021701             0.019587         7.968769e-11             0.080000
            0.023655             0.019587         5.312513e-11             0.040000
            0.025610             0.019587         5.312513e-11             0.040000
            0.027564             0.019587         5.312513e-11             0.040000
            0.029519             0.019587         5.312513e-11             0.040000
            0.031473             0.019587         5.312513e-11             0.040000
            0.033428             0.019587         5.312513e-11             0.040000
            0.035382             0.019587         5.312513e-11             0.040000
            0.037337             0.019587         5.312513e-11             0.040000
            0.039292             0.019587         5.312513e-11             0.040000
            0.041246             0.019587         5.312513e-11             0.040000
            0.043201             0.019587         5.312513e-11             0.040000
            0.045155             0.019587         5.312513e-11             0.040000
            0.047110             0.019587         5.312513e-11             0.040000
            0.049064             0.019587         5.312513e-11             0.040000
            0.051019             0.019587         5.312513e-11             0.040000
            0.052974             0.019587         1.239586e-10             1.400000
            0.054928             0.019587         1.239586e-10             1.400000
            0.056883             0.019587         1.239586e-10             1.400000
            0.058837             0.019587         5.312513e-11             0.040000
            0.060792             0.019587         5.312513e-11             0.040000
            0.062746             0.019587         5.312513e-11             0.040000
            0.064701             0.019587         5.312513e-11             0.040000
            0.066655             0.019587         5.312513e-11             0.040000
            0.068610             0.019587         5.312513e-11             0.040000
            0.070565             0.019587         5.312513e-11             0.040000
            0.072519             0.019587         2.656256e-11             0.020000
            0.074474             0.019587         2.656256e-11             0.020000
            0.076428             0.019587         2.656256e-11             0.020000
            0.078383             0.019587         2.656256e-11             0.020000
            0.080337             0.019587         2.656256e-11             0.020000
            0.082292             0.019587         2.656256e-11             0.020000
            0.084247             0.019587         2.656256e-11             0.020000
            0.086201             0.019587         2.656256e-11             0.020000
            0.088156             0.019587         2.656256e-11             0.020000
            0.090110             0.019587         2.656256e-11             0.020000
            0.092065             0.019587         2.656256e-11             0.020000
            0.094019             0.019587         2.656256e-11             0.020000
            0.095974             0.019587         2.656256e-11             0.020000
            0.097928             0.019587         2.656256e-11             0.020000
            0.099883             0.019587         2.656256e-11             0.020000
            0.101838             0.019587         2.656256e-11             0.020000
            0.103792             0.019587         2.656256e-11             0.020000
            0.105747             0.019587         2.656256e-11             0.020000
            0.107701             0.019587         2.656256e-11             0.020000
            0.109656             0.019587         2.656256e-11             0.020000
            0.111610             0.019587         2.656256e-11             0.020000
            0.113565             0.019587         2.656256e-11             0.020000
           -0.105346             0.017618         2.656256e-11             0.020000
           -0.103391             0.017618         2.656256e-11             0.020000
           -0.101437             0.017618         2.656256e-11             0.020000
           -0.099482             0.017618         2.656256e-11             0.020000
           -0.097528             0.017618         2.656256e-11             0.020000
           -0.095573             0.017618         2.656256e-11             0.020000
           -0.093619             0.017618         2.656256e-11             0.020000
           -0.091664             0.017618         2.656256e-11             0.020000
           -0.089710             0.017618         2.656256e-11             0.020000
           -0.087755             0.017618         2.656256e-11             0.020000
           -0.085800             0.017618         2.656256e-11             0.020000
           -0.083846             0.017618         2.656256e-11             0.020000
           -0.081891             0.017618         2.656256e-11             0.020000
           -0.079937             0.017618         2.656256e-11             0.020000
           -0.077982             0.017618         2.656256e-11             0.020000
           -0.076028             0.017618         2.656256e-11             0.020000
           -0.074073             0.017618         2.656256e-11             0.020000
           -0.072118             0.017618         2.656256e-11             0.020000
           -0.070164             0.017618         2.656256e-11             0.020000
           -0.068209             0.017618         5.312513e-11             0.040000
           -0.066255             0.017618         5.312513e-11             0.040000
           -0.064300             0.017618         5.312513e-11             0.040000
           -0.062346             0.017618         5.312513e-11             0.040000
           -0.060391             0.017618         5.312513e-11             0.040000
           -0.058437             0.017618         5.312513e-11             0.040000
           -0.056482             0.017618         5.312513e-11             0.040000
           -0.054527             0.017618         5.312513e-11             0.040000
           -0.052573             0.017618         5.312513e-11             0.040000
           -0.050618             0.017618         5.312513e-11             0.040000
           -0.048664             0.017618         5.312513e-11             0.040000
           -0.046709             0.017618         5.312513e-11             0.040000
           -0.044755             0.017618         5.312513e-11             0.040000
           -0.042800             0.017618         5.312513e-11             0.040000
           -0.040845             0.017618         5.312513e-11             0.040000
           -0.038891             0.017618         5.312513e-11             0.040000
           -0.036936             0.017618         5.312513e-11             0.040000
           -0.034982             0.017618         5.312513e-11             0.040000
           -0.033027             0.017618         5.312513e-11             0.040000
           -0.031073             0.017618         5.312513e-11             0.040000
           -0.029118             0.017618         5.312513e-11             0.040000
           -0.027164             0.017618         7.968769e-11             0.080000
           -0.025209             0.017618         7.968769e-11             0.080000
           -0.023254             0.017618         7.968769e-11             0.080000
           -0.021300             0.017618         7.968769e-11             0.080000
           -0.019345             0.017618         7.968769e-11             0.080000
           -0.017391             0.017618         7.968769e-11             0.080000
           -0.015436             0.017618         7.968769e-11             0.080000
           -0.013482             0.017618         7.968769e-11             0.080000
           -0.011527             0.017618         7.968769e-11             0.080000
           -0.009572             0.017618         7.968769e-11             0.080000
           -0.007618             0.017618         7.968769e-11             0.080000
           -0.005663             0.017618         1.593754e-10             1.800000
           -0.003709             0.017618         1.593754e-10             1.800000
           -0.001754             0.017618         1.593754e-10             1.800000
            0.000200             0.017618         1.593754e-10             1.800000
            0.002155             0.017618         1.593754e-10             1.800000
            0.004109             0.017618         1.593754e-10             1.800000
            0.006064             0.017618         1.593754e-10             1.800000
            0.008019             0.017618         7.968769e-11             0.080000
            0.009973             0.017618         7.968769e-11             0.080000
            0.011928             0.017618         7.968769e-11             0.080000
            0.013882             0.017618         7.968769e-11             0.080000
            0.015837             0.017618         7.968769e-11             0.080000
            0.017791             0.017618         7.968769e-11             0.080000
            0.019746             0.017618         7.968769e-11             0.080000
            0.021701             0.017618         7.968769e-11             0.080000
            0.023655             0.017618         7.968769e-11             0.080000
            0.025610             0.017618         5.312513e-11             0.040000
            0.027564             0.017618         5.312513e-11             0.040000
            0.029519             0.017618         5.312513e-11             0.040000
            0.031473             0.017618         5.312513e-11             0.040000
            0.033428             0.017618         5.312513e-11             0.040000
            0.035382             0.017618         5.312513e-11             0.040000
            0.037337             0.017618         5.312513e-11             0.040000
            0.039292             0.017618         5.312513e-11             0.040000
            0.041246             0.017618         5.312513e-11             0.040000
            0.043201             0.017618         5.312513e-11             0.040000
            0.045155             0.017618         5.312513e-11             0.040000
            0.047110             0.017618         5.312513e-11             0.040000
            0.049064             0.017618         1.239586e-10             1.400000
            0.051019             0.017618         1.239586e-10             1.400000
            0.052974             0.017618         1.239586e-10             1.400000
            0.054928             0.017618         1.239586e-10             1.400000
            0.056883             0.017618         1.239586e-10             1.400000
            0.058837             0.017618         1.239586e-10             1.400000
            0.060792             0.017618         1.239586e-10             1.400000
            0.062746             0.017618         5.312513e-11             0.040000
            0.064701             0.017618         5.312513e-11             0.040000
            0.066655             0.017618         5.312513e-11             0.040000
            0.068610             0.017618         5.312513e-11             0.040000
            0.070565             0.017618         5.312513e-11             0.040000
            0.072519             0.017618         5.312513e-11             0.040000
            0.074474             0.017618         2.656256e-11             0.020000
            0.076428             0.017618         2.656256e-11             0.020000
            0.078383             0.017618         2.656256e-11             0.020000
            0.080337             0.017618         2.656256e-11             0.020000
            0.082292             0.017618         2.656256e-11             0.020000
            0.084247             0.017618         2.656256e-11             0.020000
            0.086201             0.017618         2.656256e-11             0.020000
            0.088156             0.017618         2.656256e-11             0.020000
            0.090110             0.017618         2.656256e-11             0.020000
            0.092065             0.017618         2.656256e-11             0.020000
            0.094019             0.017618         2.656256e-11             0.020000
            0.095974             0.017618         2.656256e-11             0.020000
            0.097928             0.017618         2.656256e-11             0.020000
            0.099883             0.017618         2.656256e-11             0.020000
            0.101838             0.017618         2.656256e-11             0.020000
            0.103792             0.017618         2.656256e-11             0.020000
            0.105747             0.017618         2.656256e-11             0.020000
            0.107701             0.017618         2.656256e-11             0.020000
            0.109656             0.017618         2.656256e-11             0.020000
            0.111610             0.017618         2.656256e-11             0.020000
            0.113565             0.017618         2.656256e-11             0.020000
            0.115520             0.017618         2.656256e-11             0.020000
           -0.105346             0.015650         2.656256e-11             0.020000
           -0.103391             0.015650         2.656256e-11             0.020000
           -0.101437             0.015650         2.656256e-11             0.020000
           -0.099482             0.015650         2.656256e-11             0.020000
           -0.097528             0.015650         2.656256e-11             0.020000
           -0.095573             0.015650         2.656256e-11             0.020000
           -0.093619             0.015650         2.656256e-11             0.020000
           -0.091664             0.015650         2.656256e-11             0.020000
           -0.089710             0.015650         2.656256e-11             0.020000
           -0.087755             0.015650         2.656256e-11             0.020000
           -0.085800             0.015650         2.656256e-11             0.020000
           -0.083846             0.015650         2.656256e-11             0.020000
           -0.081891             0.015650         2.656256e-11             0.020000
           -0.079937             0.015650         2.656256e-11             0.020000
           -0.077982             0.015650         2.656256e-11             0.020000
           -0.076028             0.015650         2.656256e-11             0.020000
           -0.074073             0.015650         2.656256e-11             0.020000
           -0.072118             0.015650         2.656256e-11             0.020000
           -0.070164             0.015650         2.656256e-11             0.020000
           -0.068209             0.015650         5.312513e-11             0.040000
           -0.066255             0.015650         5.312513e-11             0.040000
           -0.064300             0.015650         5.312513e-11             0.040000
           -0.062346             0.015650         5.312513e-11             0.040000
           -0.060391             0.015650         5.312513e-11             0.040000
           -0.058437             0.015650         5.312513e-11             0.040000
           -0.056482             0.015650         5.312513e-11             0.040000
           -0.054527             0.015650         5.312513e-11             0.040000
           -0.052573             0.015650         5.312513e-11             0.040000
           -0.050618             0.015650         5.312513e-11             0.040000
           -0.048664             0.015650         5.312513e-11             0.040000
           -0.046709             0.015650         5.312513e-11             0.040000
           -0.044755             0.015650         5.312513e-11             0.040000
           -0.042800             0.015650         5.312513e-11             0.040000
           -0.040845             0.015650         5.312513e-11             0.040000
           -0.038891             0.015650         5.312513e-11             0.040000
           -0.036936             0.015650         5.312513e-11             0.040000
           -0.034982             0.015650         5.312513e-11             0.040000
           -0.033027             0.015650         7.968769e-11             0.080000
           -0.031073             0.015650         7.968769e-11             0.080000
           -0.029118             0.015650         7.968769e-11             0.080000
           -0.027164             0.015650         7.968769e-11             0.080000
           -0.025209             0.015650         7.968769e-11             0.080000
           -0.023254             0.015650         7.968769e-11             0.080000
           -0.021300             0.015650         7.968769e-11             0.080000
           -0.019345             0.015650         7.968769e-11             0.080000
           -0.017391             0.015650         7.968769e-11             0.080000
           -0.015436             0.015650         7.968769e-11             0.080000
           -0.013482             0.015650         7.968769e-11             0.080000
           -0.011527             0.015650         7.968769e-11             0.080000
           -0.009572             0.015650         7.968769e-11             0.080000
           -0.007618             0.015650         1.593754e-10             1.800000
           -0.005663             0.015650         1.593754e-10             1.800000
           -0.003709             0.015650         1.593754e-10             1.800000
           -0.001754             0.015650         1.593754e-10             1.800000
            0.000200             0.015650         1.593754e-10             1.800000
            0.002155             0.015650         1.593754e-10             1.800000
            0.004109             0.015650         1.593754e-10             1.800000
            0.006064             0.015650         1.593754e-10             1.800000
            0.008019             0.015650         1.593754e-10             1.800000
            0.009973             0.015650         7.968769e-11             0.080000
            0.011928             0.015650         7.968769e-11             0.080000
            0.013882             0.015650         7.968769e-11             0.080000
            0.015837             0.015650         7.968769e-11             0.080000
            0.017791             0.015650         7.968769e-11             0.080000
            0.019746             0.015650         7.968769e-11             0.080000
            0.021701             0.015650         7.968769e-11             0.080000
            0.023655             0.015650         7.968769e-11             0.080000
            0.025610             0.015650         7.968769e-11             0.080000
            0.027564             0.015650         5.312513e-11             0.040000
            0.029519             0.015650         5.312513e-11             0.040000
            0.031473             0.015650         5.312513e-11             0.040000
            0.033428             0.015650         5.312513e-11             0.040000
            0.035382             0.015650         5.312513e-11             0.040000
            0.037337             0.015650         5.312513e-11             0.040000
            0.039292             0.015650         5.312513e-11             0.040000
            0.041246             0.015650         5.312513e-11             0.040000
            0.043201             0.015650         5.312513e-11             0.040000
            0.045155             0.015650         5.312513e-11             0.040000
            0.047110             0.015650         1.239586e-10             1.400000
            0.049064             0.015650         1.239586e-10             1.400000
            0.051019             0.015650         1.239586e-10             1.400000
            0.052974             0.015650         1.239586e-10             1.400000
            0.054928             0.015650         1.239586e-10             1.400000
            0.056883             0.015650         1.239586e-10             1.400000
            0.058837             0.015650         1.239586e-10             1.400000
            0.060792             0.015650         1.239586e-10             1.400000
            0.062746             0.015650         1.239586e-10             1.400000
            0.064701             0.015650         5.312513e-11             0.040000
            0.066655             0.015650         5.312513e-11             0.040000
            0.068610             0.015650         5.312513e-11             0.040000
            0.070565             0.015650         5.312513e-11             0.040000
            0.072519             0.015650         5.312513e-11             0.040000
            0.074474             0.015650         2.656256e-11             0.020000
            0.076428             0.015650         2.656256e-11             0.020000
            0.078383             0.015650         2.656256e-11             0.020000
            0.080337             0.015650         2.656256e-11             0.020000
            0.082292             0.015650         2.656256e-11             0.020000
            0.084247             0.015650         2.656256e-11             0.020000
            0.086201             0.015650         2.656256e-11             0.020000
            0.088156             0.015650         2.656256e-11             0.020000
            0.090110             0.015650         2.656256e-11             0.020000
            0.092065             0.015650         2.656256e-11             0.020000
            0.094019             0.015650         2.656256e-11             0.020000
            0.095974             0.015650         2.656256e-11             0.020000
            0.097928             0.015650         2.656256e-11             0.020000
            0.099883             0.015650         2.656256e-11             0.020000
            0.101838             0.015650         2.656256e-11             0.020000
            0.103792             0.015650         2.656256e-11             0.020000
            0.105747             0.015650         2.656256e-11             0.020000
            0.107701             0.015650         2.656256e-11             0.020000
            0.109656             0.015650         2.656256e-11             0.020000
            0.111610             0.015650         2.656256e-11             0.020000
            0.113565             0.015650         2.656256e-11             0.020000
            0.115520             0.015650         2.656256e-11             0.020000
           -0.105346             0.013681         2.656256e-11             0.020000
           -0.103391             0.013681         2.656256e-11             0.020000
           -0.101437             0.013681         2.656256e-11             0.020000
           -0.099482             0.013681         2.656256e-11             0.020000
           -0.097528             0.013681         2.656256e-11             0.020000
           -0.095573             0.013681         2.656256e-11             0.020000
           -0.093619             0.013681         2.656256e-11             0.020000
           -0.091664             0.013681         2.656256e-11             0.020000
           -0.089710             0.013681         2.656256e-11             0.020000
           -0.087755             0.013681         2.656256e-11             0.020000
           -0.085800             0.013681         2.656256e-11             0.020000
           -0.083846             0.013681         2.656256e-11             0.020000
           -0.081891             0.013681         2.656256e-11             0.020000
           -0.079937             0.013681         2.656256e-11             0.020000
           -0.077982             0.013681         2.656256e-11             0.020000
           -0.076028             0.013681         2.656256e-11             0.020000
           -0.074073             0.013681         2.656256e-11             0.020000
           -0.072118             0.013681         2.656256e-11             0.020000
           -0.070164             0.013681         5.312513e-11             0.040000
           -0.068209             0.013681         5.312513e-11             0.040000
           -0.066255             0.013681         5.312513e-11             0.040000
           -0.064300             0.013681         5.312513e-11             0.040000
           -0.062346             0.013681         5.312513e-11             0.040000
           -0.060391             0.013681         5.312513e-11             0.040000
           -0.058437             0.013681         5.312513e-11             0.040000
           -0.056482             0.013681         5.312513e-11             0.040000
           -0.054527             0.013681         5.312513e-11             0.040000
           -0.052573             0.013681         5.312513e-11             0.040000
           -0.050618             0.013681         5.312513e-11             0.040000
           -0.048664             0.013681         5.312513e-11             0.040000
           -0.046709             0.013681         5.312513e-11             0.040000
           -0.044755             0.013681         5.312513e-11             0.040000
           -0.042800             0.013681         5.312513e-11             0.040000
           -0.040845             0.013681         5.312513e-11             0.040000
           -0.038891             0.013681         5.312513e-11             0.040000
           -0.036936             0.013681         5.312513e-11             0.040000
           -0.034982             0.013681         7.968769e-11             0.080000
           -0.033027             0.013681         7.968769e-11             0.080000
           -0.031073             0.013681         7.968769e-11             0.080000
           -0.029118             0.013681         7.968769e-11             0.080000
           -0.027164             0.013681         7.968769e-11             0.080000
           -0.025209             0.013681         7.968769e-11             0.080000
           -0.023254             0.013681         7.968769e-11             0.080000
           -0.021300             0.013681         7.968769e-11             0.080000
           -0.019345             0.013681         7.968769e-11             0.080000
           -0.017391             0.013681         7.968769e-11             0.080000
           -0.015436             0.013681         7.968769e-11             0.080000
           -0.013482             0.013681         7.968769e-11             0.080000
           -0.011527             0.013681         7.968769e-11             0.080000
           -0.009572             0.013681         7.968769e-11             0.080000
           -0.007618             0.013681         1.593754e-10             1.800000
           -0.005663             0.013681         1.593754e-10             1.800000
           -0.003709             0.013681         1.593754e-10             1.800000
           -0.001754             0.013681         1.593754e-10             1.800000
            0.000200             0.013681         1.593754e-10             1.800000
            0.002155             0.013681         1.593754e-10             1.800000
            0.004109             0.013681         1.593754e-10             1.800000
            0.006064             0.013681         1.593754e-10             1.800000
            0.008019             0.013681         1.593754e-10             1.800000
            0.009973             0.013681         7.968769e-11             0.080000
            0.011928             0.013681         7.968769e-11             0.080000
            0.013882             0.013681         7.968769e-11             0.080000
            0.015837             0.013681         7.968769e-11             0.080000
            0.017791             0.013681         7.968769e-11             0.080000
            0.019746             0.013681         7.968769e-11             0.080000
            0.021701             0.013681         7.968769e-11             0.080000
            0.023655             0.013681         7.968769e-11             0.080000
            0.025610             0.013681         7.968769e-11             0.080000
            0.027564             0.013681         7.968769e-11             0.080000
            0.029519             0.013681         5.312513e-11             0.040000
            0.031473             0.013681         5.312513e-11             0.040000
            0.033428             0.013681         5.312513e-11             0.040000
            0.035382             0.013681         5.312513e-11             0.040000
            0.037337             0.013681         5.312513e-11             0.040000
            0.039292             0.013681         5.312513e-11             0.040000
            0.041246             0.013681         5.312513e-11             0.040000
            0.043201             0.013681         5.312513e-11             0.040000
            0.045155             0.013681         5.312513e-11             0.040000
            0.047110             0.013681         1.239586e-10             1.400000
            0.049064             0.013681         1.239586e-10             1.400000
            0.051019             0.013681         1.239586e-10             1.400000
            0.052974             0.013681         1.239586e-10             1.400000
            0.054928             0.013681         1.239586e-10             1.400000
            0.056883             0.013681         1.239586e-10             1.400000
            0.058837             0.013681         1.239586e-10             1.400000
            0.060792             0.013681         1.239586e-10             1.400000
            0.062746             0.013681         1.239586e-10             1.400000
            0.064701             0.013681         5.312513e-11             0.040000
            0.066655             0.013681         5.312513e-11             0.040000
            0.068610             0.013681         5.312513e-11             0.040000
            0.070565             0.013681         5.312513e-11             0.040000
            0.072519             0.013681         5.312513e-11             0.040000
            0.074474             0.013681         2.656256e-11             0.020000
            0.076428             0.013681         2.656256e-11             0.020000
            0.078383             0.013681         2.656256e-11             0.020000
            0.080337             0.013681         2.656256e-11             0.020000
            0.082292             0.013681         2.656256e-11             0.020000
            0.084247             0.013681         2.656256e-11             0.020000
            0.086201             0.013681         2.656256e-11             0.020000
            0.088156             0.013681         2.656256e-11             0.020000
            0.090110             0.013681         2.656256e-11             0.020000
            0.092065             0.013681         2.656256e-11             0.020000
            0.094019             0.013681         2.656256e-11             0.020000
            0.095974             0.013681         2.656256e-11             0.020000
            0.097928             0.013681         2.656256e-11             0.020000
            0.099883             0.013681         2.656256e-11             0.020000
            0.101838             0.013681         2.656256e-11             0.020000
            0.103792             0.013681         2.656256e-11             0.020000
            0.105747             0.013681         2.656256e-11             0.020000
            0.107701             0.013681         2.656256e-11             0.020000
            0.109656             0.013681         2.656256e-11             0.020000
            0.111610             0.013681         2.656256e-11             0.020000
            0.113565             0.013681         2.656256e-11             0.020000
            0.115520             0.013681         2.656256e-11             0.020000
           -0.105346             0.011713         2.656256e-11             0.020000
           -0.103391             0.011713         2.656256e-11             0.020000
           -0.101437             0.011713         2.656256e-11             0.020000
           -0.099482             0.011713         2.656256e-11             0.020000
           -0.097528             0.011713         2.656256e-11             0.020000
           -0.095573             0.011713         2.656256e-11             0.020000
           -0.093619             0.011713         2.656256e-11             0.020000
           -0.091664             0.011713         2.656256e-11             0.020000
           -0.089710             0.011713         2.656256e-11             0.020000
           -0.087755             0.011713         2.656256e-11             0.020000
           -0.085800             0.011713         2.656256e-11             0.020000
           -0.083846             0.011713         2.656256e-11             0.020000
           -0.081891             0.011713         2.656256e-11             0.020000
           -0.079937             0.011713         2.656256e-11             0.020000
           -0.077982             0.011713         2.656256e-11             0.020000
           -0.076028             0.011713         2.656256e-11             0.020000
           -0.074073             0.011713         2.656256e-11             0.020000
           -0.072118             0.011713         2.656256e-11             0.020000
           -0.070164             0.011713         5.312513e-11             0.040000
           -0.068209             0.011713         5.312513e-11             0.040000
           -0.066255             0.011713         5.312513e-11             0.040000
           -0.064300             0.011713         5.312513e-11             0.040000
           -0.062346             0.011713         5.312513e-11             0.040000
           -0.060391             0.011713         5.312513e-11             0.040000
           -0.058437             0.011713         5.312513e-11             0.040000
           -0.056482             0.011713         5.312513e-11             0.040000
           -0.054527             0.011713         5.312513e-11             0.040000
           -0.052573             0.011713         5.312513e-11             0.040000
           -0.050618             0.011713         5.312513e-11             0.040000
           -0.048664             0.011713         5.312513e-11             0.040000
           -0.046709             0.011713         5.312513e-11             0.040000
           -0.044755             0.011713         5.312513e-11             0.040000
           -0.042800             0.011713         5.312513e-11             0.040000
           -0.040845             0.011713         5.312513e-11             0.040000
           -0.038891             0.011713         5.312513e-11             0.040000
           -0.036936             0.011713         7.968769e-11             0.080000
           -0.034982             0.011713         7.968769e-11             0.080000
           -0.033027             0.011713         7.968769e-11             0.080000
           -0.031073             0.011713         7.968769e-11             0.080000
           -0.029118             0.011713         7.968769e-11             0.080000
           -0.027164             0.011713         7.968769e-11             0.080000
           -0.025209             0.011713         7.968769e-11             0.080000
           -0.023254             0.011713         7.968769e-11             0.080000
           -0.021300             0.011713         7.968769e-11             0.080000
           -0.019345             0.011713         7.968769e-11             0.080000
           -0.017391             0.011713         7.968769e-11             0.080000
           -0.015436             0.011713         7.968769e-11             0.080000
           -0.013482             0.011713         7.968769e-11             0.080000
           -0.011527             0.011713         7.968769e-11             0.080000
           -0.009572             0.011713         1.593754e-10             1.800000
           -0.007618             0.011713         1.593754e-10             1.800000
           -0.005663             0.011713         1.593754e-10             1.800000
           -0.003709             0.011713         1.593754e-10             1.800000
           -0.001754             0.011713         1.593754e-10             1.800000
            0.000200             0.011713         1.593754e-10             1.800000
            0.002155             0.011713         1.593754e-10             1.800000
            0.004109             0.011713         1.593754e-10             1.800000
            0.006064             0.011713         1.593754e-10             1.800000
            0.008019             0.011713         1.593754e-10             1.800000
            0.009973             0.011713         7.968769e-11             0.080000
            0.011928             0.011713         7.968769e-11             0.080000
            0.013882             0.011713         7.968769e-11             0.080000
            0.015837             0.011713         7.968769e-11             0.080000
            0.017791             0.011713         7.968769e-11             0.080000
            0.019746             0.011713         7.968769e-11             0.080000
            0.021701             0.011713         7.968769e-11             0.080000
            0.023655             0.011713         7.968769e-11             0.080000
            0.025610             0.011713         7.968769e-11             0.080000
            0.027564             0.011713         7.968769e-11             0.080000
            0.029519             0.011713         7.968769e-11             0.080000
            0.031473             0.011713         7.968769e-11             0.080000
            0.033428             0.011713         7.968769e-11             0.080000
            0.035382             0.011713         5.312513e-11             0.040000
            0.037337             0.011713         5.312513e-11             0.040000
            0.039292             0.011713         5.312513e-11             0.040000
            0.041246             0.011713         5.312513e-11             0.040000
            0.043201             0.011713         5.312513e-11             0.040000
            0.045155             0.011713         1.239586e-10             1.400000
            0.047110             0.011713         1.239586e-10             1.400000
            0.049064             0.011713         1.239586e-10             1.400000
            0.051019             0.011713         1.239586e-10             1.400000
            0.052974             0.011713         1.239586e-10             1.400000
            0.054928             0.011713         1.239586e-10             1.400000
            0.056883             0.011713         1.239586e-10             1.400000
            0.058837             0.011713         1.239586e-10             1.400000
            0.060792             0.011713         1.239586e-10             1.400000
            0.062746             0.011713         1.239586e-10             1.400000
            0.064701             0.011713         1.239586e-10             1.400000
            0.066655             0.011713         5.312513e-11             0.040000
            0.068610             0.011713         5.312513e-11             0.040000
            0.070565             0.011713         5.312513e-11             0.040000
            0.072519             0.011713         5.312513e-11             0.040000
            0.074474             0.011713         5.312513e-11             0.040000
            0.076428             0.011713         2.656256e-11             0.020000
            0.078383             0.011713         2.656256e-11             0.020000
            0.080337             0.011713         2.656256e-11             0.020000
            0.082292             0.011713         2.656256e-11             0.020000
            0.084247             0.011713         2.656256e-11             0.020000
            0.086201             0.011713         2.656256e-11             0.020000
            0.088156             0.011713         2.656256e-11             0.020000
            0.090110             0.011713         2.656256e-11             0.020000
            0.092065             0.011713         2.656256e-11             0.020000
            0.094019             0.011713         2.656256e-11             0.020000
            0.095974             0.011713         2.656256e-11             0.020000
            0.097928             0.011713         2.656256e-11             0.020000
            0.099883             0.011713         2.656256e-11             0.020000
            0.101838             0.011713         2.656256e-11             0.020000
            0.103792             0.011713         2.656256e-11             0.020000
            0.105747             0.011713         2.656256e-11             0.020000
            0.107701             0.011713         2.656256e-11             0.020000
            0.109656             0.011713         2.656256e-11             0.020000
            0.111610             0.011713         2.656256e-11             0.020000
            0.113565             0.011713         2.656256e-11             0.020000
            0.115520             0.011713         2.656256e-11             0.020000
           -0.103391             0.009744         2.656256e-11             0.020000
           -0.101437             0.009744         2.656256e-11             0.020000
           -0.099482             0.009744         2.656256e-11             0.020000
           -0.097528             0.009744         2.656256e-11             0.020000
           -0.095573             0.009744         2.656256e-11             0.020000
           -0.093619             0.009744         2.656256e-11             0.020000
           -0.091664             0.009744         2.656256e-11             0.020000
           -0.089710             0.009744         2.656256e-11             0.020000
           -0.087755             0.009744         2.656256e-11             0.020000
           -0.085800             0.009744         2.656256e-11             0.020000
           -0.083846             0.009744         2.656256e-11             0.020000
           -0.081891             0.009744         2.656256e-11             0.020000
           -0.079937             0.009744         2.656256e-11             0.020000
           -0.077982             0.009744         2.656256e-11             0.020000
           -0.076028             0.009744         2.656256e-11             0.020000
           -0.074073             0.009744         2.656256e-11             0.020000
           -0.072118             0.009744         5.312513e-11             0.040000
           -0.070164             0.009744         5.312513e-11             0.040000
           -0.068209             0.009744         5.312513e-11             0.040000
           -0.066255             0.009744         5.312513e-11             0.040000
           -0.064300             0.009744         5.312513e-11             0.040000
           -0.062346             0.009744         5.312513e-11             0.040000
           -0.060391             0.009744         5.312513e-11             0.040000
           -0.058437             0.009744         5.312513e-11             0.040000
           -0.056482             0.009744         5.312513e-11             0.040000
           -0.054527             0.009744         5.312513e-11             0.040000
           -0.052573             0.009744         5.312513e-11             0.040000
           -0.050618             0.009744         5.312513e-11             0.040000
           -0.048664             0.009744         5.312513e-11             0.040000
           -0.046709             0.009744         5.312513e-11             0.040000
           -0.044755             0.009744         5.312513e-11             0.040000
           -0.042800             0.009744         5.312513e-11             0.040000
           -0.040845             0.009744         5.312513e-11             0.040000
           -0.038891             0.009744         5.312513e-11             0.040000
           -0.036936             0.009744         7.968769e-11             0.080000
           -0.034982             0.009744         7.968769e-11             0.080000
           -0.033027             0.009744         7.968769e-11             0.080000
           -0.031073             0.009744         7.968769e-11             0.080000
           -0.029118             0.009744         7.968769e-11             0.080000
           -0.027164             0.009744         7.968769e-11             0.080000
           -0.025209             0.009744         7.968769e-11             0.080000
           -0.023254             0.009744         7.968769e-11             0.080000
           -0.021300             0.009744         7.968769e-11             0.080000
           -0.019345             0.009744         7.968769e-11             0.080000
           -0.017391             0.009744         7.968769e-11             0.080000
           -0.015436             0.009744         7.968769e-11             0.080000
           -0.013482             0.009744         7.968769e-11             0.080000
           -0.011527             0.009744         7.968769e-11             0.080000
           -0.009572             0.009744         1.593754e-10             1.800000
           -0.007618             0.009744         1.593754e-10             1.800000
           -0.005663             0.009744         1.593754e-10             1.800000
           -0.003709             0.009744         1.593754e-10             1.800000
           -0.001754             0.009744         1.593754e-10             1.800000
            0.000200             0.009744         1.593754e-10             1.800000
            0.002155             0.009744         1.593754e-10             1.800000
            0.004109             0.009744         1.593754e-10             1.800000
            0.006064             0.009744         1.593754e-10             1.800000
            0.008019             0.009744         1.593754e-10             1.800000
            0.009973             0.009744         1.593754e-10             1.800000
            0.011928             0.009744         7.968769e-11             0.080000
            0.013882             0.009744         7.968769e-11             0.080000
            0.015837             0.009744         7.968769e-11             0.080000
            0.017791             0.009744         7.968769e-11             0.080000
            0.019746             0.009744         7.968769e-11             0.080000
            0.021701             0.009744         7.968769e-11             0.080000
            0.023655             0.009744         7.968769e-11             0.080000
            0.025610             0.009744         7.968769e-11             0.080000
            0.027564             0.009744         7.968769e-11             0.080000
            0.029519             0.009744         7.968769e-11             0.080000
            0.031473             0.009744         7.968769e-11             0.080000
            0.033428             0.009744         7.968769e-11             0.080000
            0.035382             0.009744         7.968769e-11             0.080000
            0.037337             0.009744         5.312513e-11             0.040000
            0.039292             0.009744         5.312513e-11             0.040000
            0.041246             0.009744         5.312513e-11             0.040000
            0.043201             0.009744         5.312513e-11             0.040000
            0.045155             0.009744         1.239586e-10             1.400000
            0.047110             0.009744         1.239586e-10             1.400000
            0.049064             0.009744         1.239586e-10             1.400000
            0.051019             0.009744         1.239586e-10             1.400000
            0.052974             0.009744         1.239586e-10             1.400000
            0.054928             0.009744         1.239586e-10             1.400000
            0.056883             0.009744         1.239586e-10             1.400000
            0.058837             0.009744         1.239586e-10             1.400000
            0.060792             0.009744         1.239586e-10             1.400000
            0.062746             0.009744         1.239586e-10             1.400000
            0.064701             0.009744         1.239586e-10             1.400000
            0.066655             0.009744         5.312513e-11             0.040000
            0.068610             0.009744         5.312513e-11             0.040000
            0.070565             0.009744         5.312513e-11             0.040000
            0.072519             0.009744         5.312513e-11             0.040000
            0.074474             0.009744         5.312513e-11             0.040000
            0.076428             0.009744         2.656256e-11             0.020000
            0.078383             0.009744         2.656256e-11             0.020000
            0.080337             0.009744         2.656256e-11             0.020000
            0.082292             0.009744         2.656256e-11             0.020000
            0.084247             0.009744         2.656256e-11             0.020000
            0.086201             0.009744         2.656256e-11             0.020000
            0.088156             0.009744         2.656256e-11             0.020000
            0.090110             0.009744         2.656256e-11             0.020000
            0.092065             0.009744         2.656256e-11             0.020000
            0.094019             0.009744         2.656256e-11             0.020000
            0.095974             0.009744         2.656256e-11             0.020000
            0.097928             0.009744         2.656256e-11             0.020000
            0.099883             0.009744         2.656256e-11             0.020000
            0.101838             0.009744         2.656256e-11             0.020000
            0.103792             0.009744         2.656256e-11             0.020000
            0.105747             0.009744         2.656256e-11             0.020000
            0.107701             0.009744         2.656256e-11             0.020000
            0.109656             0.009744         2.656256e-11             0.020000
            0.111610             0.009744         2.656256e-11             0.020000
            0.113565             0.009744         2.656256e-11             0.020000
            0.115520             0.009744         2.656256e-11             0.020000
           -0.103391             0.007776         2.656256e-11             0.020000
           -0.101437             0.007776         2.656256e-11             0.020000
           -0.099482             0.007776         2.656256e-11             0.020000
           -0.097528             0.007776         2.656256e-11             0.020000
           -0.095573             0.007776         2.656256e-11             0.020000
           -0.093619             0.007776         2.656256e-11             0.020000
           -0.091664             0.007776         2.656256e-11             0.020000
           -0.089710             0.007776         2.656256e-11             0.020000
           -0.087755             0.007776         2.656256e-11             0.020000
           -0.085800             0.007776         2.656256e-11             0.020000
           -0.083846             0.007776         2.656256e-11             0.020000
           -0.081891             0.007776         2.656256e-11             0.020000
           -0.079937             0.007776         2.656256e-11             0.020000
           -0.077982             0.007776         2.656256e-11             0.020000
           -0.076028             0.007776         2.656256e-11             0.020000
           -0.074073             0.007776         2.656256e-11             0.020000
           -0.072118             0.007776         5.312513e-11             0.040000
           -0.070164             0.007776         5.312513e-11             0.040000
           -0.068209             0.007776         5.312513e-11             0.040000
           -0.066255             0.007776         5.312513e-11             0.040000
           -0.064300             0.007776         5.312513e-11             0.040000
           -0.062346             0.007776         5.312513e-11             0.040000
           -0.060391             0.007776         5.312513e-11             0.040000
           -0.058437             0.007776         5.312513e-11             0.040000
           -0.056482             0.007776         5.312513e-11             0.040000
           -0.054527             0.007776         5.312513e-11             0.040000
           -0.052573             0.007776         5.312513e-11             0.040000
           -0.050618             0.007776         5.312513e-11             0.040000
           -0.048664             0.007776         5.312513e-11             0.040000
           -0.046709             0.007776         5.312513e-11             0.040000
           -0.044755             0.007776         5.312513e-11             0.040000
           -0.042800             0.007776         5.312513e-11             0.040000
           -0.040845             0.007776         5.312513e-11             0.040000
           -0.038891             0.007776         5.312513e-11             0.040000
           -0.036936             0.007776         7.968769e-11             0.080000
           -0.034982             0.007776         7.968769e-11             0.080000
           -0.033027             0.007776         7.968769e-11             0.080000
           -0.031073             0.007776         7.968769e-11             0.080000
           -0.029118             0.007776         7.968769e-11             0.080000
           -0.027164             0.007776         7.968769e-11             0.080000
           -0.025209             0.007776         7.968769e-11             0.080000
           -0.023254             0.007776         7.968769e-11             0.080000
           -0.021300             0.007776         7.968769e-11             0.080000
           -0.019345             0.007776         7.968769e-11             0.080000
           -0.017391             0.007776         7.968769e-11             0.080000
           -0.015436             0.007776         7.968769e-11             0.080000
           -0.013482             0.007776         7.968769e-11             0.080000
           -0.011527             0.007776         7.968769e-11             0.080000
           -0.009572             0.007776         1.593754e-10             1.800000
           -0.007618             0.007776         1.593754e-10             1.800000
           -0.005663             0.007776         1.593754e-10             1.800000
           -0.003709             0.007776         1.593754e-10             1.800000
           -0.001754             0.007776         1.593754e-10             1.800000
            0.000200             0.007776         1.593754e-10             1.800000
            0.002155             0.007776         1.593754e-10             1.800000
            0.004109             0.007776         1.593754e-10             1.800000
            0.006064             0.007776         1.593754e-10             1.800000
            0.008019             0.007776         1.593754e-10             1.800000
            0.009973             0.007776         7.968769e-11             0.080000
            0.011928             0.007776         7.968769e-11             0.080000
            0.013882             0.007776         7.968769e-11             0.080000
            0.015837             0.007776         7.968769e-11             0.080000
            0.017791             0.007776         7.968769e-11             0.080000
            0.019746             0.007776         7.968769e-11             0.080000
            0.021701             0.007776         7.968769e-11             0.080000
            0.023655             0.007776         7.968769e-11             0.080000
            0.025610             0.007776         7.968769e-11             0.080000
            0.027564             0.007776         7.968769e-11             0.080000
            0.029519             0.007776         7.968769e-11             0.080000
            0.031473             0.007776         7.968769e-11             0.080000
            0.033428             0.007776         7.968769e-11             0.080000
            0.035382             0.007776         7.968769e-11             0.080000
            0.037337             0.007776         7.968769e-11             0.080000
            0.039292             0.007776         5.312513e-11             0.040000
            0.041246             0.007776         5.312513e-11             0.040000
            0.043201             0.007776         5.312513e-11             0.040000
            0.045155             0.007776         5.312513e-11             0.040000
            0.047110             0.007776         1.239586e-10             1.400000
            0.049064             0.007776         1.239586e-10             1.400000
            0.051019             0.007776         1.239586e-10             1.400000
            0.052974             0.007776         1.239586e-10             1.400000
            0.054928             0.007776         1.239586e-10             1.400000
            0.056883             0.007776         1.239586e-10             1.400000
            0.058837             0.007776         1.239586e-10             1.400000
            0.060792             0.007776         1.239586e-10             1.400000
            0.062746             0.007776         1.239586e-10             1.400000
            0.064701             0.007776         1.239586e-10             1.400000
            0.066655             0.007776         5.312513e-11             0.040000
            0.068610             0.007776         5.312513e-11             0.040000
            0.070565             0.007776         5.312513e-11             0.040000
            0.072519             0.007776         5.312513e-11             0.040000
            0.074474             0.007776         5.312513e-11             0.040000
            0.076428             0.007776         2.656256e-11             0.020000
            0.078383             0.007776         2.656256e-11             0.020000
            0.080337             0.007776         2.656256e-11             0.020000
            0.082292             0.007776         2.656256e-11             0.020000
            0.084247             0.007776         2.656256e-11             0.020000
            0.086201             0.007776         2.656256e-11             0.020000
            0.088156             0.007776         2.656256e-11             0.020000
            0.090110             0.007776         2.656256e-11             0.020000
            0.092065             0.007776         2.656256e-11             0.020000
            0.094019             0.007776         2.656256e-11             0.020000
            0.095974             0.007776         2.656256e-11             0.020000
            0.097928             0.007776         2.656256e-11             0.020000
            0.099883             0.007776         2.656256e-11             0.020000
            0.101838             0.007776         2.656256e-11             0.020000
            0.103792             0.007776         2.656256e-11             0.020000
            0.105747             0.007776         2.656256e-11             0.020000
            0.107701             0.007776         2.656256e-11             0.020000
            0.109656             0.007776         2.656256e-11             0.020000
            0.111610             0.007776         2.656256e-11             0.020000
            0.113565             0.007776         2.656256e-11             0.020000
            0.115520             0.007776         2.656256e-11             0.020000
           -0.103391             0.005807         2.656256e-11             0.020000
           -0.101437             0.005807         2.656256e-11             0.020000
           -0.099482             0.005807         2.656256e-11             0.020000
           -0.097528             0.005807         2.656256e-11             0.020000
           -0.095573             0.005807         2.656256e-11             0.020000
           -0.093619             0.005807         2.656256e-11             0.020000
           -0.091664             0.005807         2.656256e-11             0.020000
           -0.089710             0.005807         2.656256e-11             0.020000
           -0.087755             0.005807         2.656256e-11             0.020000
           -0.085800             0.005807         2.656256e-11             0.020000
           -0.083846             0.005807         2.656256e-11             0.020000
           -0.081891             0.005807         2.656256e-11             0.020000
           -0.079937             0.005807         2.656256e-11             0.020000
           -0.077982             0.005807         2.656256e-11             0.020000
           -0.076028             0.005807         2.656256e-11             0.020000
           -0.074073             0.005807         2.656256e-11             0.020000
           -0.072118             0.005807         5.312513e-11             0.040000
           -0.070164             0.005807         5.312513e-11             0.040000
           -0.068209             0.005807         5.312513e-11             0.040000
           -0.066255             0.005807         5.312513e-11             0.040000
           -0.064300             0.005807         5.312513e-11             0.040000
           -0.062346             0.005807         5.312513e-11             0.040000
           -0.060391             0.005807         5.312513e-11             0.040000
           -0.058437             0.005807         5.312513e-11             0.040000
           -0.056482             0.005807         5.312513e-11             0.040000
           -0.054527             0.005807         5.312513e-11             0.040000
           -0.052573             0.005807         5.312513e-11             0.040000
           -0.050618             0.005807         5.312513e-11             0.040000
           -0.048664             0.005807         5.312513e-11             0.040000
           -0.046709             0.005807         5.312513e-11             0.040000
           -0.044755             0.005807         5.312513e-11             0.040000
           -0.042800             0.005807         5.312513e-11             0.040000
           -0.040845             0.005807         5.312513e-11             0.040000
           -0.038891             0.005807         5.312513e-11             0.040000
           -0.036936             0.005807         7.968769e-11             0.080000
           -0.034982             0.005807         7.968769e-11             0.080000
           -0.033027             0.005807         7.968769e-11             0.080000
           -0.031073             0.005807         7.968769e-11             0.080000
           -0.029118             0.005807         7.968769e-11             0.080000
           -0.027164             0.005807         7.968769e-11             0.080000
           -0.025209             0.005807         7.968769e-11             0.080000
           -0.023254             0.005807         7.968769e-11             0.080000
           -0.021300             0.005807         7.968769e-11             0.080000
           -0.019345             0.005807         7.968769e-11             0.080000
           -0.017391             0.005807         7.968769e-11             0.080000
           -0.015436             0.005807         7.968769e-11             0.080000
           -0.013482             0.005807         7.968769e-11             0.080000
           -0.011527             0.005807         7.968769e-11             0.080000
           -0.009572             0.005807         7.968769e-11             0.080000
           -0.007618             0.005807         1.593754e-10             1.800000
           -0.005663             0.005807         1.593754e-10             1.800000
           -0.003709             0.005807         1.593754e-10             1.800000
           -0.001754             0.005807         1.593754e-10             1.800000
            0.000200             0.005807         1.593754e-10             1.800000
            0.002155             0.005807         1.593754e-10             1.800000
            0.004109             0.005807         1.593754e-10             1.800000
            0.006064             0.005807         1.593754e-10             1.800000
            0.008019             0.005807         1.593754e-10             1.800000
            0.009973             0.005807         7.968769e-11             0.080000
            0.011928             0.005807         7.968769e-11             0.080000
            0.013882             0.005807         7.968769e-11             0.080000
            0.015837             0.005807         7.968769e-11             0.080000
            0.017791             0.005807         7.968769e-11             0.080000
            0.019746             0.005807         7.968769e-11             0.080000
            0.021701             0.005807         7.968769e-11             0.080000
            0.023655             0.005807         7.968769e-11             0.080000
            0.025610             0.005807         7.968769e-11             0.080000
            0.027564             0.005807         7.968769e-11             0.080000
            0.029519             0.005807         7.968769e-11             0.080000
            0.031473             0.005807         7.968769e-11             0.080000
            0.033428             0.005807         7.968769e-11             0.080000
            0.035382             0.005807         7.968769e-11             0.080000
            0.037337             0.005807         7.968769e-11             0.080000
            0.039292             0.005807         7.968769e-11             0.080000
            0.041246             0.005807         5.312513e-11             0.040000
            0.043201             0.005807         5.312513e-11             0.040000
            0.045155             0.005807         5.312513e-11             0.040000
            0.047110             0.005807         1.239586e-10             1.400000
            0.049064             0.005807         1.239586e-10             1.400000
            0.051019             0.005807         1.239586e-10             1.400000
            0.052974             0.005807         1.239586e-10             1.400000
            0.054928             0.005807         1.239586e-10             1.400000
            0.056883             0.005807         1.239586e-10             1.400000
            0.058837             0.005807         1.239586e-10             1.400000
            0.060792             0.005807         1.239586e-10             1.400000
            0.062746             0.005807         1.239586e-10             1.400000
            0.064701             0.005807         5.312513e-11             0.040000
            0.066655             0.005807         5.312513e-11             0.040000
            0.068610             0.005807         5.312513e-11             0.040000
            0.070565             0.005807         5.312513e-11             0.040000
            0.072519             0.005807         5.312513e-11             0.040000
            0.074474             0.005807         5.312513e-11             0.040000
            0.076428             0.005807         2.656256e-11             0.020000
            0.078383             0.005807         2.656256e-11             0.020000
            0.080337             0.005807         2.656256e-11             0.020000
            0.082292             0.005807         2.656256e-11             0.020000
            0.084247             0.005807         2.656256e-11             0.020000
            0.086201             0.005807         2.656256e-11             0.020000
            0.088156             0.005807         2.656256e-11             0.020000
            0.090110             0.005807         2.656256e-11             0.020000
            0.092065             0.005807         2.656256e-11             0.020000
            0.094019             0.005807         2.656256e-11             0.020000
            0.095974             0.005807         2.656256e-11             0.020000
            0.097928             0.005807         2.656256e-11             0.020000
            0.099883             0.005807         2.656256e-11             0.020000
            0.101838             0.005807         2.656256e-11             0.020000
            0.103792             0.005807         2.656256e-11             0.020000
            0.105747             0.005807         2.656256e-11             0.020000
            0.107701             0.005807         2.656256e-11             0.020000
            0.109656             0.005807         2.656256e-11             0.020000
            0.111610             0.005807         2.656256e-11             0.020000
            0.113565             0.005807         2.656256e-11             0.020000
            0.115520             0.005807         2.656256e-11             0.020000
           -0.103391             0.003839         2.656256e-11             0.020000
           -0.101437             0.003839         2.656256e-11             0.020000
           -0.099482             0.003839         2.656256e-11             0.020000
           -0.097528             0.003839         2.656256e-11             0.020000
           -0.095573             0.003839         2.656256e-11             0.020000
           -0.093619             0.003839         2.656256e-11             0.020000
           -0.091664             0.003839         2.656256e-11             0.020000
           -0.089710             0.003839         2.656256e-11             0.020000
           -0.087755             0.003839         2.656256e-11             0.020000
           -0.085800             0.003839         2.656256e-11             0.020000
           -0.083846             0.003839         2.656256e-11             0.020000
           -0.081891             0.003839         2.656256e-11             0.020000
           -0.079937             0.003839         2.656256e-11             0.020000
           -0.077982             0.003839         2.656256e-11             0.020000
           -0.076028             0.003839         2.656256e-11             0.020000
           -0.074073             0.003839         5.312513e-11             0.040000
           -0.072118             0.003839         5.312513e-11             0.040000
           -0.070164             0.003839         5.312513e-11             0.040000
           -0.068209             0.003839         5.312513e-11             0.040000
           -0.066255             0.003839         5.312513e-11             0.040000
           -0.064300             0.003839         5.312513e-11             0.040000
           -0.062346             0.003839         5.312513e-11             0.040000
           -0.060391             0.003839         5.312513e-11             0.040000
           -0.058437             0.003839         5.312513e-11             0.040000
           -0.056482             0.003839         5.312513e-11             0.040000
           -0.054527             0.003839         5.312513e-11             0.040000
           -0.052573             0.003839         5.312513e-11             0.040000
           -0.050618             0.003839         5.312513e-11             0.040000
           -0.048664             0.003839         5.312513e-11             0.040000
           -0.046709             0.003839         5.312513e-11             0.040000
           -0.044755             0.003839         5.312513e-11             0.040000
           -0.042800             0.003839         5.312513e-11             0.040000
           -0.040845             0.003839         5.312513e-11             0.040000
           -0.038891             0.003839         5.312513e-11             0.040000
           -0.036936             0.003839         5.312513e-11             0.040000
           -0.034982             0.003839         7.968769e-11             0.080000
           -0.033027             0.003839         7.968769e-11             0.080000
           -0.031073             0.003839         7.968769e-11             0.080000
           -0.029118             0.003839         7.968769e-11             0.080000
           -0.027164             0.003839         7.968769e-11             0.080000
           -0.025209             0.003839         7.968769e-11             0.080000
           -0.023254             0.003839         7.968769e-11             0.080000
           -0.021300             0.003839         7.968769e-11             0.080000
           -0.019345             0.003839         7.968769e-11             0.080000
           -0.017391             0.003839         7.968769e-11             0.080000
           -0.015436             0.003839         7.968769e-11             0.080000
           -0.013482             0.003839         7.968769e-11             0.080000
           -0.011527             0.003839         7.968769e-11             0.080000
           -0.009572             0.003839         7.968769e-11             0.080000
           -0.007618             0.003839         1.593754e-10             1.800000
[truncated: 431,509 more chars]
