# Supplementary material for: A CSI Approach Incorporating Recursive Eigenfunction Expansion for Efficient Microwave Imaging of Objects Embedded in Arbitrarily Shaped Multilayer Cylinders
Source: Sensors (Basel). 2026 Jul 1;26(13):4134. doi: 10.3390/s26134134 (PMC13364122; doi:10.3390/s26134134)
Supplement: Supplementary file 1 [file sensors-26-04134-s001.zip › example3.txt]

This dataset contains the exact electromagnetic property distributions used in the microwave imaging example presented in the manuscript.
Each text file corresponds to a specific example and provides the spatial coordinates and material properties of all computational cells 
in the region occupied by the multilayer cylinder and the embedded object. The columns represent the x-coordinate (m), y-coordinate (m), 
permittivity and electrical conductivity (S/m), respectively.

        X_coordinate         Y_coordinate         Permittivity         Conductivity
           -0.049498             0.085666         1.770838e-11             0.002000
           -0.048056             0.085666         1.770838e-11             0.002000
           -0.046614             0.085666         1.770838e-11             0.002000
           -0.045172             0.085666         1.770838e-11             0.002000
           -0.043730             0.085666         1.770838e-11             0.002000
           -0.042288             0.085666         1.770838e-11             0.002000
           -0.040846             0.085666         1.770838e-11             0.002000
           -0.039404             0.085666         1.770838e-11             0.002000
           -0.037962             0.085666         1.770838e-11             0.002000
           -0.036520             0.085666         1.770838e-11             0.002000
           -0.035078             0.085666         1.770838e-11             0.002000
           -0.033636             0.085666         1.770838e-11             0.002000
           -0.032194             0.085666         1.770838e-11             0.002000
           -0.030752             0.085666         1.770838e-11             0.002000
           -0.029310             0.085666         1.770838e-11             0.002000
           -0.027868             0.085666         1.770838e-11             0.002000
           -0.026426             0.085666         1.770838e-11             0.002000
           -0.024984             0.085666         1.770838e-11             0.002000
           -0.023542             0.085666         1.770838e-11             0.002000
           -0.022100             0.085666         1.770838e-11             0.002000
           -0.020658             0.085666         1.770838e-11             0.002000
           -0.019216             0.085666         1.770838e-11             0.002000
           -0.017774             0.085666         1.770838e-11             0.002000
           -0.016332             0.085666         1.770838e-11             0.002000
           -0.014890             0.085666         1.770838e-11             0.002000
           -0.013448             0.085666         1.770838e-11             0.002000
           -0.012006             0.085666         1.770838e-11             0.002000
           -0.010564             0.085666         1.770838e-11             0.002000
           -0.009122             0.085666         1.770838e-11             0.002000
           -0.007680             0.085666         1.770838e-11             0.002000
           -0.006238             0.085666         1.770838e-11             0.002000
           -0.004796             0.085666         1.770838e-11             0.002000
           -0.003354             0.085666         1.770838e-11             0.002000
           -0.001912             0.085666         1.770838e-11             0.002000
           -0.000470             0.085666         1.770838e-11             0.002000
            0.000972             0.085666         1.770838e-11             0.002000
            0.002414             0.085666         1.770838e-11             0.002000
            0.003856             0.085666         1.770838e-11             0.002000
            0.005298             0.085666         1.770838e-11             0.002000
            0.006740             0.085666         1.770838e-11             0.002000
            0.008182             0.085666         1.770838e-11             0.002000
            0.009624             0.085666         1.770838e-11             0.002000
            0.011066             0.085666         1.770838e-11             0.002000
            0.012508             0.085666         1.770838e-11             0.002000
            0.013950             0.085666         1.770838e-11             0.002000
            0.015392             0.085666         1.770838e-11             0.002000
            0.016834             0.085666         1.770838e-11             0.002000
            0.018276             0.085666         1.770838e-11             0.002000
            0.019718             0.085666         1.770838e-11             0.002000
            0.021160             0.085666         1.770838e-11             0.002000
            0.022602             0.085666         1.770838e-11             0.002000
            0.024044             0.085666         1.770838e-11             0.002000
            0.025486             0.085666         1.770838e-11             0.002000
            0.026928             0.085666         1.770838e-11             0.002000
            0.028370             0.085666         1.770838e-11             0.002000
            0.029812             0.085666         1.770838e-11             0.002000
            0.031254             0.085666         1.770838e-11             0.002000
            0.032696             0.085666         1.770838e-11             0.002000
            0.034138             0.085666         1.770838e-11             0.002000
            0.035580             0.085666         1.770838e-11             0.002000
            0.037022             0.085666         1.770838e-11             0.002000
            0.038464             0.085666         1.770838e-11             0.002000
            0.039906             0.085666         1.770838e-11             0.002000
            0.041349             0.085666         1.770838e-11             0.002000
            0.042791             0.085666         1.770838e-11             0.002000
            0.044233             0.085666         1.770838e-11             0.002000
            0.045675             0.085666         1.770838e-11             0.002000
            0.047117             0.085666         1.770838e-11             0.002000
            0.048559             0.085666         1.770838e-11             0.002000
            0.050001             0.085666         1.770838e-11             0.002000
           -0.050940             0.084226         1.770838e-11             0.002000
           -0.049498             0.084226         1.770838e-11             0.002000
           -0.048056             0.084226         1.770838e-11             0.002000
           -0.046614             0.084226         1.770838e-11             0.002000
           -0.045172             0.084226         1.770838e-11             0.002000
           -0.043730             0.084226         1.770838e-11             0.002000
           -0.042288             0.084226         1.770838e-11             0.002000
           -0.040846             0.084226         1.770838e-11             0.002000
           -0.039404             0.084226         1.770838e-11             0.002000
           -0.037962             0.084226         1.770838e-11             0.002000
           -0.036520             0.084226         1.770838e-11             0.002000
           -0.035078             0.084226         1.770838e-11             0.002000
           -0.033636             0.084226         1.770838e-11             0.002000
           -0.032194             0.084226         1.770838e-11             0.002000
           -0.030752             0.084226         1.770838e-11             0.002000
           -0.029310             0.084226         1.770838e-11             0.002000
           -0.027868             0.084226         1.770838e-11             0.002000
           -0.026426             0.084226         1.770838e-11             0.002000
           -0.024984             0.084226         1.770838e-11             0.002000
           -0.023542             0.084226         1.770838e-11             0.002000
           -0.022100             0.084226         1.770838e-11             0.002000
           -0.020658             0.084226         1.770838e-11             0.002000
           -0.019216             0.084226         1.770838e-11             0.002000
           -0.017774             0.084226         1.770838e-11             0.002000
           -0.016332             0.084226         1.770838e-11             0.002000
           -0.014890             0.084226         1.770838e-11             0.002000
           -0.013448             0.084226         1.770838e-11             0.002000
           -0.012006             0.084226         1.770838e-11             0.002000
           -0.010564             0.084226         1.770838e-11             0.002000
           -0.009122             0.084226         1.770838e-11             0.002000
           -0.007680             0.084226         1.770838e-11             0.002000
           -0.006238             0.084226         1.770838e-11             0.002000
           -0.004796             0.084226         1.770838e-11             0.002000
           -0.003354             0.084226         1.770838e-11             0.002000
           -0.001912             0.084226         1.770838e-11             0.002000
           -0.000470             0.084226         1.770838e-11             0.002000
            0.000972             0.084226         1.770838e-11             0.002000
            0.002414             0.084226         1.770838e-11             0.002000
            0.003856             0.084226         1.770838e-11             0.002000
            0.005298             0.084226         1.770838e-11             0.002000
            0.006740             0.084226         1.770838e-11             0.002000
            0.008182             0.084226         1.770838e-11             0.002000
            0.009624             0.084226         1.770838e-11             0.002000
            0.011066             0.084226         1.770838e-11             0.002000
            0.012508             0.084226         1.770838e-11             0.002000
            0.013950             0.084226         1.770838e-11             0.002000
            0.015392             0.084226         1.770838e-11             0.002000
            0.016834             0.084226         1.770838e-11             0.002000
            0.018276             0.084226         1.770838e-11             0.002000
            0.019718             0.084226         1.770838e-11             0.002000
            0.021160             0.084226         1.770838e-11             0.002000
            0.022602             0.084226         1.770838e-11             0.002000
            0.024044             0.084226         1.770838e-11             0.002000
            0.025486             0.084226         1.770838e-11             0.002000
            0.026928             0.084226         1.770838e-11             0.002000
            0.028370             0.084226         1.770838e-11             0.002000
            0.029812             0.084226         1.770838e-11             0.002000
            0.031254             0.084226         1.770838e-11             0.002000
            0.032696             0.084226         1.770838e-11             0.002000
            0.034138             0.084226         1.770838e-11             0.002000
            0.035580             0.084226         1.770838e-11             0.002000
            0.037022             0.084226         1.770838e-11             0.002000
            0.038464             0.084226         1.770838e-11             0.002000
            0.039906             0.084226         1.770838e-11             0.002000
            0.041349             0.084226         1.770838e-11             0.002000
            0.042791             0.084226         1.770838e-11             0.002000
            0.044233             0.084226         1.770838e-11             0.002000
            0.045675             0.084226         1.770838e-11             0.002000
            0.047117             0.084226         1.770838e-11             0.002000
            0.048559             0.084226         1.770838e-11             0.002000
            0.050001             0.084226         1.770838e-11             0.002000
           -0.050940             0.082787         1.770838e-11             0.002000
           -0.049498             0.082787         1.770838e-11             0.002000
           -0.048056             0.082787         1.770838e-11             0.002000
           -0.046614             0.082787         1.770838e-11             0.002000
           -0.045172             0.082787         1.770838e-11             0.002000
           -0.043730             0.082787         1.770838e-11             0.002000
           -0.042288             0.082787         1.770838e-11             0.002000
           -0.040846             0.082787         1.770838e-11             0.002000
           -0.039404             0.082787         1.770838e-11             0.002000
           -0.037962             0.082787         1.770838e-11             0.002000
           -0.036520             0.082787         1.770838e-11             0.002000
           -0.035078             0.082787         1.770838e-11             0.002000
           -0.033636             0.082787         1.770838e-11             0.002000
           -0.032194             0.082787         1.770838e-11             0.002000
           -0.030752             0.082787         1.770838e-11             0.002000
           -0.029310             0.082787         1.770838e-11             0.002000
           -0.027868             0.082787         1.770838e-11             0.002000
           -0.026426             0.082787         1.770838e-11             0.002000
           -0.024984             0.082787         1.770838e-11             0.002000
           -0.023542             0.082787         1.770838e-11             0.002000
           -0.022100             0.082787         1.770838e-11             0.002000
           -0.020658             0.082787         1.770838e-11             0.002000
           -0.019216             0.082787         1.770838e-11             0.002000
           -0.017774             0.082787         1.770838e-11             0.002000
           -0.016332             0.082787         1.770838e-11             0.002000
           -0.014890             0.082787         1.770838e-11             0.002000
           -0.013448             0.082787         1.770838e-11             0.002000
           -0.012006             0.082787         1.770838e-11             0.002000
           -0.010564             0.082787         1.770838e-11             0.002000
           -0.009122             0.082787         1.770838e-11             0.002000
           -0.007680             0.082787         1.770838e-11             0.002000
           -0.006238             0.082787         1.770838e-11             0.002000
           -0.004796             0.082787         1.770838e-11             0.002000
           -0.003354             0.082787         1.770838e-11             0.002000
           -0.001912             0.082787         1.770838e-11             0.002000
           -0.000470             0.082787         1.770838e-11             0.002000
            0.000972             0.082787         1.770838e-11             0.002000
            0.002414             0.082787         1.770838e-11             0.002000
            0.003856             0.082787         1.770838e-11             0.002000
            0.005298             0.082787         1.770838e-11             0.002000
            0.006740             0.082787         1.770838e-11             0.002000
            0.008182             0.082787         1.770838e-11             0.002000
            0.009624             0.082787         1.770838e-11             0.002000
            0.011066             0.082787         1.770838e-11             0.002000
            0.012508             0.082787         1.770838e-11             0.002000
            0.013950             0.082787         1.770838e-11             0.002000
            0.015392             0.082787         1.770838e-11             0.002000
            0.016834             0.082787         1.770838e-11             0.002000
            0.018276             0.082787         1.770838e-11             0.002000
            0.019718             0.082787         1.770838e-11             0.002000
            0.021160             0.082787         1.770838e-11             0.002000
            0.022602             0.082787         1.770838e-11             0.002000
            0.024044             0.082787         1.770838e-11             0.002000
            0.025486             0.082787         1.770838e-11             0.002000
            0.026928             0.082787         1.770838e-11             0.002000
            0.028370             0.082787         1.770838e-11             0.002000
            0.029812             0.082787         1.770838e-11             0.002000
            0.031254             0.082787         1.770838e-11             0.002000
            0.032696             0.082787         1.770838e-11             0.002000
            0.034138             0.082787         1.770838e-11             0.002000
            0.035580             0.082787         1.770838e-11             0.002000
            0.037022             0.082787         1.770838e-11             0.002000
            0.038464             0.082787         1.770838e-11             0.002000
            0.039906             0.082787         1.770838e-11             0.002000
            0.041349             0.082787         1.770838e-11             0.002000
            0.042791             0.082787         1.770838e-11             0.002000
            0.044233             0.082787         1.770838e-11             0.002000
            0.045675             0.082787         1.770838e-11             0.002000
            0.047117             0.082787         1.770838e-11             0.002000
            0.048559             0.082787         1.770838e-11             0.002000
            0.050001             0.082787         1.770838e-11             0.002000
            0.051443             0.082787         1.770838e-11             0.002000
           -0.052382             0.081347         1.770838e-11             0.002000
           -0.050940             0.081347         1.770838e-11             0.002000
           -0.049498             0.081347         1.770838e-11             0.002000
           -0.048056             0.081347         1.770838e-11             0.002000
           -0.046614             0.081347         1.770838e-11             0.002000
           -0.045172             0.081347         1.770838e-11             0.002000
           -0.043730             0.081347         1.770838e-11             0.002000
           -0.042288             0.081347         1.770838e-11             0.002000
           -0.040846             0.081347         1.770838e-11             0.002000
           -0.039404             0.081347         1.770838e-11             0.002000
           -0.037962             0.081347         1.770838e-11             0.002000
           -0.036520             0.081347         1.770838e-11             0.002000
           -0.035078             0.081347         1.770838e-11             0.002000
           -0.033636             0.081347         1.770838e-11             0.002000
           -0.032194             0.081347         1.770838e-11             0.002000
           -0.030752             0.081347         1.770838e-11             0.002000
           -0.029310             0.081347         1.770838e-11             0.002000
           -0.027868             0.081347         1.770838e-11             0.002000
           -0.026426             0.081347         1.770838e-11             0.002000
           -0.024984             0.081347         1.770838e-11             0.002000
           -0.023542             0.081347         1.770838e-11             0.002000
           -0.022100             0.081347         1.770838e-11             0.002000
           -0.020658             0.081347         1.770838e-11             0.002000
           -0.019216             0.081347         1.770838e-11             0.002000
           -0.017774             0.081347         1.770838e-11             0.002000
           -0.016332             0.081347         1.770838e-11             0.002000
           -0.014890             0.081347         1.770838e-11             0.002000
           -0.013448             0.081347         1.770838e-11             0.002000
           -0.012006             0.081347         1.770838e-11             0.002000
           -0.010564             0.081347         1.770838e-11             0.002000
           -0.009122             0.081347         1.770838e-11             0.002000
           -0.007680             0.081347         1.770838e-11             0.002000
           -0.006238             0.081347         1.770838e-11             0.002000
           -0.004796             0.081347         1.770838e-11             0.002000
           -0.003354             0.081347         1.770838e-11             0.002000
           -0.001912             0.081347         1.770838e-11             0.002000
           -0.000470             0.081347         1.770838e-11             0.002000
            0.000972             0.081347         1.770838e-11             0.002000
            0.002414             0.081347         1.770838e-11             0.002000
            0.003856             0.081347         1.770838e-11             0.002000
            0.005298             0.081347         1.770838e-11             0.002000
            0.006740             0.081347         1.770838e-11             0.002000
            0.008182             0.081347         1.770838e-11             0.002000
            0.009624             0.081347         1.770838e-11             0.002000
            0.011066             0.081347         1.770838e-11             0.002000
            0.012508             0.081347         1.770838e-11             0.002000
            0.013950             0.081347         1.770838e-11             0.002000
            0.015392             0.081347         1.770838e-11             0.002000
            0.016834             0.081347         1.770838e-11             0.002000
            0.018276             0.081347         1.770838e-11             0.002000
            0.019718             0.081347         1.770838e-11             0.002000
            0.021160             0.081347         1.770838e-11             0.002000
            0.022602             0.081347         1.770838e-11             0.002000
            0.024044             0.081347         1.770838e-11             0.002000
            0.025486             0.081347         1.770838e-11             0.002000
            0.026928             0.081347         1.770838e-11             0.002000
            0.028370             0.081347         1.770838e-11             0.002000
            0.029812             0.081347         1.770838e-11             0.002000
            0.031254             0.081347         1.770838e-11             0.002000
            0.032696             0.081347         1.770838e-11             0.002000
            0.034138             0.081347         1.770838e-11             0.002000
            0.035580             0.081347         1.770838e-11             0.002000
            0.037022             0.081347         1.770838e-11             0.002000
            0.038464             0.081347         1.770838e-11             0.002000
            0.039906             0.081347         1.770838e-11             0.002000
            0.041349             0.081347         1.770838e-11             0.002000
            0.042791             0.081347         1.770838e-11             0.002000
            0.044233             0.081347         1.770838e-11             0.002000
            0.045675             0.081347         1.770838e-11             0.002000
            0.047117             0.081347         1.770838e-11             0.002000
            0.048559             0.081347         1.770838e-11             0.002000
            0.050001             0.081347         1.770838e-11             0.002000
            0.051443             0.081347         1.770838e-11             0.002000
           -0.052382             0.079907         1.770838e-11             0.002000
           -0.050940             0.079907         1.770838e-11             0.002000
           -0.049498             0.079907         1.770838e-11             0.002000
           -0.048056             0.079907         1.770838e-11             0.002000
           -0.046614             0.079907         1.770838e-11             0.002000
           -0.045172             0.079907         1.770838e-11             0.002000
           -0.043730             0.079907         1.770838e-11             0.002000
           -0.042288             0.079907         1.770838e-11             0.002000
           -0.040846             0.079907         1.770838e-11             0.002000
           -0.039404             0.079907         1.770838e-11             0.002000
           -0.037962             0.079907         1.770838e-11             0.002000
           -0.036520             0.079907         1.770838e-11             0.002000
           -0.035078             0.079907         1.770838e-11             0.002000
           -0.033636             0.079907         1.770838e-11             0.002000
           -0.032194             0.079907         1.770838e-11             0.002000
           -0.030752             0.079907         5.312513e-11             0.800000
           -0.029310             0.079907         5.312513e-11             0.800000
           -0.027868             0.079907         1.770838e-11             0.002000
           -0.026426             0.079907         1.770838e-11             0.002000
           -0.024984             0.079907         1.770838e-11             0.002000
           -0.023542             0.079907         1.770838e-11             0.002000
           -0.022100             0.079907         1.770838e-11             0.002000
           -0.020658             0.079907         1.770838e-11             0.002000
           -0.019216             0.079907         1.770838e-11             0.002000
           -0.017774             0.079907         1.770838e-11             0.002000
           -0.016332             0.079907         1.770838e-11             0.002000
           -0.014890             0.079907         1.770838e-11             0.002000
           -0.013448             0.079907         1.770838e-11             0.002000
           -0.012006             0.079907         1.770838e-11             0.002000
           -0.010564             0.079907         1.770838e-11             0.002000
           -0.009122             0.079907         1.770838e-11             0.002000
           -0.007680             0.079907         1.770838e-11             0.002000
           -0.006238             0.079907         1.770838e-11             0.002000
           -0.004796             0.079907         1.770838e-11             0.002000
           -0.003354             0.079907         1.770838e-11             0.002000
           -0.001912             0.079907         1.770838e-11             0.002000
           -0.000470             0.079907         1.770838e-11             0.002000
            0.000972             0.079907         1.770838e-11             0.002000
            0.002414             0.079907         1.770838e-11             0.002000
            0.003856             0.079907         1.770838e-11             0.002000
            0.005298             0.079907         1.770838e-11             0.002000
            0.006740             0.079907         1.770838e-11             0.002000
            0.008182             0.079907         1.770838e-11             0.002000
            0.009624             0.079907         1.770838e-11             0.002000
            0.011066             0.079907         1.770838e-11             0.002000
            0.012508             0.079907         1.770838e-11             0.002000
            0.013950             0.079907         1.770838e-11             0.002000
            0.015392             0.079907         1.770838e-11             0.002000
            0.016834             0.079907         1.770838e-11             0.002000
            0.018276             0.079907         1.770838e-11             0.002000
            0.019718             0.079907         1.770838e-11             0.002000
            0.021160             0.079907         1.770838e-11             0.002000
            0.022602             0.079907         1.770838e-11             0.002000
            0.024044             0.079907         1.770838e-11             0.002000
            0.025486             0.079907         1.770838e-11             0.002000
            0.026928             0.079907         1.770838e-11             0.002000
            0.028370             0.079907         1.770838e-11             0.002000
            0.029812             0.079907         1.770838e-11             0.002000
            0.031254             0.079907         1.770838e-11             0.002000
            0.032696             0.079907         1.770838e-11             0.002000
            0.034138             0.079907         1.770838e-11             0.002000
            0.035580             0.079907         1.770838e-11             0.002000
            0.037022             0.079907         1.770838e-11             0.002000
            0.038464             0.079907         1.770838e-11             0.002000
            0.039906             0.079907         1.770838e-11             0.002000
            0.041349             0.079907         1.770838e-11             0.002000
            0.042791             0.079907         1.770838e-11             0.002000
            0.044233             0.079907         1.770838e-11             0.002000
            0.045675             0.079907         1.770838e-11             0.002000
            0.047117             0.079907         1.770838e-11             0.002000
            0.048559             0.079907         1.770838e-11             0.002000
            0.050001             0.079907         1.770838e-11             0.002000
            0.051443             0.079907         1.770838e-11             0.002000
            0.052885             0.079907         1.770838e-11             0.002000
           -0.053824             0.078467         1.770838e-11             0.002000
           -0.052382             0.078467         1.770838e-11             0.002000
           -0.050940             0.078467         1.770838e-11             0.002000
           -0.049498             0.078467         1.770838e-11             0.002000
           -0.048056             0.078467         1.770838e-11             0.002000
           -0.046614             0.078467         1.770838e-11             0.002000
           -0.045172             0.078467         1.770838e-11             0.002000
           -0.043730             0.078467         1.770838e-11             0.002000
           -0.042288             0.078467         1.770838e-11             0.002000
           -0.040846             0.078467         1.770838e-11             0.002000
           -0.039404             0.078467         1.770838e-11             0.002000
           -0.037962             0.078467         1.770838e-11             0.002000
           -0.036520             0.078467         1.770838e-11             0.002000
           -0.035078             0.078467         1.770838e-11             0.002000
           -0.033636             0.078467         1.770838e-11             0.002000
           -0.032194             0.078467         5.312513e-11             0.800000
           -0.030752             0.078467         5.312513e-11             0.800000
           -0.029310             0.078467         5.312513e-11             0.800000
           -0.027868             0.078467         5.312513e-11             0.800000
           -0.026426             0.078467         5.312513e-11             0.800000
           -0.024984             0.078467         1.770838e-11             0.002000
           -0.023542             0.078467         1.770838e-11             0.002000
           -0.022100             0.078467         1.770838e-11             0.002000
           -0.020658             0.078467         1.770838e-11             0.002000
           -0.019216             0.078467         1.770838e-11             0.002000
           -0.017774             0.078467         1.770838e-11             0.002000
           -0.016332             0.078467         1.770838e-11             0.002000
           -0.014890             0.078467         1.770838e-11             0.002000
           -0.013448             0.078467         1.770838e-11             0.002000
           -0.012006             0.078467         1.770838e-11             0.002000
           -0.010564             0.078467         1.770838e-11             0.002000
           -0.009122             0.078467         1.770838e-11             0.002000
           -0.007680             0.078467         1.770838e-11             0.002000
           -0.006238             0.078467         1.770838e-11             0.002000
           -0.004796             0.078467         1.770838e-11             0.002000
           -0.003354             0.078467         1.770838e-11             0.002000
           -0.001912             0.078467         1.770838e-11             0.002000
           -0.000470             0.078467         1.770838e-11             0.002000
            0.000972             0.078467         1.770838e-11             0.002000
            0.002414             0.078467         1.770838e-11             0.002000
            0.003856             0.078467         1.770838e-11             0.002000
            0.005298             0.078467         1.770838e-11             0.002000
            0.006740             0.078467         1.770838e-11             0.002000
            0.008182             0.078467         1.770838e-11             0.002000
            0.009624             0.078467         1.770838e-11             0.002000
            0.011066             0.078467         1.770838e-11             0.002000
            0.012508             0.078467         1.770838e-11             0.002000
            0.013950             0.078467         1.770838e-11             0.002000
            0.015392             0.078467         1.770838e-11             0.002000
            0.016834             0.078467         1.770838e-11             0.002000
            0.018276             0.078467         1.770838e-11             0.002000
            0.019718             0.078467         1.770838e-11             0.002000
            0.021160             0.078467         1.770838e-11             0.002000
            0.022602             0.078467         1.770838e-11             0.002000
            0.024044             0.078467         1.770838e-11             0.002000
            0.025486             0.078467         1.770838e-11             0.002000
            0.026928             0.078467         1.770838e-11             0.002000
            0.028370             0.078467         1.770838e-11             0.002000
            0.029812             0.078467         1.770838e-11             0.002000
            0.031254             0.078467         1.770838e-11             0.002000
            0.032696             0.078467         1.770838e-11             0.002000
            0.034138             0.078467         1.770838e-11             0.002000
            0.035580             0.078467         1.770838e-11             0.002000
            0.037022             0.078467         1.770838e-11             0.002000
            0.038464             0.078467         1.770838e-11             0.002000
            0.039906             0.078467         1.770838e-11             0.002000
            0.041349             0.078467         1.770838e-11             0.002000
            0.042791             0.078467         1.770838e-11             0.002000
            0.044233             0.078467         1.770838e-11             0.002000
            0.045675             0.078467         1.770838e-11             0.002000
            0.047117             0.078467         1.770838e-11             0.002000
            0.048559             0.078467         1.770838e-11             0.002000
            0.050001             0.078467         1.770838e-11             0.002000
            0.051443             0.078467         1.770838e-11             0.002000
            0.052885             0.078467         1.770838e-11             0.002000
            0.054327             0.078467         1.770838e-11             0.002000
           -0.053824             0.077028         1.770838e-11             0.002000
           -0.052382             0.077028         1.770838e-11             0.002000
           -0.050940             0.077028         1.770838e-11             0.002000
           -0.049498             0.077028         1.770838e-11             0.002000
           -0.048056             0.077028         1.770838e-11             0.002000
           -0.046614             0.077028         1.770838e-11             0.002000
           -0.045172             0.077028         1.770838e-11             0.002000
           -0.043730             0.077028         1.770838e-11             0.002000
           -0.042288             0.077028         1.770838e-11             0.002000
           -0.040846             0.077028         1.770838e-11             0.002000
           -0.039404             0.077028         1.770838e-11             0.002000
           -0.037962             0.077028         1.770838e-11             0.002000
           -0.036520             0.077028         1.770838e-11             0.002000
           -0.035078             0.077028         1.770838e-11             0.002000
           -0.033636             0.077028         5.312513e-11             0.800000
           -0.032194             0.077028         5.312513e-11             0.800000
           -0.030752             0.077028         5.312513e-11             0.800000
           -0.029310             0.077028         5.312513e-11             0.800000
           -0.027868             0.077028         5.312513e-11             0.800000
           -0.026426             0.077028         5.312513e-11             0.800000
           -0.024984             0.077028         1.770838e-11             0.002000
           -0.023542             0.077028         1.770838e-11             0.002000
           -0.022100             0.077028         1.770838e-11             0.002000
           -0.020658             0.077028         1.770838e-11             0.002000
           -0.019216             0.077028         1.770838e-11             0.002000
           -0.017774             0.077028         1.770838e-11             0.002000
           -0.016332             0.077028         1.770838e-11             0.002000
           -0.014890             0.077028         1.770838e-11             0.002000
           -0.013448             0.077028         1.770838e-11             0.002000
           -0.012006             0.077028         1.770838e-11             0.002000
           -0.010564             0.077028         1.770838e-11             0.002000
           -0.009122             0.077028         1.770838e-11             0.002000
           -0.007680             0.077028         1.770838e-11             0.002000
           -0.006238             0.077028         1.770838e-11             0.002000
           -0.004796             0.077028         1.770838e-11             0.002000
           -0.003354             0.077028         1.770838e-11             0.002000
           -0.001912             0.077028         1.770838e-11             0.002000
           -0.000470             0.077028         1.770838e-11             0.002000
            0.000972             0.077028         1.770838e-11             0.002000
            0.002414             0.077028         1.770838e-11             0.002000
            0.003856             0.077028         1.770838e-11             0.002000
            0.005298             0.077028         1.770838e-11             0.002000
            0.006740             0.077028         1.770838e-11             0.002000
            0.008182             0.077028         1.770838e-11             0.002000
            0.009624             0.077028         1.770838e-11             0.002000
            0.011066             0.077028         1.770838e-11             0.002000
            0.012508             0.077028         1.770838e-11             0.002000
            0.013950             0.077028         1.770838e-11             0.002000
            0.015392             0.077028         1.770838e-11             0.002000
            0.016834             0.077028         1.770838e-11             0.002000
            0.018276             0.077028         1.770838e-11             0.002000
            0.019718             0.077028         1.770838e-11             0.002000
            0.021160             0.077028         1.770838e-11             0.002000
            0.022602             0.077028         1.770838e-11             0.002000
            0.024044             0.077028         1.770838e-11             0.002000
            0.025486             0.077028         1.770838e-11             0.002000
            0.026928             0.077028         1.770838e-11             0.002000
            0.028370             0.077028         1.770838e-11             0.002000
            0.029812             0.077028         1.770838e-11             0.002000
            0.031254             0.077028         1.770838e-11             0.002000
            0.032696             0.077028         1.770838e-11             0.002000
            0.034138             0.077028         1.770838e-11             0.002000
            0.035580             0.077028         1.770838e-11             0.002000
            0.037022             0.077028         1.770838e-11             0.002000
            0.038464             0.077028         1.770838e-11             0.002000
            0.039906             0.077028         1.770838e-11             0.002000
            0.041349             0.077028         1.770838e-11             0.002000
            0.042791             0.077028         1.770838e-11             0.002000
            0.044233             0.077028         1.770838e-11             0.002000
            0.045675             0.077028         1.770838e-11             0.002000
            0.047117             0.077028         1.770838e-11             0.002000
            0.048559             0.077028         1.770838e-11             0.002000
            0.050001             0.077028         1.770838e-11             0.002000
            0.051443             0.077028         1.770838e-11             0.002000
            0.052885             0.077028         1.770838e-11             0.002000
            0.054327             0.077028         1.770838e-11             0.002000
           -0.055266             0.075588         1.770838e-11             0.002000
           -0.053824             0.075588         1.770838e-11             0.002000
           -0.052382             0.075588         1.770838e-11             0.002000
           -0.050940             0.075588         1.770838e-11             0.002000
           -0.049498             0.075588         1.770838e-11             0.002000
           -0.048056             0.075588         1.770838e-11             0.002000
           -0.046614             0.075588         1.770838e-11             0.002000
           -0.045172             0.075588         1.770838e-11             0.002000
           -0.043730             0.075588         1.770838e-11             0.002000
           -0.042288             0.075588         1.770838e-11             0.002000
           -0.040846             0.075588         1.770838e-11             0.002000
           -0.039404             0.075588         1.770838e-11             0.002000
           -0.037962             0.075588         1.770838e-11             0.002000
           -0.036520             0.075588         1.770838e-11             0.002000
           -0.035078             0.075588         5.312513e-11             0.800000
           -0.033636             0.075588         5.312513e-11             0.800000
           -0.032194             0.075588         5.312513e-11             0.800000
           -0.030752             0.075588         5.312513e-11             0.800000
           -0.029310             0.075588         5.312513e-11             0.800000
           -0.027868             0.075588         5.312513e-11             0.800000
           -0.026426             0.075588         5.312513e-11             0.800000
           -0.024984             0.075588         5.312513e-11             0.800000
           -0.023542             0.075588         1.770838e-11             0.002000
           -0.022100             0.075588         1.770838e-11             0.002000
           -0.020658             0.075588         1.770838e-11             0.002000
           -0.019216             0.075588         1.770838e-11             0.002000
           -0.017774             0.075588         1.770838e-11             0.002000
           -0.016332             0.075588         1.770838e-11             0.002000
           -0.014890             0.075588         1.770838e-11             0.002000
           -0.013448             0.075588         1.770838e-11             0.002000
           -0.012006             0.075588         1.770838e-11             0.002000
           -0.010564             0.075588         1.770838e-11             0.002000
           -0.009122             0.075588         1.770838e-11             0.002000
           -0.007680             0.075588         1.770838e-11             0.002000
           -0.006238             0.075588         1.770838e-11             0.002000
           -0.004796             0.075588         1.770838e-11             0.002000
           -0.003354             0.075588         1.770838e-11             0.002000
           -0.001912             0.075588         1.770838e-11             0.002000
           -0.000470             0.075588         1.770838e-11             0.002000
            0.000972             0.075588         1.770838e-11             0.002000
            0.002414             0.075588         1.770838e-11             0.002000
            0.003856             0.075588         1.770838e-11             0.002000
            0.005298             0.075588         1.770838e-11             0.002000
            0.006740             0.075588         1.770838e-11             0.002000
            0.008182             0.075588         1.770838e-11             0.002000
            0.009624             0.075588         1.770838e-11             0.002000
            0.011066             0.075588         1.770838e-11             0.002000
            0.012508             0.075588         1.770838e-11             0.002000
            0.013950             0.075588         1.770838e-11             0.002000
            0.015392             0.075588         1.770838e-11             0.002000
            0.016834             0.075588         1.770838e-11             0.002000
            0.018276             0.075588         1.770838e-11             0.002000
            0.019718             0.075588         1.770838e-11             0.002000
            0.021160             0.075588         1.770838e-11             0.002000
            0.022602             0.075588         1.770838e-11             0.002000
            0.024044             0.075588         1.770838e-11             0.002000
            0.025486             0.075588         1.770838e-11             0.002000
            0.026928             0.075588         1.770838e-11             0.002000
            0.028370             0.075588         1.770838e-11             0.002000
            0.029812             0.075588         1.770838e-11             0.002000
            0.031254             0.075588         1.770838e-11             0.002000
            0.032696             0.075588         1.770838e-11             0.002000
            0.034138             0.075588         1.770838e-11             0.002000
            0.035580             0.075588         1.770838e-11             0.002000
            0.037022             0.075588         1.770838e-11             0.002000
            0.038464             0.075588         1.770838e-11             0.002000
            0.039906             0.075588         1.770838e-11             0.002000
            0.041349             0.075588         1.770838e-11             0.002000
            0.042791             0.075588         1.770838e-11             0.002000
            0.044233             0.075588         1.770838e-11             0.002000
            0.045675             0.075588         1.770838e-11             0.002000
            0.047117             0.075588         1.770838e-11             0.002000
            0.048559             0.075588         1.770838e-11             0.002000
            0.050001             0.075588         1.770838e-11             0.002000
            0.051443             0.075588         1.770838e-11             0.002000
            0.052885             0.075588         1.770838e-11             0.002000
            0.054327             0.075588         1.770838e-11             0.002000
            0.055769             0.075588         1.770838e-11             0.002000
           -0.056708             0.074148         1.770838e-11             0.002000
           -0.055266             0.074148         1.770838e-11             0.002000
           -0.053824             0.074148         1.770838e-11             0.002000
           -0.052382             0.074148         1.770838e-11             0.002000
           -0.050940             0.074148         1.770838e-11             0.002000
           -0.049498             0.074148         1.770838e-11             0.002000
           -0.048056             0.074148         1.770838e-11             0.002000
           -0.046614             0.074148         1.770838e-11             0.002000
           -0.045172             0.074148         1.770838e-11             0.002000
           -0.043730             0.074148         1.770838e-11             0.002000
           -0.042288             0.074148         1.770838e-11             0.002000
           -0.040846             0.074148         1.770838e-11             0.002000
           -0.039404             0.074148         1.770838e-11             0.002000
           -0.037962             0.074148         1.770838e-11             0.002000
           -0.036520             0.074148         5.312513e-11             0.800000
           -0.035078             0.074148         5.312513e-11             0.800000
           -0.033636             0.074148         5.312513e-11             0.800000
           -0.032194             0.074148         5.312513e-11             0.800000
           -0.030752             0.074148         5.312513e-11             0.800000
           -0.029310             0.074148         5.312513e-11             0.800000
           -0.027868             0.074148         5.312513e-11             0.800000
           -0.026426             0.074148         5.312513e-11             0.800000
           -0.024984             0.074148         5.312513e-11             0.800000
           -0.023542             0.074148         5.312513e-11             0.800000
           -0.022100             0.074148         1.770838e-11             0.002000
           -0.020658             0.074148         1.770838e-11             0.002000
           -0.019216             0.074148         1.770838e-11             0.002000
           -0.017774             0.074148         1.770838e-11             0.002000
           -0.016332             0.074148         1.770838e-11             0.002000
           -0.014890             0.074148         1.770838e-11             0.002000
           -0.013448             0.074148         1.770838e-11             0.002000
           -0.012006             0.074148         1.770838e-11             0.002000
           -0.010564             0.074148         1.770838e-11             0.002000
           -0.009122             0.074148         1.770838e-11             0.002000
           -0.007680             0.074148         1.770838e-11             0.002000
           -0.006238             0.074148         1.770838e-11             0.002000
           -0.004796             0.074148         1.770838e-11             0.002000
           -0.003354             0.074148         1.770838e-11             0.002000
           -0.001912             0.074148         1.770838e-11             0.002000
           -0.000470             0.074148         1.770838e-11             0.002000
            0.000972             0.074148         1.770838e-11             0.002000
            0.002414             0.074148         1.770838e-11             0.002000
            0.003856             0.074148         1.770838e-11             0.002000
            0.005298             0.074148         1.770838e-11             0.002000
            0.006740             0.074148         1.770838e-11             0.002000
            0.008182             0.074148         1.770838e-11             0.002000
            0.009624             0.074148         1.770838e-11             0.002000
            0.011066             0.074148         1.770838e-11             0.002000
            0.012508             0.074148         1.770838e-11             0.002000
            0.013950             0.074148         1.770838e-11             0.002000
            0.015392             0.074148         1.770838e-11             0.002000
            0.016834             0.074148         1.770838e-11             0.002000
            0.018276             0.074148         1.770838e-11             0.002000
            0.019718             0.074148         1.770838e-11             0.002000
            0.021160             0.074148         1.770838e-11             0.002000
            0.022602             0.074148         1.770838e-11             0.002000
            0.024044             0.074148         1.770838e-11             0.002000
            0.025486             0.074148         1.770838e-11             0.002000
            0.026928             0.074148         1.770838e-11             0.002000
            0.028370             0.074148         1.770838e-11             0.002000
            0.029812             0.074148         1.770838e-11             0.002000
            0.031254             0.074148         1.770838e-11             0.002000
            0.032696             0.074148         1.770838e-11             0.002000
            0.034138             0.074148         1.770838e-11             0.002000
            0.035580             0.074148         1.770838e-11             0.002000
            0.037022             0.074148         1.770838e-11             0.002000
            0.038464             0.074148         1.770838e-11             0.002000
            0.039906             0.074148         1.770838e-11             0.002000
            0.041349             0.074148         1.770838e-11             0.002000
            0.042791             0.074148         1.770838e-11             0.002000
            0.044233             0.074148         1.770838e-11             0.002000
            0.045675             0.074148         1.770838e-11             0.002000
            0.047117             0.074148         1.770838e-11             0.002000
            0.048559             0.074148         1.770838e-11             0.002000
            0.050001             0.074148         1.770838e-11             0.002000
            0.051443             0.074148         1.770838e-11             0.002000
            0.052885             0.074148         1.770838e-11             0.002000
            0.054327             0.074148         1.770838e-11             0.002000
            0.055769             0.074148         1.770838e-11             0.002000
           -0.056708             0.072708         1.770838e-11             0.002000
           -0.055266             0.072708         1.770838e-11             0.002000
           -0.053824             0.072708         1.770838e-11             0.002000
           -0.052382             0.072708         1.770838e-11             0.002000
           -0.050940             0.072708         1.770838e-11             0.002000
           -0.049498             0.072708         1.770838e-11             0.002000
           -0.048056             0.072708         1.770838e-11             0.002000
           -0.046614             0.072708         1.770838e-11             0.002000
           -0.045172             0.072708         1.770838e-11             0.002000
           -0.043730             0.072708         1.770838e-11             0.002000
           -0.042288             0.072708         1.770838e-11             0.002000
           -0.040846             0.072708         1.770838e-11             0.002000
           -0.039404             0.072708         1.770838e-11             0.002000
           -0.037962             0.072708         1.770838e-11             0.002000
           -0.036520             0.072708         5.312513e-11             0.800000
           -0.035078             0.072708         5.312513e-11             0.800000
           -0.033636             0.072708         5.312513e-11             0.800000
           -0.032194             0.072708         5.312513e-11             0.800000
           -0.030752             0.072708         5.312513e-11             0.800000
           -0.029310             0.072708         5.312513e-11             0.800000
           -0.027868             0.072708         5.312513e-11             0.800000
           -0.026426             0.072708         5.312513e-11             0.800000
           -0.024984             0.072708         5.312513e-11             0.800000
           -0.023542             0.072708         5.312513e-11             0.800000
           -0.022100             0.072708         1.770838e-11             0.002000
           -0.020658             0.072708         1.770838e-11             0.002000
           -0.019216             0.072708         1.770838e-11             0.002000
           -0.017774             0.072708         1.770838e-11             0.002000
           -0.016332             0.072708         1.770838e-11             0.002000
           -0.014890             0.072708         1.770838e-11             0.002000
           -0.013448             0.072708         1.770838e-11             0.002000
           -0.012006             0.072708         1.770838e-11             0.002000
           -0.010564             0.072708         1.770838e-11             0.002000
           -0.009122             0.072708         1.770838e-11             0.002000
           -0.007680             0.072708         1.770838e-11             0.002000
           -0.006238             0.072708         1.770838e-11             0.002000
           -0.004796             0.072708         1.770838e-11             0.002000
           -0.003354             0.072708         1.770838e-11             0.002000
           -0.001912             0.072708         1.770838e-11             0.002000
           -0.000470             0.072708         1.770838e-11             0.002000
            0.000972             0.072708         1.770838e-11             0.002000
            0.002414             0.072708         1.770838e-11             0.002000
            0.003856             0.072708         1.770838e-11             0.002000
            0.005298             0.072708         1.770838e-11             0.002000
            0.006740             0.072708         1.770838e-11             0.002000
            0.008182             0.072708         1.770838e-11             0.002000
            0.009624             0.072708         1.770838e-11             0.002000
            0.011066             0.072708         1.770838e-11             0.002000
            0.012508             0.072708         1.770838e-11             0.002000
            0.013950             0.072708         1.770838e-11             0.002000
            0.015392             0.072708         1.770838e-11             0.002000
            0.016834             0.072708         1.770838e-11             0.002000
            0.018276             0.072708         1.770838e-11             0.002000
            0.019718             0.072708         1.770838e-11             0.002000
            0.021160             0.072708         1.770838e-11             0.002000
            0.022602             0.072708         1.770838e-11             0.002000
            0.024044             0.072708         1.770838e-11             0.002000
            0.025486             0.072708         1.770838e-11             0.002000
            0.026928             0.072708         1.770838e-11             0.002000
            0.028370             0.072708         1.770838e-11             0.002000
            0.029812             0.072708         1.770838e-11             0.002000
            0.031254             0.072708         1.770838e-11             0.002000
            0.032696             0.072708         1.770838e-11             0.002000
            0.034138             0.072708         1.770838e-11             0.002000
            0.035580             0.072708         1.770838e-11             0.002000
            0.037022             0.072708         1.770838e-11             0.002000
            0.038464             0.072708         1.770838e-11             0.002000
            0.039906             0.072708         1.770838e-11             0.002000
            0.041349             0.072708         1.770838e-11             0.002000
            0.042791             0.072708         1.770838e-11             0.002000
            0.044233             0.072708         1.770838e-11             0.002000
            0.045675             0.072708         1.770838e-11             0.002000
            0.047117             0.072708         1.770838e-11             0.002000
            0.048559             0.072708         1.770838e-11             0.002000
            0.050001             0.072708         1.770838e-11             0.002000
            0.051443             0.072708         1.770838e-11             0.002000
            0.052885             0.072708         1.770838e-11             0.002000
            0.054327             0.072708         1.770838e-11             0.002000
            0.055769             0.072708         1.770838e-11             0.002000
            0.057211             0.072708         1.770838e-11             0.002000
           -0.058150             0.071268         1.770838e-11             0.002000
           -0.056708             0.071268         1.770838e-11             0.002000
           -0.055266             0.071268         1.770838e-11             0.002000
           -0.053824             0.071268         1.770838e-11             0.002000
           -0.052382             0.071268         1.770838e-11             0.002000
           -0.050940             0.071268         1.770838e-11             0.002000
           -0.049498             0.071268         1.770838e-11             0.002000
           -0.048056             0.071268         1.770838e-11             0.002000
           -0.046614             0.071268         1.770838e-11             0.002000
           -0.045172             0.071268         1.770838e-11             0.002000
           -0.043730             0.071268         1.770838e-11             0.002000
           -0.042288             0.071268         1.770838e-11             0.002000
           -0.040846             0.071268         1.770838e-11             0.002000
           -0.039404             0.071268         1.770838e-11             0.002000
           -0.037962             0.071268         1.770838e-11             0.002000
           -0.036520             0.071268         5.312513e-11             0.800000
           -0.035078             0.071268         5.312513e-11             0.800000
           -0.033636             0.071268         5.312513e-11             0.800000
           -0.032194             0.071268         5.312513e-11             0.800000
           -0.030752             0.071268         5.312513e-11             0.800000
           -0.029310             0.071268         5.312513e-11             0.800000
           -0.027868             0.071268         5.312513e-11             0.800000
           -0.026426             0.071268         5.312513e-11             0.800000
           -0.024984             0.071268         5.312513e-11             0.800000
           -0.023542             0.071268         5.312513e-11             0.800000
           -0.022100             0.071268         1.770838e-11             0.002000
           -0.020658             0.071268         1.770838e-11             0.002000
           -0.019216             0.071268         1.770838e-11             0.002000
           -0.017774             0.071268         1.770838e-11             0.002000
           -0.016332             0.071268         1.770838e-11             0.002000
           -0.014890             0.071268         1.770838e-11             0.002000
           -0.013448             0.071268         1.770838e-11             0.002000
           -0.012006             0.071268         1.770838e-11             0.002000
           -0.010564             0.071268         1.770838e-11             0.002000
           -0.009122             0.071268         1.770838e-11             0.002000
           -0.007680             0.071268         1.770838e-11             0.002000
           -0.006238             0.071268         1.770838e-11             0.002000
           -0.004796             0.071268         1.770838e-11             0.002000
           -0.003354             0.071268         1.770838e-11             0.002000
           -0.001912             0.071268         1.770838e-11             0.002000
           -0.000470             0.071268         1.770838e-11             0.002000
            0.000972             0.071268         1.770838e-11             0.002000
            0.002414             0.071268         1.770838e-11             0.002000
            0.003856             0.071268         1.770838e-11             0.002000
            0.005298             0.071268         1.770838e-11             0.002000
            0.006740             0.071268         1.770838e-11             0.002000
            0.008182             0.071268         1.770838e-11             0.002000
            0.009624             0.071268         1.770838e-11             0.002000
            0.011066             0.071268         1.770838e-11             0.002000
            0.012508             0.071268         1.770838e-11             0.002000
            0.013950             0.071268         1.770838e-11             0.002000
            0.015392             0.071268         1.770838e-11             0.002000
            0.016834             0.071268         1.770838e-11             0.002000
            0.018276             0.071268         1.770838e-11             0.002000
            0.019718             0.071268         1.770838e-11             0.002000
            0.021160             0.071268         1.770838e-11             0.002000
            0.022602             0.071268         1.770838e-11             0.002000
            0.024044             0.071268         1.770838e-11             0.002000
            0.025486             0.071268         1.770838e-11             0.002000
            0.026928             0.071268         1.770838e-11             0.002000
            0.028370             0.071268         1.770838e-11             0.002000
            0.029812             0.071268         1.770838e-11             0.002000
            0.031254             0.071268         1.770838e-11             0.002000
            0.032696             0.071268         1.770838e-11             0.002000
            0.034138             0.071268         1.770838e-11             0.002000
            0.035580             0.071268         1.770838e-11             0.002000
            0.037022             0.071268         1.770838e-11             0.002000
            0.038464             0.071268         1.770838e-11             0.002000
            0.039906             0.071268         1.770838e-11             0.002000
            0.041349             0.071268         1.770838e-11             0.002000
            0.042791             0.071268         1.770838e-11             0.002000
            0.044233             0.071268         1.770838e-11             0.002000
            0.045675             0.071268         1.770838e-11             0.002000
            0.047117             0.071268         1.770838e-11             0.002000
            0.048559             0.071268         1.770838e-11             0.002000
            0.050001             0.071268         1.770838e-11             0.002000
            0.051443             0.071268         1.770838e-11             0.002000
            0.052885             0.071268         1.770838e-11             0.002000
            0.054327             0.071268         1.770838e-11             0.002000
            0.055769             0.071268         1.770838e-11             0.002000
            0.057211             0.071268         1.770838e-11             0.002000
           -0.058150             0.069829         1.770838e-11             0.002000
           -0.056708             0.069829         1.770838e-11             0.002000
           -0.055266             0.069829         1.770838e-11             0.002000
           -0.053824             0.069829         1.770838e-11             0.002000
           -0.052382             0.069829         1.770838e-11             0.002000
           -0.050940             0.069829         1.770838e-11             0.002000
           -0.049498             0.069829         1.770838e-11             0.002000
           -0.048056             0.069829         1.770838e-11             0.002000
           -0.046614             0.069829         1.770838e-11             0.002000
           -0.045172             0.069829         1.770838e-11             0.002000
           -0.043730             0.069829         1.770838e-11             0.002000
           -0.042288             0.069829         1.770838e-11             0.002000
           -0.040846             0.069829         1.770838e-11             0.002000
           -0.039404             0.069829         1.770838e-11             0.002000
           -0.037962             0.069829         5.312513e-11             0.800000
           -0.036520             0.069829         5.312513e-11             0.800000
           -0.035078             0.069829         5.312513e-11             0.800000
           -0.033636             0.069829         5.312513e-11             0.800000
           -0.032194             0.069829         5.312513e-11             0.800000
           -0.030752             0.069829         5.312513e-11             0.800000
           -0.029310             0.069829         5.312513e-11             0.800000
           -0.027868             0.069829         5.312513e-11             0.800000
           -0.026426             0.069829         5.312513e-11             0.800000
           -0.024984             0.069829         5.312513e-11             0.800000
           -0.023542             0.069829         5.312513e-11             0.800000
           -0.022100             0.069829         5.312513e-11             0.800000
           -0.020658             0.069829         1.770838e-11             0.002000
           -0.019216             0.069829         1.770838e-11             0.002000
           -0.017774             0.069829         1.770838e-11             0.002000
           -0.016332             0.069829         1.770838e-11             0.002000
           -0.014890             0.069829         1.770838e-11             0.002000
           -0.013448             0.069829         1.770838e-11             0.002000
           -0.012006             0.069829         1.770838e-11             0.002000
           -0.010564             0.069829         1.770838e-11             0.002000
           -0.009122             0.069829         1.770838e-11             0.002000
           -0.007680             0.069829         1.770838e-11             0.002000
           -0.006238             0.069829         1.770838e-11             0.002000
           -0.004796             0.069829         1.770838e-11             0.002000
           -0.003354             0.069829         1.770838e-11             0.002000
           -0.001912             0.069829         1.770838e-11             0.002000
           -0.000470             0.069829         1.770838e-11             0.002000
            0.000972             0.069829         1.770838e-11             0.002000
            0.002414             0.069829         1.770838e-11             0.002000
            0.003856             0.069829         1.770838e-11             0.002000
            0.005298             0.069829         1.770838e-11             0.002000
            0.006740             0.069829         1.770838e-11             0.002000
            0.008182             0.069829         1.770838e-11             0.002000
            0.009624             0.069829         1.770838e-11             0.002000
            0.011066             0.069829         1.770838e-11             0.002000
            0.012508             0.069829         1.770838e-11             0.002000
            0.013950             0.069829         1.770838e-11             0.002000
            0.015392             0.069829         1.770838e-11             0.002000
            0.016834             0.069829         3.541675e-11             0.004000
            0.018276             0.069829         3.541675e-11             0.004000
            0.019718             0.069829         3.541675e-11             0.004000
            0.021160             0.069829         3.541675e-11             0.004000
            0.022602             0.069829         1.770838e-11             0.002000
            0.024044             0.069829         1.770838e-11             0.002000
            0.025486             0.069829         1.770838e-11             0.002000
            0.026928             0.069829         1.770838e-11             0.002000
            0.028370             0.069829         1.770838e-11             0.002000
            0.029812             0.069829         1.770838e-11             0.002000
            0.031254             0.069829         1.770838e-11             0.002000
            0.032696             0.069829         1.770838e-11             0.002000
            0.034138             0.069829         1.770838e-11             0.002000
            0.035580             0.069829         1.770838e-11             0.002000
            0.037022             0.069829         1.770838e-11             0.002000
            0.038464             0.069829         1.770838e-11             0.002000
            0.039906             0.069829         1.770838e-11             0.002000
            0.041349             0.069829         1.770838e-11             0.002000
            0.042791             0.069829         1.770838e-11             0.002000
            0.044233             0.069829         1.770838e-11             0.002000
            0.045675             0.069829         1.770838e-11             0.002000
            0.047117             0.069829         1.770838e-11             0.002000
            0.048559             0.069829         1.770838e-11             0.002000
            0.050001             0.069829         1.770838e-11             0.002000
            0.051443             0.069829         1.770838e-11             0.002000
            0.052885             0.069829         1.770838e-11             0.002000
            0.054327             0.069829         1.770838e-11             0.002000
            0.055769             0.069829         1.770838e-11             0.002000
            0.057211             0.069829         1.770838e-11             0.002000
            0.058653             0.069829         1.770838e-11             0.002000
           -0.059592             0.068389         1.770838e-11             0.002000
           -0.058150             0.068389         1.770838e-11             0.002000
           -0.056708             0.068389         1.770838e-11             0.002000
           -0.055266             0.068389         1.770838e-11             0.002000
           -0.053824             0.068389         1.770838e-11             0.002000
           -0.052382             0.068389         1.770838e-11             0.002000
           -0.050940             0.068389         1.770838e-11             0.002000
           -0.049498             0.068389         1.770838e-11             0.002000
           -0.048056             0.068389         1.770838e-11             0.002000
           -0.046614             0.068389         1.770838e-11             0.002000
           -0.045172             0.068389         1.770838e-11             0.002000
           -0.043730             0.068389         1.770838e-11             0.002000
           -0.042288             0.068389         1.770838e-11             0.002000
           -0.040846             0.068389         1.770838e-11             0.002000
           -0.039404             0.068389         1.770838e-11             0.002000
           -0.037962             0.068389         5.312513e-11             0.800000
           -0.036520             0.068389         5.312513e-11             0.800000
           -0.035078             0.068389         5.312513e-11             0.800000
           -0.033636             0.068389         5.312513e-11             0.800000
           -0.032194             0.068389         5.312513e-11             0.800000
           -0.030752             0.068389         5.312513e-11             0.800000
           -0.029310             0.068389         5.312513e-11             0.800000
           -0.027868             0.068389         5.312513e-11             0.800000
           -0.026426             0.068389         5.312513e-11             0.800000
           -0.024984             0.068389         5.312513e-11             0.800000
           -0.023542             0.068389         5.312513e-11             0.800000
           -0.022100             0.068389         5.312513e-11             0.800000
           -0.020658             0.068389         1.770838e-11             0.002000
           -0.019216             0.068389         1.770838e-11             0.002000
           -0.017774             0.068389         1.770838e-11             0.002000
           -0.016332             0.068389         1.770838e-11             0.002000
           -0.014890             0.068389         1.770838e-11             0.002000
           -0.013448             0.068389         1.770838e-11             0.002000
           -0.012006             0.068389         1.770838e-11             0.002000
           -0.010564             0.068389         1.770838e-11             0.002000
           -0.009122             0.068389         1.770838e-11             0.002000
           -0.007680             0.068389         1.770838e-11             0.002000
           -0.006238             0.068389         1.770838e-11             0.002000
           -0.004796             0.068389         1.770838e-11             0.002000
           -0.003354             0.068389         1.770838e-11             0.002000
           -0.001912             0.068389         1.770838e-11             0.002000
           -0.000470             0.068389         1.770838e-11             0.002000
            0.000972             0.068389         1.770838e-11             0.002000
            0.002414             0.068389         1.770838e-11             0.002000
            0.003856             0.068389         1.770838e-11             0.002000
            0.005298             0.068389         1.770838e-11             0.002000
            0.006740             0.068389         1.770838e-11             0.002000
            0.008182             0.068389         1.770838e-11             0.002000
            0.009624             0.068389         1.770838e-11             0.002000
            0.011066             0.068389         1.770838e-11             0.002000
            0.012508             0.068389         1.770838e-11             0.002000
            0.013950             0.068389         3.541675e-11             0.004000
            0.015392             0.068389         3.541675e-11             0.004000
            0.016834             0.068389         3.541675e-11             0.004000
            0.018276             0.068389         3.541675e-11             0.004000
            0.019718             0.068389         3.541675e-11             0.004000
            0.021160             0.068389         3.541675e-11             0.004000
            0.022602             0.068389         3.541675e-11             0.004000
            0.024044             0.068389         1.770838e-11             0.002000
            0.025486             0.068389         1.770838e-11             0.002000
            0.026928             0.068389         1.770838e-11             0.002000
            0.028370             0.068389         1.770838e-11             0.002000
            0.029812             0.068389         1.770838e-11             0.002000
            0.031254             0.068389         1.770838e-11             0.002000
            0.032696             0.068389         1.770838e-11             0.002000
            0.034138             0.068389         1.770838e-11             0.002000
            0.035580             0.068389         1.770838e-11             0.002000
            0.037022             0.068389         1.770838e-11             0.002000
            0.038464             0.068389         1.770838e-11             0.002000
            0.039906             0.068389         1.770838e-11             0.002000
            0.041349             0.068389         1.770838e-11             0.002000
            0.042791             0.068389         1.770838e-11             0.002000
            0.044233             0.068389         1.770838e-11             0.002000
            0.045675             0.068389         1.770838e-11             0.002000
            0.047117             0.068389         1.770838e-11             0.002000
            0.048559             0.068389         1.770838e-11             0.002000
            0.050001             0.068389         1.770838e-11             0.002000
            0.051443             0.068389         1.770838e-11             0.002000
            0.052885             0.068389         1.770838e-11             0.002000
            0.054327             0.068389         1.770838e-11             0.002000
            0.055769             0.068389         1.770838e-11             0.002000
            0.057211             0.068389         1.770838e-11             0.002000
            0.058653             0.068389         1.770838e-11             0.002000
            0.060095             0.068389         1.770838e-11             0.002000
           -0.061034             0.066949         1.770838e-11             0.002000
           -0.059592             0.066949         1.770838e-11             0.002000
           -0.058150             0.066949         1.770838e-11             0.002000
           -0.056708             0.066949         1.770838e-11             0.002000
           -0.055266             0.066949         1.770838e-11             0.002000
           -0.053824             0.066949         1.770838e-11             0.002000
           -0.052382             0.066949         1.770838e-11             0.002000
           -0.050940             0.066949         1.770838e-11             0.002000
           -0.049498             0.066949         1.770838e-11             0.002000
           -0.048056             0.066949         1.770838e-11             0.002000
           -0.046614             0.066949         1.770838e-11             0.002000
           -0.045172             0.066949         1.770838e-11             0.002000
           -0.043730             0.066949         1.770838e-11             0.002000
           -0.042288             0.066949         1.770838e-11             0.002000
           -0.040846             0.066949         1.770838e-11             0.002000
           -0.039404             0.066949         1.770838e-11             0.002000
           -0.037962             0.066949         5.312513e-11             0.800000
           -0.036520             0.066949         5.312513e-11             0.800000
           -0.035078             0.066949         5.312513e-11             0.800000
           -0.033636             0.066949         5.312513e-11             0.800000
           -0.032194             0.066949         5.312513e-11             0.800000
           -0.030752             0.066949         5.312513e-11             0.800000
           -0.029310             0.066949         5.312513e-11             0.800000
           -0.027868             0.066949         5.312513e-11             0.800000
           -0.026426             0.066949         5.312513e-11             0.800000
           -0.024984             0.066949         5.312513e-11             0.800000
           -0.023542             0.066949         5.312513e-11             0.800000
           -0.022100             0.066949         5.312513e-11             0.800000
           -0.020658             0.066949         1.770838e-11             0.002000
           -0.019216             0.066949         1.770838e-11             0.002000
           -0.017774             0.066949         1.770838e-11             0.002000
           -0.016332             0.066949         1.770838e-11             0.002000
           -0.014890             0.066949         1.770838e-11             0.002000
           -0.013448             0.066949         1.770838e-11             0.002000
           -0.012006             0.066949         1.770838e-11             0.002000
           -0.010564             0.066949         1.770838e-11             0.002000
           -0.009122             0.066949         1.770838e-11             0.002000
           -0.007680             0.066949         1.770838e-11             0.002000
           -0.006238             0.066949         1.770838e-11             0.002000
           -0.004796             0.066949         1.770838e-11             0.002000
           -0.003354             0.066949         1.770838e-11             0.002000
           -0.001912             0.066949         1.770838e-11             0.002000
           -0.000470             0.066949         1.770838e-11             0.002000
            0.000972             0.066949         1.770838e-11             0.002000
            0.002414             0.066949         1.770838e-11             0.002000
            0.003856             0.066949         1.770838e-11             0.002000
            0.005298             0.066949         1.770838e-11             0.002000
            0.006740             0.066949         1.770838e-11             0.002000
            0.008182             0.066949         1.770838e-11             0.002000
            0.009624             0.066949         1.770838e-11             0.002000
            0.011066             0.066949         1.770838e-11             0.002000
            0.012508             0.066949         3.541675e-11             0.004000
            0.013950             0.066949         3.541675e-11             0.004000
            0.015392             0.066949         3.541675e-11             0.004000
            0.016834             0.066949         3.541675e-11             0.004000
            0.018276             0.066949         3.541675e-11             0.004000
            0.019718             0.066949         3.541675e-11             0.004000
            0.021160             0.066949         3.541675e-11             0.004000
            0.022602             0.066949         3.541675e-11             0.004000
            0.024044             0.066949         3.541675e-11             0.004000
            0.025486             0.066949         1.770838e-11             0.002000
            0.026928             0.066949         1.770838e-11             0.002000
            0.028370             0.066949         1.770838e-11             0.002000
            0.029812             0.066949         1.770838e-11             0.002000
            0.031254             0.066949         1.770838e-11             0.002000
            0.032696             0.066949         1.770838e-11             0.002000
            0.034138             0.066949         1.770838e-11             0.002000
            0.035580             0.066949         1.770838e-11             0.002000
            0.037022             0.066949         1.770838e-11             0.002000
            0.038464             0.066949         1.770838e-11             0.002000
            0.039906             0.066949         1.770838e-11             0.002000
            0.041349             0.066949         1.770838e-11             0.002000
            0.042791             0.066949         1.770838e-11             0.002000
            0.044233             0.066949         1.770838e-11             0.002000
            0.045675             0.066949         1.770838e-11             0.002000
            0.047117             0.066949         1.770838e-11             0.002000
            0.048559             0.066949         1.770838e-11             0.002000
            0.050001             0.066949         1.770838e-11             0.002000
            0.051443             0.066949         1.770838e-11             0.002000
            0.052885             0.066949         1.770838e-11             0.002000
            0.054327             0.066949         1.770838e-11             0.002000
            0.055769             0.066949         1.770838e-11             0.002000
            0.057211             0.066949         1.770838e-11             0.002000
            0.058653             0.066949         1.770838e-11             0.002000
            0.060095             0.066949         1.770838e-11             0.002000
           -0.061034             0.065509         1.770838e-11             0.002000
           -0.059592             0.065509         1.770838e-11             0.002000
           -0.058150             0.065509         1.770838e-11             0.002000
           -0.056708             0.065509         1.770838e-11             0.002000
           -0.055266             0.065509         1.770838e-11             0.002000
           -0.053824             0.065509         1.770838e-11             0.002000
           -0.052382             0.065509         1.770838e-11             0.002000
           -0.050940             0.065509         1.770838e-11             0.002000
           -0.049498             0.065509         1.770838e-11             0.002000
           -0.048056             0.065509         1.770838e-11             0.002000
           -0.046614             0.065509         1.770838e-11             0.002000
           -0.045172             0.065509         1.770838e-11             0.002000
           -0.043730             0.065509         1.770838e-11             0.002000
           -0.042288             0.065509         1.770838e-11             0.002000
           -0.040846             0.065509         1.770838e-11             0.002000
           -0.039404             0.065509         1.770838e-11             0.002000
           -0.037962             0.065509         5.312513e-11             0.800000
           -0.036520             0.065509         5.312513e-11             0.800000
           -0.035078             0.065509         5.312513e-11             0.800000
           -0.033636             0.065509         5.312513e-11             0.800000
           -0.032194             0.065509         5.312513e-11             0.800000
           -0.030752             0.065509         5.312513e-11             0.800000
           -0.029310             0.065509         5.312513e-11             0.800000
           -0.027868             0.065509         5.312513e-11             0.800000
           -0.026426             0.065509         5.312513e-11             0.800000
           -0.024984             0.065509         5.312513e-11             0.800000
           -0.023542             0.065509         5.312513e-11             0.800000
           -0.022100             0.065509         5.312513e-11             0.800000
           -0.020658             0.065509         1.770838e-11             0.002000
           -0.019216             0.065509         1.770838e-11             0.002000
           -0.017774             0.065509         1.770838e-11             0.002000
           -0.016332             0.065509         1.770838e-11             0.002000
           -0.014890             0.065509         1.770838e-11             0.002000
           -0.013448             0.065509         1.770838e-11             0.002000
           -0.012006             0.065509         1.770838e-11             0.002000
           -0.010564             0.065509         1.770838e-11             0.002000
           -0.009122             0.065509         1.770838e-11             0.002000
           -0.007680             0.065509         1.770838e-11             0.002000
           -0.006238             0.065509         1.770838e-11             0.002000
           -0.004796             0.065509         1.770838e-11             0.002000
           -0.003354             0.065509         1.770838e-11             0.002000
           -0.001912             0.065509         1.770838e-11             0.002000
           -0.000470             0.065509         1.770838e-11             0.002000
            0.000972             0.065509         1.770838e-11             0.002000
            0.002414             0.065509         1.770838e-11             0.002000
            0.003856             0.065509         1.770838e-11             0.002000
            0.005298             0.065509         1.770838e-11             0.002000
            0.006740             0.065509         1.770838e-11             0.002000
            0.008182             0.065509         1.770838e-11             0.002000
            0.009624             0.065509         1.770838e-11             0.002000
            0.011066             0.065509         3.541675e-11             0.004000
            0.012508             0.065509         3.541675e-11             0.004000
            0.013950             0.065509         3.541675e-11             0.004000
            0.015392             0.065509         3.541675e-11             0.004000
            0.016834             0.065509         3.541675e-11             0.004000
            0.018276             0.065509         3.541675e-11             0.004000
            0.019718             0.065509         3.541675e-11             0.004000
            0.021160             0.065509         3.541675e-11             0.004000
            0.022602             0.065509         3.541675e-11             0.004000
            0.024044             0.065509         3.541675e-11             0.004000
            0.025486             0.065509         1.770838e-11             0.002000
            0.026928             0.065509         1.770838e-11             0.002000
            0.028370             0.065509         1.770838e-11             0.002000
            0.029812             0.065509         1.770838e-11             0.002000
            0.031254             0.065509         1.770838e-11             0.002000
            0.032696             0.065509         1.770838e-11             0.002000
            0.034138             0.065509         1.770838e-11             0.002000
            0.035580             0.065509         1.770838e-11             0.002000
            0.037022             0.065509         1.770838e-11             0.002000
            0.038464             0.065509         1.770838e-11             0.002000
            0.039906             0.065509         1.770838e-11             0.002000
            0.041349             0.065509         1.770838e-11             0.002000
            0.042791             0.065509         1.770838e-11             0.002000
            0.044233             0.065509         1.770838e-11             0.002000
            0.045675             0.065509         1.770838e-11             0.002000
            0.047117             0.065509         1.770838e-11             0.002000
            0.048559             0.065509         1.770838e-11             0.002000
            0.050001             0.065509         1.770838e-11             0.002000
            0.051443             0.065509         1.770838e-11             0.002000
            0.052885             0.065509         1.770838e-11             0.002000
            0.054327             0.065509         1.770838e-11             0.002000
            0.055769             0.065509         1.770838e-11             0.002000
            0.057211             0.065509         1.770838e-11             0.002000
            0.058653             0.065509         1.770838e-11             0.002000
            0.060095             0.065509         1.770838e-11             0.002000
            0.061537             0.065509         1.770838e-11             0.002000
           -0.062476             0.064070         1.770838e-11             0.002000
           -0.061034             0.064070         1.770838e-11             0.002000
           -0.059592             0.064070         1.770838e-11             0.002000
           -0.058150             0.064070         1.770838e-11             0.002000
           -0.056708             0.064070         1.770838e-11             0.002000
           -0.055266             0.064070         1.770838e-11             0.002000
           -0.053824             0.064070         1.770838e-11             0.002000
           -0.052382             0.064070         1.770838e-11             0.002000
           -0.050940             0.064070         1.770838e-11             0.002000
           -0.049498             0.064070         1.770838e-11             0.002000
           -0.048056             0.064070         1.770838e-11             0.002000
           -0.046614             0.064070         1.770838e-11             0.002000
           -0.045172             0.064070         1.770838e-11             0.002000
           -0.043730             0.064070         1.770838e-11             0.002000
           -0.042288             0.064070         1.770838e-11             0.002000
           -0.040846             0.064070         1.770838e-11             0.002000
           -0.039404             0.064070         1.770838e-11             0.002000
           -0.037962             0.064070         5.312513e-11             0.800000
           -0.036520             0.064070         5.312513e-11             0.800000
           -0.035078             0.064070         5.312513e-11             0.800000
           -0.033636             0.064070         5.312513e-11             0.800000
           -0.032194             0.064070         5.312513e-11             0.800000
           -0.030752             0.064070         5.312513e-11             0.800000
           -0.029310             0.064070         5.312513e-11             0.800000
           -0.027868             0.064070         5.312513e-11             0.800000
           -0.026426             0.064070         5.312513e-11             0.800000
           -0.024984             0.064070         5.312513e-11             0.800000
           -0.023542             0.064070         5.312513e-11             0.800000
           -0.022100             0.064070         5.312513e-11             0.800000
           -0.020658             0.064070         1.770838e-11             0.002000
           -0.019216             0.064070         1.770838e-11             0.002000
           -0.017774             0.064070         1.770838e-11             0.002000
           -0.016332             0.064070         1.770838e-11             0.002000
           -0.014890             0.064070         1.770838e-11             0.002000
           -0.013448             0.064070         1.770838e-11             0.002000
           -0.012006             0.064070         1.770838e-11             0.002000
           -0.010564             0.064070         1.770838e-11             0.002000
           -0.009122             0.064070         1.770838e-11             0.002000
           -0.007680             0.064070         1.770838e-11             0.002000
           -0.006238             0.064070         1.770838e-11             0.002000
           -0.004796             0.064070         1.770838e-11             0.002000
           -0.003354             0.064070         1.770838e-11             0.002000
           -0.001912             0.064070         1.770838e-11             0.002000
           -0.000470             0.064070         1.770838e-11             0.002000
            0.000972             0.064070         1.770838e-11             0.002000
            0.002414             0.064070         1.770838e-11             0.002000
            0.003856             0.064070         1.770838e-11             0.002000
            0.005298             0.064070         1.770838e-11             0.002000
            0.006740             0.064070         1.770838e-11             0.002000
            0.008182             0.064070         1.770838e-11             0.002000
            0.009624             0.064070         3.541675e-11             0.004000
            0.011066             0.064070         3.541675e-11             0.004000
            0.012508             0.064070         3.541675e-11             0.004000
            0.013950             0.064070         3.541675e-11             0.004000
            0.015392             0.064070         3.541675e-11             0.004000
            0.016834             0.064070         3.541675e-11             0.004000
            0.018276             0.064070         3.541675e-11             0.004000
            0.019718             0.064070         3.541675e-11             0.004000
            0.021160             0.064070         3.541675e-11             0.004000
            0.022602             0.064070         3.541675e-11             0.004000
            0.024044             0.064070         3.541675e-11             0.004000
            0.025486             0.064070         3.541675e-11             0.004000
            0.026928             0.064070         1.770838e-11             0.002000
            0.028370             0.064070         1.770838e-11             0.002000
            0.029812             0.064070         1.770838e-11             0.002000
            0.031254             0.064070         1.770838e-11             0.002000
            0.032696             0.064070         1.770838e-11             0.002000
            0.034138             0.064070         1.770838e-11             0.002000
            0.035580             0.064070         1.770838e-11             0.002000
            0.037022             0.064070         1.770838e-11             0.002000
            0.038464             0.064070         1.770838e-11             0.002000
            0.039906             0.064070         1.770838e-11             0.002000
            0.041349             0.064070         1.770838e-11             0.002000
            0.042791             0.064070         1.770838e-11             0.002000
            0.044233             0.064070         1.770838e-11             0.002000
            0.045675             0.064070         1.770838e-11             0.002000
            0.047117             0.064070         1.770838e-11             0.002000
            0.048559             0.064070         1.770838e-11             0.002000
            0.050001             0.064070         1.770838e-11             0.002000
            0.051443             0.064070         1.770838e-11             0.002000
            0.052885             0.064070         1.770838e-11             0.002000
            0.054327             0.064070         1.770838e-11             0.002000
            0.055769             0.064070         1.770838e-11             0.002000
            0.057211             0.064070         1.770838e-11             0.002000
            0.058653             0.064070         1.770838e-11             0.002000
            0.060095             0.064070         1.770838e-11             0.002000
            0.061537             0.064070         1.770838e-11             0.002000
           -0.062476             0.062630         1.770838e-11             0.002000
           -0.061034             0.062630         1.770838e-11             0.002000
           -0.059592             0.062630         1.770838e-11             0.002000
           -0.058150             0.062630         1.770838e-11             0.002000
           -0.056708             0.062630         1.770838e-11             0.002000
           -0.055266             0.062630         1.770838e-11             0.002000
           -0.053824             0.062630         1.770838e-11             0.002000
           -0.052382             0.062630         1.770838e-11             0.002000
           -0.050940             0.062630         1.770838e-11             0.002000
           -0.049498             0.062630         1.770838e-11             0.002000
           -0.048056             0.062630         1.770838e-11             0.002000
           -0.046614             0.062630         1.770838e-11             0.002000
           -0.045172             0.062630         1.770838e-11             0.002000
           -0.043730             0.062630         1.770838e-11             0.002000
           -0.042288             0.062630         1.770838e-11             0.002000
           -0.040846             0.062630         1.770838e-11             0.002000
           -0.039404             0.062630         1.770838e-11             0.002000
           -0.037962             0.062630         5.312513e-11             0.800000
           -0.036520             0.062630         5.312513e-11             0.800000
           -0.035078             0.062630         5.312513e-11             0.800000
           -0.033636             0.062630         5.312513e-11             0.800000
           -0.032194             0.062630         5.312513e-11             0.800000
           -0.030752             0.062630         5.312513e-11             0.800000
           -0.029310             0.062630         5.312513e-11             0.800000
           -0.027868             0.062630         5.312513e-11             0.800000
           -0.026426             0.062630         5.312513e-11             0.800000
           -0.024984             0.062630         5.312513e-11             0.800000
           -0.023542             0.062630         5.312513e-11             0.800000
           -0.022100             0.062630         5.312513e-11             0.800000
           -0.020658             0.062630         1.770838e-11             0.002000
           -0.019216             0.062630         1.770838e-11             0.002000
           -0.017774             0.062630         1.770838e-11             0.002000
           -0.016332             0.062630         1.770838e-11             0.002000
           -0.014890             0.062630         1.770838e-11             0.002000
           -0.013448             0.062630         1.770838e-11             0.002000
           -0.012006             0.062630         1.770838e-11             0.002000
           -0.010564             0.062630         1.770838e-11             0.002000
           -0.009122             0.062630         1.770838e-11             0.002000
           -0.007680             0.062630         1.770838e-11             0.002000
           -0.006238             0.062630         1.770838e-11             0.002000
           -0.004796             0.062630         1.770838e-11             0.002000
           -0.003354             0.062630         1.770838e-11             0.002000
           -0.001912             0.062630         1.770838e-11             0.002000
           -0.000470             0.062630         1.770838e-11             0.002000
            0.000972             0.062630         1.770838e-11             0.002000
            0.002414             0.062630         1.770838e-11             0.002000
            0.003856             0.062630         1.770838e-11             0.002000
            0.005298             0.062630         1.770838e-11             0.002000
            0.006740             0.062630         1.770838e-11             0.002000
            0.008182             0.062630         3.541675e-11             0.004000
            0.009624             0.062630         3.541675e-11             0.004000
            0.011066             0.062630         3.541675e-11             0.004000
            0.012508             0.062630         3.541675e-11             0.004000
            0.013950             0.062630         3.541675e-11             0.004000
            0.015392             0.062630         3.541675e-11             0.004000
            0.016834             0.062630         3.541675e-11             0.004000
            0.018276             0.062630         3.541675e-11             0.004000
            0.019718             0.062630         3.541675e-11             0.004000
            0.021160             0.062630         3.541675e-11             0.004000
            0.022602             0.062630         3.541675e-11             0.004000
            0.024044             0.062630         3.541675e-11             0.004000
            0.025486             0.062630         3.541675e-11             0.004000
            0.026928             0.062630         1.770838e-11             0.002000
            0.028370             0.062630         1.770838e-11             0.002000
            0.029812             0.062630         1.770838e-11             0.002000
            0.031254             0.062630         1.770838e-11             0.002000
            0.032696             0.062630         1.770838e-11             0.002000
            0.034138             0.062630         1.770838e-11             0.002000
            0.035580             0.062630         1.770838e-11             0.002000
            0.037022             0.062630         1.770838e-11             0.002000
            0.038464             0.062630         1.770838e-11             0.002000
            0.039906             0.062630         1.770838e-11             0.002000
            0.041349             0.062630         1.770838e-11             0.002000
            0.042791             0.062630         1.770838e-11             0.002000
            0.044233             0.062630         1.770838e-11             0.002000
            0.045675             0.062630         1.770838e-11             0.002000
            0.047117             0.062630         1.770838e-11             0.002000
            0.048559             0.062630         1.770838e-11             0.002000
            0.050001             0.062630         1.770838e-11             0.002000
            0.051443             0.062630         1.770838e-11             0.002000
            0.052885             0.062630         1.770838e-11             0.002000
            0.054327             0.062630         1.770838e-11             0.002000
            0.055769             0.062630         1.770838e-11             0.002000
            0.057211             0.062630         1.770838e-11             0.002000
            0.058653             0.062630         1.770838e-11             0.002000
            0.060095             0.062630         1.770838e-11             0.002000
            0.061537             0.062630         1.770838e-11             0.002000
            0.062979             0.062630         1.770838e-11             0.002000
           -0.063918             0.061190         1.770838e-11             0.002000
           -0.062476             0.061190         1.770838e-11             0.002000
           -0.061034             0.061190         1.770838e-11             0.002000
           -0.059592             0.061190         1.770838e-11             0.002000
           -0.058150             0.061190         1.770838e-11             0.002000
           -0.056708             0.061190         1.770838e-11             0.002000
           -0.055266             0.061190         1.770838e-11             0.002000
           -0.053824             0.061190         1.770838e-11             0.002000
           -0.052382             0.061190         1.770838e-11             0.002000
           -0.050940             0.061190         1.770838e-11             0.002000
           -0.049498             0.061190         1.770838e-11             0.002000
           -0.048056             0.061190         1.770838e-11             0.002000
           -0.046614             0.061190         1.770838e-11             0.002000
           -0.045172             0.061190         1.770838e-11             0.002000
           -0.043730             0.061190         1.770838e-11             0.002000
           -0.042288             0.061190         1.770838e-11             0.002000
           -0.040846             0.061190         1.770838e-11             0.002000
           -0.039404             0.061190         1.770838e-11             0.002000
           -0.037962             0.061190         5.312513e-11             0.800000
           -0.036520             0.061190         5.312513e-11             0.800000
           -0.035078             0.061190         5.312513e-11             0.800000
           -0.033636             0.061190         5.312513e-11             0.800000
           -0.032194             0.061190         5.312513e-11             0.800000
           -0.030752             0.061190         5.312513e-11             0.800000
           -0.029310             0.061190         5.312513e-11             0.800000
           -0.027868             0.061190         5.312513e-11             0.800000
           -0.026426             0.061190         5.312513e-11             0.800000
           -0.024984             0.061190         5.312513e-11             0.800000
           -0.023542             0.061190         5.312513e-11             0.800000
           -0.022100             0.061190         5.312513e-11             0.800000
           -0.020658             0.061190         1.770838e-11             0.002000
           -0.019216             0.061190         1.770838e-11             0.002000
           -0.017774             0.061190         1.770838e-11             0.002000
           -0.016332             0.061190         1.770838e-11             0.002000
           -0.014890             0.061190         1.770838e-11             0.002000
           -0.013448             0.061190         1.770838e-11             0.002000
           -0.012006             0.061190         1.770838e-11             0.002000
           -0.010564             0.061190         1.770838e-11             0.002000
           -0.009122             0.061190         1.770838e-11             0.002000
           -0.007680             0.061190         1.770838e-11             0.002000
           -0.006238             0.061190         1.770838e-11             0.002000
           -0.004796             0.061190         1.770838e-11             0.002000
           -0.003354             0.061190         1.770838e-11             0.002000
           -0.001912             0.061190         1.770838e-11             0.002000
           -0.000470             0.061190         1.770838e-11             0.002000
            0.000972             0.061190         1.770838e-11             0.002000
            0.002414             0.061190         1.770838e-11             0.002000
            0.003856             0.061190         1.770838e-11             0.002000
            0.005298             0.061190         1.770838e-11             0.002000
            0.006740             0.061190         3.541675e-11             0.004000
            0.008182             0.061190         3.541675e-11             0.004000
            0.009624             0.061190         3.541675e-11             0.004000
            0.011066             0.061190         3.541675e-11             0.004000
            0.012508             0.061190         3.541675e-11             0.004000
            0.013950             0.061190         3.541675e-11             0.004000
            0.015392             0.061190         3.541675e-11             0.004000
            0.016834             0.061190         3.541675e-11             0.004000
            0.018276             0.061190         3.541675e-11             0.004000
            0.019718             0.061190         3.541675e-11             0.004000
            0.021160             0.061190         3.541675e-11             0.004000
            0.022602             0.061190         3.541675e-11             0.004000
            0.024044             0.061190         3.541675e-11             0.004000
            0.025486             0.061190         3.541675e-11             0.004000
            0.026928             0.061190         1.770838e-11             0.002000
            0.028370             0.061190         1.770838e-11             0.002000
            0.029812             0.061190         1.770838e-11             0.002000
            0.031254             0.061190         1.770838e-11             0.002000
            0.032696             0.061190         1.770838e-11             0.002000
            0.034138             0.061190         1.770838e-11             0.002000
            0.035580             0.061190         1.770838e-11             0.002000
            0.037022             0.061190         1.770838e-11             0.002000
            0.038464             0.061190         1.770838e-11             0.002000
            0.039906             0.061190         1.770838e-11             0.002000
            0.041349             0.061190         1.770838e-11             0.002000
            0.042791             0.061190         1.770838e-11             0.002000
            0.044233             0.061190         1.770838e-11             0.002000
            0.045675             0.061190         1.770838e-11             0.002000
            0.047117             0.061190         1.770838e-11             0.002000
            0.048559             0.061190         1.770838e-11             0.002000
            0.050001             0.061190         1.770838e-11             0.002000
            0.051443             0.061190         1.770838e-11             0.002000
            0.052885             0.061190         1.770838e-11             0.002000
            0.054327             0.061190         1.770838e-11             0.002000
            0.055769             0.061190         1.770838e-11             0.002000
            0.057211             0.061190         1.770838e-11             0.002000
            0.058653             0.061190         1.770838e-11             0.002000
            0.060095             0.061190         1.770838e-11             0.002000
            0.061537             0.061190         1.770838e-11             0.002000
            0.062979             0.061190         1.770838e-11             0.002000
           -0.063918             0.059750         1.770838e-11             0.002000
           -0.062476             0.059750         1.770838e-11             0.002000
           -0.061034             0.059750         1.770838e-11             0.002000
           -0.059592             0.059750         1.770838e-11             0.002000
           -0.058150             0.059750         1.770838e-11             0.002000
           -0.056708             0.059750         1.770838e-11             0.002000
           -0.055266             0.059750         1.770838e-11             0.002000
           -0.053824             0.059750         1.770838e-11             0.002000
           -0.052382             0.059750         1.770838e-11             0.002000
           -0.050940             0.059750         1.770838e-11             0.002000
           -0.049498             0.059750         1.770838e-11             0.002000
           -0.048056             0.059750         1.770838e-11             0.002000
           -0.046614             0.059750         1.770838e-11             0.002000
           -0.045172             0.059750         1.770838e-11             0.002000
           -0.043730             0.059750         1.770838e-11             0.002000
           -0.042288             0.059750         1.770838e-11             0.002000
           -0.040846             0.059750         1.770838e-11             0.002000
           -0.039404             0.059750         1.770838e-11             0.002000
           -0.037962             0.059750         5.312513e-11             0.800000
           -0.036520             0.059750         5.312513e-11             0.800000
           -0.035078             0.059750         5.312513e-11             0.800000
           -0.033636             0.059750         5.312513e-11             0.800000
           -0.032194             0.059750         5.312513e-11             0.800000
           -0.030752             0.059750         5.312513e-11             0.800000
           -0.029310             0.059750         5.312513e-11             0.800000
           -0.027868             0.059750         5.312513e-11             0.800000
           -0.026426             0.059750         5.312513e-11             0.800000
           -0.024984             0.059750         5.312513e-11             0.800000
           -0.023542             0.059750         5.312513e-11             0.800000
           -0.022100             0.059750         5.312513e-11             0.800000
           -0.020658             0.059750         1.770838e-11             0.002000
           -0.019216             0.059750         1.770838e-11             0.002000
           -0.017774             0.059750         1.770838e-11             0.002000
           -0.016332             0.059750         1.770838e-11             0.002000
           -0.014890             0.059750         1.770838e-11             0.002000
           -0.013448             0.059750         1.770838e-11             0.002000
           -0.012006             0.059750         1.770838e-11             0.002000
           -0.010564             0.059750         1.770838e-11             0.002000
           -0.009122             0.059750         1.770838e-11             0.002000
           -0.007680             0.059750         1.770838e-11             0.002000
           -0.006238             0.059750         1.770838e-11             0.002000
           -0.004796             0.059750         1.770838e-11             0.002000
           -0.003354             0.059750         1.770838e-11             0.002000
           -0.001912             0.059750         1.770838e-11             0.002000
           -0.000470             0.059750         1.770838e-11             0.002000
            0.000972             0.059750         1.770838e-11             0.002000
            0.002414             0.059750         1.770838e-11             0.002000
            0.003856             0.059750         1.770838e-11             0.002000
            0.005298             0.059750         3.541675e-11             0.004000
            0.006740             0.059750         3.541675e-11             0.004000
            0.008182             0.059750         3.541675e-11             0.004000
            0.009624             0.059750         3.541675e-11             0.004000
            0.011066             0.059750         3.541675e-11             0.004000
            0.012508             0.059750         3.541675e-11             0.004000
            0.013950             0.059750         3.541675e-11             0.004000
            0.015392             0.059750         3.541675e-11             0.004000
            0.016834             0.059750         3.541675e-11             0.004000
            0.018276             0.059750         3.541675e-11             0.004000
            0.019718             0.059750         3.541675e-11             0.004000
            0.021160             0.059750         3.541675e-11             0.004000
            0.022602             0.059750         3.541675e-11             0.004000
            0.024044             0.059750         3.541675e-11             0.004000
            0.025486             0.059750         3.541675e-11             0.004000
            0.026928             0.059750         1.770838e-11             0.002000
            0.028370             0.059750         1.770838e-11             0.002000
            0.029812             0.059750         1.770838e-11             0.002000
            0.031254             0.059750         1.770838e-11             0.002000
            0.032696             0.059750         1.770838e-11             0.002000
            0.034138             0.059750         1.770838e-11             0.002000
            0.035580             0.059750         1.770838e-11             0.002000
            0.037022             0.059750         1.770838e-11             0.002000
            0.038464             0.059750         1.770838e-11             0.002000
            0.039906             0.059750         1.770838e-11             0.002000
            0.041349             0.059750         1.770838e-11             0.002000
            0.042791             0.059750         1.770838e-11             0.002000
            0.044233             0.059750         1.770838e-11             0.002000
            0.045675             0.059750         1.770838e-11             0.002000
            0.047117             0.059750         1.770838e-11             0.002000
            0.048559             0.059750         1.770838e-11             0.002000
            0.050001             0.059750         1.770838e-11             0.002000
            0.051443             0.059750         1.770838e-11             0.002000
            0.052885             0.059750         1.770838e-11             0.002000
            0.054327             0.059750         1.770838e-11             0.002000
            0.055769             0.059750         1.770838e-11             0.002000
            0.057211             0.059750         1.770838e-11             0.002000
            0.058653             0.059750         1.770838e-11             0.002000
            0.060095             0.059750         1.770838e-11             0.002000
            0.061537             0.059750         1.770838e-11             0.002000
            0.062979             0.059750         1.770838e-11             0.002000
            0.064421             0.059750         1.770838e-11             0.002000
           -0.065360             0.058311         1.770838e-11             0.002000
           -0.063918             0.058311         1.770838e-11             0.002000
           -0.062476             0.058311         1.770838e-11             0.002000
           -0.061034             0.058311         1.770838e-11             0.002000
           -0.059592             0.058311         1.770838e-11             0.002000
           -0.058150             0.058311         1.770838e-11             0.002000
           -0.056708             0.058311         1.770838e-11             0.002000
           -0.055266             0.058311         1.770838e-11             0.002000
           -0.053824             0.058311         1.770838e-11             0.002000
           -0.052382             0.058311         1.770838e-11             0.002000
           -0.050940             0.058311         1.770838e-11             0.002000
           -0.049498             0.058311         1.770838e-11             0.002000
           -0.048056             0.058311         1.770838e-11             0.002000
           -0.046614             0.058311         1.770838e-11             0.002000
           -0.045172             0.058311         1.770838e-11             0.002000
           -0.043730             0.058311         1.770838e-11             0.002000
           -0.042288             0.058311         1.770838e-11             0.002000
           -0.040846             0.058311         1.770838e-11             0.002000
           -0.039404             0.058311         1.770838e-11             0.002000
           -0.037962             0.058311         5.312513e-11             0.800000
           -0.036520             0.058311         5.312513e-11             0.800000
           -0.035078             0.058311         5.312513e-11             0.800000
           -0.033636             0.058311         5.312513e-11             0.800000
           -0.032194             0.058311         5.312513e-11             0.800000
           -0.030752             0.058311         5.312513e-11             0.800000
           -0.029310             0.058311         5.312513e-11             0.800000
           -0.027868             0.058311         5.312513e-11             0.800000
           -0.026426             0.058311         5.312513e-11             0.800000
           -0.024984             0.058311         5.312513e-11             0.800000
           -0.023542             0.058311         5.312513e-11             0.800000
           -0.022100             0.058311         5.312513e-11             0.800000
           -0.020658             0.058311         1.770838e-11             0.002000
           -0.019216             0.058311         1.770838e-11             0.002000
           -0.017774             0.058311         1.770838e-11             0.002000
           -0.016332             0.058311         1.770838e-11             0.002000
           -0.014890             0.058311         1.770838e-11             0.002000
           -0.013448             0.058311         1.770838e-11             0.002000
           -0.012006             0.058311         1.770838e-11             0.002000
           -0.010564             0.058311         1.770838e-11             0.002000
           -0.009122             0.058311         1.770838e-11             0.002000
           -0.007680             0.058311         1.770838e-11             0.002000
           -0.006238             0.058311         1.770838e-11             0.002000
           -0.004796             0.058311         1.770838e-11             0.002000
           -0.003354             0.058311         1.770838e-11             0.002000
           -0.001912             0.058311         1.770838e-11             0.002000
           -0.000470             0.058311         1.770838e-11             0.002000
            0.000972             0.058311         1.770838e-11             0.002000
            0.002414             0.058311         1.770838e-11             0.002000
            0.003856             0.058311         3.541675e-11             0.004000
            0.005298             0.058311         3.541675e-11             0.004000
            0.006740             0.058311         3.541675e-11             0.004000
            0.008182             0.058311         3.541675e-11             0.004000
            0.009624             0.058311         3.541675e-11             0.004000
            0.011066             0.058311         3.541675e-11             0.004000
            0.012508             0.058311         3.541675e-11             0.004000
            0.013950             0.058311         3.541675e-11             0.004000
            0.015392             0.058311         3.541675e-11             0.004000
            0.016834             0.058311         3.541675e-11             0.004000
            0.018276             0.058311         3.541675e-11             0.004000
            0.019718             0.058311         3.541675e-11             0.004000
            0.021160             0.058311         3.541675e-11             0.004000
            0.022602             0.058311         3.541675e-11             0.004000
            0.024044             0.058311         3.541675e-11             0.004000
            0.025486             0.058311         3.541675e-11             0.004000
            0.026928             0.058311         3.541675e-11             0.004000
            0.028370             0.058311         1.770838e-11             0.002000
            0.029812             0.058311         1.770838e-11             0.002000
            0.031254             0.058311         1.770838e-11             0.002000
            0.032696             0.058311         1.770838e-11             0.002000
            0.034138             0.058311         1.770838e-11             0.002000
            0.035580             0.058311         1.770838e-11             0.002000
            0.037022             0.058311         1.770838e-11             0.002000
            0.038464             0.058311         1.770838e-11             0.002000
            0.039906             0.058311         1.770838e-11             0.002000
            0.041349             0.058311         1.770838e-11             0.002000
            0.042791             0.058311         1.770838e-11             0.002000
            0.044233             0.058311         1.770838e-11             0.002000
            0.045675             0.058311         1.770838e-11             0.002000
            0.047117             0.058311         1.770838e-11             0.002000
            0.048559             0.058311         1.770838e-11             0.002000
            0.050001             0.058311         1.770838e-11             0.002000
            0.051443             0.058311         1.770838e-11             0.002000
            0.052885             0.058311         1.770838e-11             0.002000
            0.054327             0.058311         1.770838e-11             0.002000
            0.055769             0.058311         1.770838e-11             0.002000
            0.057211             0.058311         1.770838e-11             0.002000
            0.058653             0.058311         1.770838e-11             0.002000
            0.060095             0.058311         1.770838e-11             0.002000
            0.061537             0.058311         1.770838e-11             0.002000
            0.062979             0.058311         1.770838e-11             0.002000
            0.064421             0.058311         1.770838e-11             0.002000
            0.065863             0.058311         1.770838e-11             0.002000
           -0.066802             0.056871         1.770838e-11             0.002000
           -0.065360             0.056871         1.770838e-11             0.002000
           -0.063918             0.056871         1.770838e-11             0.002000
           -0.062476             0.056871         1.770838e-11             0.002000
           -0.061034             0.056871         1.770838e-11             0.002000
           -0.059592             0.056871         1.770838e-11             0.002000
           -0.058150             0.056871         1.770838e-11             0.002000
           -0.056708             0.056871         1.770838e-11             0.002000
           -0.055266             0.056871         1.770838e-11             0.002000
           -0.053824             0.056871         1.770838e-11             0.002000
           -0.052382             0.056871         1.770838e-11             0.002000
           -0.050940             0.056871         1.770838e-11             0.002000
           -0.049498             0.056871         1.770838e-11             0.002000
           -0.048056             0.056871         1.770838e-11             0.002000
           -0.046614             0.056871         1.770838e-11             0.002000
           -0.045172             0.056871         1.770838e-11             0.002000
           -0.043730             0.056871         1.770838e-11             0.002000
           -0.042288             0.056871         1.770838e-11             0.002000
           -0.040846             0.056871         1.770838e-11             0.002000
           -0.039404             0.056871         1.770838e-11             0.002000
           -0.037962             0.056871         5.312513e-11             0.800000
           -0.036520             0.056871         5.312513e-11             0.800000
           -0.035078             0.056871         5.312513e-11             0.800000
           -0.033636             0.056871         5.312513e-11             0.800000
           -0.032194             0.056871         5.312513e-11             0.800000
           -0.030752             0.056871         5.312513e-11             0.800000
           -0.029310             0.056871         5.312513e-11             0.800000
           -0.027868             0.056871         5.312513e-11             0.800000
           -0.026426             0.056871         5.312513e-11             0.800000
           -0.024984             0.056871         5.312513e-11             0.800000
           -0.023542             0.056871         5.312513e-11             0.800000
           -0.022100             0.056871         5.312513e-11             0.800000
           -0.020658             0.056871         1.770838e-11             0.002000
           -0.019216             0.056871         1.770838e-11             0.002000
           -0.017774             0.056871         1.770838e-11             0.002000
           -0.016332             0.056871         1.770838e-11             0.002000
           -0.014890             0.056871         1.770838e-11             0.002000
           -0.013448             0.056871         1.770838e-11             0.002000
           -0.012006             0.056871         1.770838e-11             0.002000
           -0.010564             0.056871         1.770838e-11             0.002000
           -0.009122             0.056871         1.770838e-11             0.002000
           -0.007680             0.056871         1.770838e-11             0.002000
           -0.006238             0.056871         1.770838e-11             0.002000
           -0.004796             0.056871         1.770838e-11             0.002000
           -0.003354             0.056871         1.770838e-11             0.002000
           -0.001912             0.056871         1.770838e-11             0.002000
           -0.000470             0.056871         1.770838e-11             0.002000
            0.000972             0.056871         1.770838e-11             0.002000
            0.002414             0.056871         3.541675e-11             0.004000
            0.003856             0.056871         3.541675e-11             0.004000
            0.005298             0.056871         3.541675e-11             0.004000
            0.006740             0.056871         3.541675e-11             0.004000
            0.008182             0.056871         3.541675e-11             0.004000
            0.009624             0.056871         3.541675e-11             0.004000
            0.011066             0.056871         3.541675e-11             0.004000
            0.012508             0.056871         3.541675e-11             0.004000
            0.013950             0.056871         3.541675e-11             0.004000
            0.015392             0.056871         3.541675e-11             0.004000
            0.016834             0.056871         3.541675e-11             0.004000
            0.018276             0.056871         3.541675e-11             0.004000
            0.019718             0.056871         3.541675e-11             0.004000
            0.021160             0.056871         3.541675e-11             0.004000
            0.022602             0.056871         3.541675e-11             0.004000
            0.024044             0.056871         3.541675e-11             0.004000
            0.025486             0.056871         3.541675e-11             0.004000
            0.026928             0.056871         3.541675e-11             0.004000
            0.028370             0.056871         1.770838e-11             0.002000
            0.029812             0.056871         1.770838e-11             0.002000
            0.031254             0.056871         1.770838e-11             0.002000
            0.032696             0.056871         1.770838e-11             0.002000
            0.034138             0.056871         1.770838e-11             0.002000
            0.035580             0.056871         1.770838e-11             0.002000
            0.037022             0.056871         1.770838e-11             0.002000
            0.038464             0.056871         1.770838e-11             0.002000
            0.039906             0.056871         1.770838e-11             0.002000
            0.041349             0.056871         1.770838e-11             0.002000
            0.042791             0.056871         1.770838e-11             0.002000
            0.044233             0.056871         1.770838e-11             0.002000
            0.045675             0.056871         1.770838e-11             0.002000
            0.047117             0.056871         1.770838e-11             0.002000
            0.048559             0.056871         1.770838e-11             0.002000
            0.050001             0.056871         1.770838e-11             0.002000
            0.051443             0.056871         1.770838e-11             0.002000
            0.052885             0.056871         1.770838e-11             0.002000
            0.054327             0.056871         1.770838e-11             0.002000
            0.055769             0.056871         1.770838e-11             0.002000
            0.057211             0.056871         1.770838e-11             0.002000
            0.058653             0.056871         1.770838e-11             0.002000
            0.060095             0.056871         1.770838e-11             0.002000
            0.061537             0.056871         1.770838e-11             0.002000
            0.062979             0.056871         1.770838e-11             0.002000
            0.064421             0.056871         1.770838e-11             0.002000
            0.065863             0.056871         1.770838e-11             0.002000
           -0.066802             0.055431         1.770838e-11             0.002000
           -0.065360             0.055431         1.770838e-11             0.002000
           -0.063918             0.055431         1.770838e-11             0.002000
           -0.062476             0.055431         1.770838e-11             0.002000
           -0.061034             0.055431         1.770838e-11             0.002000
           -0.059592             0.055431         1.770838e-11             0.002000
           -0.058150             0.055431         1.770838e-11             0.002000
           -0.056708             0.055431         1.770838e-11             0.002000
           -0.055266             0.055431         1.770838e-11             0.002000
           -0.053824             0.055431         1.770838e-11             0.002000
           -0.052382             0.055431         1.770838e-11             0.002000
           -0.050940             0.055431         1.770838e-11             0.002000
           -0.049498             0.055431         1.770838e-11             0.002000
           -0.048056             0.055431         1.770838e-11             0.002000
           -0.046614             0.055431         1.770838e-11             0.002000
           -0.045172             0.055431         1.770838e-11             0.002000
           -0.043730             0.055431         1.770838e-11             0.002000
           -0.042288             0.055431         1.770838e-11             0.002000
           -0.040846             0.055431         1.770838e-11             0.002000
           -0.039404             0.055431         1.770838e-11             0.002000
           -0.037962             0.055431         5.312513e-11             0.800000
           -0.036520             0.055431         5.312513e-11             0.800000
           -0.035078             0.055431         5.312513e-11             0.800000
           -0.033636             0.055431         5.312513e-11             0.800000
           -0.032194             0.055431         5.312513e-11             0.800000
           -0.030752             0.055431         5.312513e-11             0.800000
           -0.029310             0.055431         5.312513e-11             0.800000
           -0.027868             0.055431         5.312513e-11             0.800000
           -0.026426             0.055431         5.312513e-11             0.800000
           -0.024984             0.055431         5.312513e-11             0.800000
           -0.023542             0.055431         5.312513e-11             0.800000
           -0.022100             0.055431         5.312513e-11             0.800000
           -0.020658             0.055431         1.770838e-11             0.002000
           -0.019216             0.055431         1.770838e-11             0.002000
           -0.017774             0.055431         1.770838e-11             0.002000
           -0.016332             0.055431         1.770838e-11             0.002000
           -0.014890             0.055431         1.770838e-11             0.002000
           -0.013448             0.055431         1.770838e-11             0.002000
           -0.012006             0.055431         1.770838e-11             0.002000
           -0.010564             0.055431         1.770838e-11             0.002000
           -0.009122             0.055431         1.770838e-11             0.002000
           -0.007680             0.055431         1.770838e-11             0.002000
           -0.006238             0.055431         1.770838e-11             0.002000
           -0.004796             0.055431         1.770838e-11             0.002000
           -0.003354             0.055431         1.770838e-11             0.002000
           -0.001912             0.055431         1.770838e-11             0.002000
           -0.000470             0.055431         1.770838e-11             0.002000
            0.000972             0.055431         1.770838e-11             0.002000
            0.002414             0.055431         3.541675e-11             0.004000
            0.003856             0.055431         3.541675e-11             0.004000
            0.005298             0.055431         3.541675e-11             0.004000
            0.006740             0.055431         3.541675e-11             0.004000
            0.008182             0.055431         3.541675e-11             0.004000
            0.009624             0.055431         3.541675e-11             0.004000
            0.011066             0.055431         3.541675e-11             0.004000
            0.012508             0.055431         3.541675e-11             0.004000
            0.013950             0.055431         3.541675e-11             0.004000
            0.015392             0.055431         3.541675e-11             0.004000
            0.016834             0.055431         3.541675e-11             0.004000
            0.018276             0.055431         3.541675e-11             0.004000
            0.019718             0.055431         3.541675e-11             0.004000
            0.021160             0.055431         3.541675e-11             0.004000
            0.022602             0.055431         3.541675e-11             0.004000
            0.024044             0.055431         3.541675e-11             0.004000
            0.025486             0.055431         3.541675e-11             0.004000
            0.026928             0.055431         3.541675e-11             0.004000
            0.028370             0.055431         1.770838e-11             0.002000
            0.029812             0.055431         1.770838e-11             0.002000
            0.031254             0.055431         1.770838e-11             0.002000
            0.032696             0.055431         1.770838e-11             0.002000
            0.034138             0.055431         1.770838e-11             0.002000
            0.035580             0.055431         1.770838e-11             0.002000
            0.037022             0.055431         1.770838e-11             0.002000
            0.038464             0.055431         1.770838e-11             0.002000
            0.039906             0.055431         1.770838e-11             0.002000
            0.041349             0.055431         1.770838e-11             0.002000
            0.042791             0.055431         1.770838e-11             0.002000
            0.044233             0.055431         1.770838e-11             0.002000
            0.045675             0.055431         1.770838e-11             0.002000
            0.047117             0.055431         1.770838e-11             0.002000
            0.048559             0.055431         1.770838e-11             0.002000
            0.050001             0.055431         1.770838e-11             0.002000
            0.051443             0.055431         1.770838e-11             0.002000
            0.052885             0.055431         1.770838e-11             0.002000
            0.054327             0.055431         1.770838e-11             0.002000
            0.055769             0.055431         1.770838e-11             0.002000
            0.057211             0.055431         1.770838e-11             0.002000
            0.058653             0.055431         1.770838e-11             0.002000
            0.060095             0.055431         1.770838e-11             0.002000
            0.061537             0.055431         1.770838e-11             0.002000
            0.062979             0.055431         1.770838e-11             0.002000
            0.064421             0.055431         1.770838e-11             0.002000
            0.065863             0.055431         1.770838e-11             0.002000
            0.067305             0.055431         1.770838e-11             0.002000
           -0.068244             0.053991         1.770838e-11             0.002000
           -0.066802             0.053991         1.770838e-11             0.002000
           -0.065360             0.053991         1.770838e-11             0.002000
           -0.063918             0.053991         1.770838e-11             0.002000
           -0.062476             0.053991         1.770838e-11             0.002000
           -0.061034             0.053991         1.770838e-11             0.002000
           -0.059592             0.053991         1.770838e-11             0.002000
           -0.058150             0.053991         1.770838e-11             0.002000
           -0.056708             0.053991         1.770838e-11             0.002000
           -0.055266             0.053991         1.770838e-11             0.002000
           -0.053824             0.053991         1.770838e-11             0.002000
           -0.052382             0.053991         1.770838e-11             0.002000
           -0.050940             0.053991         1.770838e-11             0.002000
           -0.049498             0.053991         1.770838e-11             0.002000
           -0.048056             0.053991         1.770838e-11             0.002000
           -0.046614             0.053991         1.770838e-11             0.002000
           -0.045172             0.053991         1.770838e-11             0.002000
           -0.043730             0.053991         1.770838e-11             0.002000
           -0.042288             0.053991         1.770838e-11             0.002000
           -0.040846             0.053991         1.770838e-11             0.002000
           -0.039404             0.053991         1.770838e-11             0.002000
           -0.037962             0.053991         5.312513e-11             0.800000
           -0.036520             0.053991         5.312513e-11             0.800000
           -0.035078             0.053991         5.312513e-11             0.800000
           -0.033636             0.053991         5.312513e-11             0.800000
           -0.032194             0.053991         5.312513e-11             0.800000
           -0.030752             0.053991         5.312513e-11             0.800000
           -0.029310             0.053991         5.312513e-11             0.800000
           -0.027868             0.053991         5.312513e-11             0.800000
           -0.026426             0.053991         5.312513e-11             0.800000
           -0.024984             0.053991         5.312513e-11             0.800000
           -0.023542             0.053991         5.312513e-11             0.800000
           -0.022100             0.053991         5.312513e-11             0.800000
           -0.020658             0.053991         1.770838e-11             0.002000
           -0.019216             0.053991         1.770838e-11             0.002000
           -0.017774             0.053991         1.770838e-11             0.002000
           -0.016332             0.053991         1.770838e-11             0.002000
           -0.014890             0.053991         1.770838e-11             0.002000
           -0.013448             0.053991         1.770838e-11             0.002000
           -0.012006             0.053991         1.770838e-11             0.002000
           -0.010564             0.053991         1.770838e-11             0.002000
           -0.009122             0.053991         1.770838e-11             0.002000
           -0.007680             0.053991         1.770838e-11             0.002000
           -0.006238             0.053991         1.770838e-11             0.002000
           -0.004796             0.053991         1.770838e-11             0.002000
           -0.003354             0.053991         1.770838e-11             0.002000
           -0.001912             0.053991         1.770838e-11             0.002000
           -0.000470             0.053991         1.770838e-11             0.002000
            0.000972             0.053991         3.541675e-11             0.004000
            0.002414             0.053991         3.541675e-11             0.004000
            0.003856             0.053991         3.541675e-11             0.004000
            0.005298             0.053991         3.541675e-11             0.004000
            0.006740             0.053991         3.541675e-11             0.004000
            0.008182             0.053991         3.541675e-11             0.004000
            0.009624             0.053991         3.541675e-11             0.004000
            0.011066             0.053991         3.541675e-11             0.004000
            0.012508             0.053991         3.541675e-11             0.004000
            0.013950             0.053991         3.541675e-11             0.004000
            0.015392             0.053991         3.541675e-11             0.004000
            0.016834             0.053991         3.541675e-11             0.004000
            0.018276             0.053991         3.541675e-11             0.004000
            0.019718             0.053991         3.541675e-11             0.004000
            0.021160             0.053991         3.541675e-11             0.004000
            0.022602             0.053991         3.541675e-11             0.004000
            0.024044             0.053991         3.541675e-11             0.004000
            0.025486             0.053991         3.541675e-11             0.004000
            0.026928             0.053991         3.541675e-11             0.004000
            0.028370             0.053991         1.770838e-11             0.002000
            0.029812             0.053991         1.770838e-11             0.002000
            0.031254             0.053991         1.770838e-11             0.002000
            0.032696             0.053991         1.770838e-11             0.002000
            0.034138             0.053991         1.770838e-11             0.002000
            0.035580             0.053991         1.770838e-11             0.002000
            0.037022             0.053991         1.770838e-11             0.002000
            0.038464             0.053991         1.770838e-11             0.002000
            0.039906             0.053991         1.770838e-11             0.002000
            0.041349             0.053991         1.770838e-11             0.002000
            0.042791             0.053991         1.770838e-11             0.002000
            0.044233             0.053991         1.770838e-11             0.002000
            0.045675             0.053991         1.770838e-11             0.002000
            0.047117             0.053991         1.770838e-11             0.002000
            0.048559             0.053991         1.770838e-11             0.002000
            0.050001             0.053991         1.770838e-11             0.002000
            0.051443             0.053991         1.770838e-11             0.002000
            0.052885             0.053991         1.770838e-11             0.002000
            0.054327             0.053991         1.770838e-11             0.002000
            0.055769             0.053991         1.770838e-11             0.002000
            0.057211             0.053991         1.770838e-11             0.002000
            0.058653             0.053991         1.770838e-11             0.002000
            0.060095             0.053991         1.770838e-11             0.002000
            0.061537             0.053991         1.770838e-11             0.002000
            0.062979             0.053991         1.770838e-11             0.002000
            0.064421             0.053991         1.770838e-11             0.002000
            0.065863             0.053991         1.770838e-11             0.002000
            0.067305             0.053991         1.770838e-11             0.002000
           -0.068244             0.052552         1.770838e-11             0.002000
           -0.066802             0.052552         1.770838e-11             0.002000
           -0.065360             0.052552         1.770838e-11             0.002000
           -0.063918             0.052552         1.770838e-11             0.002000
           -0.062476             0.052552         1.770838e-11             0.002000
           -0.061034             0.052552         1.770838e-11             0.002000
           -0.059592             0.052552         1.770838e-11             0.002000
           -0.058150             0.052552         1.770838e-11             0.002000
           -0.056708             0.052552         1.770838e-11             0.002000
           -0.055266             0.052552         1.770838e-11             0.002000
           -0.053824             0.052552         1.770838e-11             0.002000
           -0.052382             0.052552         1.770838e-11             0.002000
           -0.050940             0.052552         1.770838e-11             0.002000
           -0.049498             0.052552         1.770838e-11             0.002000
           -0.048056             0.052552         1.770838e-11             0.002000
           -0.046614             0.052552         1.770838e-11             0.002000
           -0.045172             0.052552         1.770838e-11             0.002000
           -0.043730             0.052552         1.770838e-11             0.002000
           -0.042288             0.052552         1.770838e-11             0.002000
           -0.040846             0.052552         1.770838e-11             0.002000
           -0.039404             0.052552         1.770838e-11             0.002000
           -0.037962             0.052552         1.770838e-11             0.002000
           -0.036520             0.052552         5.312513e-11             0.800000
           -0.035078             0.052552         5.312513e-11             0.800000
           -0.033636             0.052552         5.312513e-11             0.800000
           -0.032194             0.052552         5.312513e-11             0.800000
           -0.030752             0.052552         5.312513e-11             0.800000
           -0.029310             0.052552         5.312513e-11             0.800000
           -0.027868             0.052552         5.312513e-11             0.800000
           -0.026426             0.052552         5.312513e-11             0.800000
           -0.024984             0.052552         5.312513e-11             0.800000
           -0.023542             0.052552         5.312513e-11             0.800000
           -0.022100             0.052552         1.770838e-11             0.002000
           -0.020658             0.052552         1.770838e-11             0.002000
           -0.019216             0.052552         1.770838e-11             0.002000
           -0.017774             0.052552         1.770838e-11             0.002000
           -0.016332             0.052552         1.770838e-11             0.002000
           -0.014890             0.052552         1.770838e-11             0.002000
           -0.013448             0.052552         1.770838e-11             0.002000
           -0.012006             0.052552         1.770838e-11             0.002000
           -0.010564             0.052552         1.770838e-11             0.002000
           -0.009122             0.052552         1.770838e-11             0.002000
           -0.007680             0.052552         1.770838e-11             0.002000
           -0.006238             0.052552         1.770838e-11             0.002000
           -0.004796             0.052552         1.770838e-11             0.002000
           -0.003354             0.052552         1.770838e-11             0.002000
           -0.001912             0.052552         1.770838e-11             0.002000
           -0.000470             0.052552         3.541675e-11             0.004000
            0.000972             0.052552         3.541675e-11             0.004000
            0.002414             0.052552         3.541675e-11             0.004000
            0.003856             0.052552         3.541675e-11             0.004000
            0.005298             0.052552         3.541675e-11             0.004000
            0.006740             0.052552         3.541675e-11             0.004000
            0.008182             0.052552         3.541675e-11             0.004000
            0.009624             0.052552         3.541675e-11             0.004000
            0.011066             0.052552         3.541675e-11             0.004000
            0.012508             0.052552         3.541675e-11             0.004000
            0.013950             0.052552         3.541675e-11             0.004000
            0.015392             0.052552         3.541675e-11             0.004000
            0.016834             0.052552         3.541675e-11             0.004000
            0.018276             0.052552         3.541675e-11             0.004000
            0.019718             0.052552         3.541675e-11             0.004000
            0.021160             0.052552         3.541675e-11             0.004000
            0.022602             0.052552         3.541675e-11             0.004000
            0.024044             0.052552         3.541675e-11             0.004000
            0.025486             0.052552         3.541675e-11             0.004000
            0.026928             0.052552         3.541675e-11             0.004000
            0.028370             0.052552         1.770838e-11             0.002000
            0.029812             0.052552         1.770838e-11             0.002000
            0.031254             0.052552         1.770838e-11             0.002000
            0.032696             0.052552         1.770838e-11             0.002000
            0.034138             0.052552         1.770838e-11             0.002000
            0.035580             0.052552         1.770838e-11             0.002000
            0.037022             0.052552         1.770838e-11             0.002000
            0.038464             0.052552         1.770838e-11             0.002000
            0.039906             0.052552         1.770838e-11             0.002000
            0.041349             0.052552         1.770838e-11             0.002000
            0.042791             0.052552         1.770838e-11             0.002000
            0.044233             0.052552         1.770838e-11             0.002000
            0.045675             0.052552         1.770838e-11             0.002000
            0.047117             0.052552         1.770838e-11             0.002000
            0.048559             0.052552         1.770838e-11             0.002000
            0.050001             0.052552         1.770838e-11             0.002000
            0.051443             0.052552         1.770838e-11             0.002000
            0.052885             0.052552         1.770838e-11             0.002000
            0.054327             0.052552         1.770838e-11             0.002000
            0.055769             0.052552         1.770838e-11             0.002000
            0.057211             0.052552         1.770838e-11             0.002000
            0.058653             0.052552         1.770838e-11             0.002000
            0.060095             0.052552         1.770838e-11             0.002000
            0.061537             0.052552         1.770838e-11             0.002000
            0.062979             0.052552         1.770838e-11             0.002000
            0.064421             0.052552         1.770838e-11             0.002000
            0.065863             0.052552         1.770838e-11             0.002000
            0.067305             0.052552         1.770838e-11             0.002000
            0.068747             0.052552         1.770838e-11             0.002000
           -0.069686             0.051112         1.770838e-11             0.002000
           -0.068244             0.051112         1.770838e-11             0.002000
           -0.066802             0.051112         1.770838e-11             0.002000
           -0.065360             0.051112         1.770838e-11             0.002000
           -0.063918             0.051112         1.770838e-11             0.002000
           -0.062476             0.051112         1.770838e-11             0.002000
           -0.061034             0.051112         1.770838e-11             0.002000
           -0.059592             0.051112         1.770838e-11             0.002000
           -0.058150             0.051112         1.770838e-11             0.002000
           -0.056708             0.051112         1.770838e-11             0.002000
           -0.055266             0.051112         1.770838e-11             0.002000
           -0.053824             0.051112         1.770838e-11             0.002000
           -0.052382             0.051112         1.770838e-11             0.002000
           -0.050940             0.051112         1.770838e-11             0.002000
           -0.049498             0.051112         1.770838e-11             0.002000
           -0.048056             0.051112         1.770838e-11             0.002000
           -0.046614             0.051112         1.770838e-11             0.002000
           -0.045172             0.051112         1.770838e-11             0.002000
           -0.043730             0.051112         1.770838e-11             0.002000
           -0.042288             0.051112         1.770838e-11             0.002000
           -0.040846             0.051112         1.770838e-11             0.002000
           -0.039404             0.051112         1.770838e-11             0.002000
           -0.037962             0.051112         1.770838e-11             0.002000
           -0.036520             0.051112         5.312513e-11             0.800000
           -0.035078             0.051112         5.312513e-11             0.800000
           -0.033636             0.051112         5.312513e-11             0.800000
           -0.032194             0.051112         5.312513e-11             0.800000
           -0.030752             0.051112         5.312513e-11             0.800000
           -0.029310             0.051112         5.312513e-11             0.800000
           -0.027868             0.051112         5.312513e-11             0.800000
           -0.026426             0.051112         5.312513e-11             0.800000
           -0.024984             0.051112         5.312513e-11             0.800000
           -0.023542             0.051112         5.312513e-11             0.800000
           -0.022100             0.051112         1.770838e-11             0.002000
           -0.020658             0.051112         1.770838e-11             0.002000
           -0.019216             0.051112         1.770838e-11             0.002000
           -0.017774             0.051112         1.770838e-11             0.002000
           -0.016332             0.051112         1.770838e-11             0.002000
           -0.014890             0.051112         1.770838e-11             0.002000
           -0.013448             0.051112         1.770838e-11             0.002000
           -0.012006             0.051112         1.770838e-11             0.002000
           -0.010564             0.051112         1.770838e-11             0.002000
           -0.009122             0.051112         1.770838e-11             0.002000
           -0.007680             0.051112         1.770838e-11             0.002000
           -0.006238             0.051112         1.770838e-11             0.002000
           -0.004796             0.051112         1.770838e-11             0.002000
           -0.003354             0.051112         1.770838e-11             0.002000
           -0.001912             0.051112         3.541675e-11             0.004000
           -0.000470             0.051112         3.541675e-11             0.004000
            0.000972             0.051112         3.541675e-11             0.004000
            0.002414             0.051112         3.541675e-11             0.004000
            0.003856             0.051112         3.541675e-11             0.004000
            0.005298             0.051112         3.541675e-11             0.004000
            0.006740             0.051112         3.541675e-11             0.004000
            0.008182             0.051112         3.541675e-11             0.004000
            0.009624             0.051112         3.541675e-11             0.004000
            0.011066             0.051112         3.541675e-11             0.004000
            0.012508             0.051112         3.541675e-11             0.004000
            0.013950             0.051112         3.541675e-11             0.004000
            0.015392             0.051112         3.541675e-11             0.004000
            0.016834             0.051112         3.541675e-11             0.004000
            0.018276             0.051112         3.541675e-11             0.004000
            0.019718             0.051112         3.541675e-11             0.004000
            0.021160             0.051112         3.541675e-11             0.004000
            0.022602             0.051112         3.541675e-11             0.004000
            0.024044             0.051112         3.541675e-11             0.004000
            0.025486             0.051112         3.541675e-11             0.004000
            0.026928             0.051112         3.541675e-11             0.004000
            0.028370             0.051112         1.770838e-11             0.002000
            0.029812             0.051112         1.770838e-11             0.002000
            0.031254             0.051112         1.770838e-11             0.002000
            0.032696             0.051112         1.770838e-11             0.002000
            0.034138             0.051112         1.770838e-11             0.002000
            0.035580             0.051112         1.770838e-11             0.002000
            0.037022             0.051112         1.770838e-11             0.002000
            0.038464             0.051112         1.770838e-11             0.002000
            0.039906             0.051112         1.770838e-11             0.002000
            0.041349             0.051112         1.770838e-11             0.002000
            0.042791             0.051112         1.770838e-11             0.002000
            0.044233             0.051112         1.770838e-11             0.002000
            0.045675             0.051112         1.770838e-11             0.002000
            0.047117             0.051112         1.770838e-11             0.002000
            0.048559             0.051112         1.770838e-11             0.002000
            0.050001             0.051112         1.770838e-11             0.002000
            0.051443             0.051112         1.770838e-11             0.002000
            0.052885             0.051112         1.770838e-11             0.002000
            0.054327             0.051112         1.770838e-11             0.002000
            0.055769             0.051112         1.770838e-11             0.002000
            0.057211             0.051112         1.770838e-11             0.002000
            0.058653             0.051112         1.770838e-11             0.002000
            0.060095             0.051112         1.770838e-11             0.002000
            0.061537             0.051112         1.770838e-11             0.002000
            0.062979             0.051112         1.770838e-11             0.002000
            0.064421             0.051112         1.770838e-11             0.002000
            0.065863             0.051112         1.770838e-11             0.002000
            0.067305             0.051112         1.770838e-11             0.002000
            0.068747             0.051112         1.770838e-11             0.002000
            0.070189             0.051112         1.770838e-11             0.002000
           -0.069686             0.049672         1.770838e-11             0.002000
           -0.068244             0.049672         1.770838e-11             0.002000
           -0.066802             0.049672         1.770838e-11             0.002000
           -0.065360             0.049672         1.770838e-11             0.002000
           -0.063918             0.049672         1.770838e-11             0.002000
           -0.062476             0.049672         1.770838e-11             0.002000
           -0.061034             0.049672         1.770838e-11             0.002000
           -0.059592             0.049672         1.770838e-11             0.002000
           -0.058150             0.049672         1.770838e-11             0.002000
           -0.056708             0.049672         1.770838e-11             0.002000
           -0.055266             0.049672         1.770838e-11             0.002000
           -0.053824             0.049672         1.770838e-11             0.002000
           -0.052382             0.049672         1.770838e-11             0.002000
           -0.050940             0.049672         1.770838e-11             0.002000
           -0.049498             0.049672         1.770838e-11             0.002000
           -0.048056             0.049672         1.770838e-11             0.002000
           -0.046614             0.049672         1.770838e-11             0.002000
           -0.045172             0.049672         1.770838e-11             0.002000
           -0.043730             0.049672         1.770838e-11             0.002000
           -0.042288             0.049672         1.770838e-11             0.002000
           -0.040846             0.049672         1.770838e-11             0.002000
           -0.039404             0.049672         1.770838e-11             0.002000
           -0.037962             0.049672         1.770838e-11             0.002000
           -0.036520             0.049672         5.312513e-11             0.800000
           -0.035078             0.049672         5.312513e-11             0.800000
           -0.033636             0.049672         5.312513e-11             0.800000
           -0.032194             0.049672         5.312513e-11             0.800000
           -0.030752             0.049672         5.312513e-11             0.800000
           -0.029310             0.049672         5.312513e-11             0.800000
           -0.027868             0.049672         5.312513e-11             0.800000
           -0.026426             0.049672         5.312513e-11             0.800000
           -0.024984             0.049672         5.312513e-11             0.800000
           -0.023542             0.049672         5.312513e-11             0.800000
           -0.022100             0.049672         1.770838e-11             0.002000
           -0.020658             0.049672         1.770838e-11             0.002000
           -0.019216             0.049672         1.770838e-11             0.002000
           -0.017774             0.049672         1.770838e-11             0.002000
           -0.016332             0.049672         1.770838e-11             0.002000
           -0.014890             0.049672         1.770838e-11             0.002000
           -0.013448             0.049672         1.770838e-11             0.002000
           -0.012006             0.049672         1.770838e-11             0.002000
           -0.010564             0.049672         1.770838e-11             0.002000
           -0.009122             0.049672         1.770838e-11             0.002000
           -0.007680             0.049672         1.770838e-11             0.002000
           -0.006238             0.049672         3.541675e-11             0.004000
           -0.004796             0.049672         3.541675e-11             0.004000
           -0.003354             0.049672         3.541675e-11             0.004000
           -0.001912             0.049672         3.541675e-11             0.004000
           -0.000470             0.049672         3.541675e-11             0.004000
            0.000972             0.049672         3.541675e-11             0.004000
            0.002414             0.049672         3.541675e-11             0.004000
            0.003856             0.049672         3.541675e-11             0.004000
            0.005298             0.049672         3.541675e-11             0.004000
            0.006740             0.049672         3.541675e-11             0.004000
            0.008182             0.049672         3.541675e-11             0.004000
            0.009624             0.049672         3.541675e-11             0.004000
            0.011066             0.049672         3.541675e-11             0.004000
            0.012508             0.049672         3.541675e-11             0.004000
            0.013950             0.049672         3.541675e-11             0.004000
            0.015392             0.049672         3.541675e-11             0.004000
            0.016834             0.049672         3.541675e-11             0.004000
            0.018276             0.049672         3.541675e-11             0.004000
            0.019718             0.049672         3.541675e-11             0.004000
            0.021160             0.049672         3.541675e-11             0.004000
            0.022602             0.049672         3.541675e-11             0.004000
            0.024044             0.049672         3.541675e-11             0.004000
            0.025486             0.049672         3.541675e-11             0.004000
            0.026928             0.049672         3.541675e-11             0.004000
            0.028370             0.049672         1.770838e-11             0.002000
            0.029812             0.049672         1.770838e-11             0.002000
            0.031254             0.049672         1.770838e-11             0.002000
            0.032696             0.049672         1.770838e-11             0.002000
            0.034138             0.049672         1.770838e-11             0.002000
            0.035580             0.049672         1.770838e-11             0.002000
            0.037022             0.049672         1.770838e-11             0.002000
            0.038464             0.049672         1.770838e-11             0.002000
            0.039906             0.049672         1.770838e-11             0.002000
            0.041349             0.049672         1.770838e-11             0.002000
            0.042791             0.049672         1.770838e-11             0.002000
            0.044233             0.049672         1.770838e-11             0.002000
            0.045675             0.049672         1.770838e-11             0.002000
            0.047117             0.049672         1.770838e-11             0.002000
            0.048559             0.049672         1.770838e-11             0.002000
            0.050001             0.049672         1.770838e-11             0.002000
            0.051443             0.049672         1.770838e-11             0.002000
            0.052885             0.049672         1.770838e-11             0.002000
            0.054327             0.049672         1.770838e-11             0.002000
            0.055769             0.049672         1.770838e-11             0.002000
            0.057211             0.049672         1.770838e-11             0.002000
            0.058653             0.049672         1.770838e-11             0.002000
            0.060095             0.049672         1.770838e-11             0.002000
            0.061537             0.049672         1.770838e-11             0.002000
            0.062979             0.049672         1.770838e-11             0.002000
            0.064421             0.049672         1.770838e-11             0.002000
            0.065863             0.049672         1.770838e-11             0.002000
            0.067305             0.049672         1.770838e-11             0.002000
            0.068747             0.049672         1.770838e-11             0.002000
            0.070189             0.049672         1.770838e-11             0.002000
           -0.071128             0.048232         1.770838e-11             0.002000
           -0.069686             0.048232         1.770838e-11             0.002000
           -0.068244             0.048232         1.770838e-11             0.002000
           -0.066802             0.048232         1.770838e-11             0.002000
           -0.065360             0.048232         1.770838e-11             0.002000
           -0.063918             0.048232         1.770838e-11             0.002000
           -0.062476             0.048232         1.770838e-11             0.002000
           -0.061034             0.048232         1.770838e-11             0.002000
           -0.059592             0.048232         1.770838e-11             0.002000
           -0.058150             0.048232         1.770838e-11             0.002000
           -0.056708             0.048232         1.770838e-11             0.002000
           -0.055266             0.048232         1.770838e-11             0.002000
           -0.053824             0.048232         1.770838e-11             0.002000
           -0.052382             0.048232         1.770838e-11             0.002000
           -0.050940             0.048232         1.770838e-11             0.002000
           -0.049498             0.048232         1.770838e-11             0.002000
           -0.048056             0.048232         1.770838e-11             0.002000
           -0.046614             0.048232         1.770838e-11             0.002000
           -0.045172             0.048232         1.770838e-11             0.002000
           -0.043730             0.048232         1.770838e-11             0.002000
           -0.042288             0.048232         1.770838e-11             0.002000
           -0.040846             0.048232         1.770838e-11             0.002000
           -0.039404             0.048232         1.770838e-11             0.002000
           -0.037962             0.048232         1.770838e-11             0.002000
           -0.036520             0.048232         1.770838e-11             0.002000
           -0.035078             0.048232         5.312513e-11             0.800000
           -0.033636             0.048232         5.312513e-11             0.800000
           -0.032194             0.048232         5.312513e-11             0.800000
           -0.030752             0.048232         5.312513e-11             0.800000
           -0.029310             0.048232         5.312513e-11             0.800000
           -0.027868             0.048232         5.312513e-11             0.800000
           -0.026426             0.048232         5.312513e-11             0.800000
           -0.024984             0.048232         5.312513e-11             0.800000
           -0.023542             0.048232         1.770838e-11             0.002000
           -0.022100             0.048232         1.770838e-11             0.002000
           -0.020658             0.048232         1.770838e-11             0.002000
           -0.019216             0.048232         1.770838e-11             0.002000
           -0.017774             0.048232         1.770838e-11             0.002000
           -0.016332             0.048232         1.770838e-11             0.002000
           -0.014890             0.048232         1.770838e-11             0.002000
           -0.013448             0.048232         1.770838e-11             0.002000
           -0.012006             0.048232         3.541675e-11             0.004000
           -0.010564             0.048232         3.541675e-11             0.004000
           -0.009122             0.048232         3.541675e-11             0.004000
           -0.007680             0.048232         3.541675e-11             0.004000
           -0.006238             0.048232         3.541675e-11             0.004000
           -0.004796             0.048232         3.541675e-11             0.004000
           -0.003354             0.048232         3.541675e-11             0.004000
           -0.001912             0.048232         3.541675e-11             0.004000
           -0.000470             0.048232         3.541675e-11             0.004000
            0.000972             0.048232         3.541675e-11             0.004000
            0.002414             0.048232         3.541675e-11             0.004000
            0.003856             0.048232         3.541675e-11             0.004000
            0.005298             0.048232         3.541675e-11             0.004000
            0.006740             0.048232         3.541675e-11             0.004000
            0.008182             0.048232         3.541675e-11             0.004000
            0.009624             0.048232         3.541675e-11             0.004000
            0.011066             0.048232         3.541675e-11             0.004000
            0.012508             0.048232         3.541675e-11             0.004000
            0.013950             0.048232         3.541675e-11             0.004000
            0.015392             0.048232         3.541675e-11             0.004000
            0.016834             0.048232         3.541675e-11             0.004000
            0.018276             0.048232         3.541675e-11             0.004000
            0.019718             0.048232         3.541675e-11             0.004000
            0.021160             0.048232         3.541675e-11             0.004000
            0.022602             0.048232         3.541675e-11             0.004000
            0.024044             0.048232         3.541675e-11             0.004000
            0.025486             0.048232         3.541675e-11             0.004000
            0.026928             0.048232         3.541675e-11             0.004000
            0.028370             0.048232         1.770838e-11             0.002000
            0.029812             0.048232         1.770838e-11             0.002000
            0.031254             0.048232         1.770838e-11             0.002000
            0.032696             0.048232         1.770838e-11             0.002000
            0.034138             0.048232         1.770838e-11             0.002000
            0.035580             0.048232         1.770838e-11             0.002000
            0.037022             0.048232         1.770838e-11             0.002000
            0.038464             0.048232         1.770838e-11             0.002000
            0.039906             0.048232         1.770838e-11             0.002000
            0.041349             0.048232         1.770838e-11             0.002000
            0.042791             0.048232         1.770838e-11             0.002000
            0.044233             0.048232         1.770838e-11             0.002000
            0.045675             0.048232         1.770838e-11             0.002000
            0.047117             0.048232         1.770838e-11             0.002000
            0.048559             0.048232         1.770838e-11             0.002000
            0.050001             0.048232         1.770838e-11             0.002000
            0.051443             0.048232         1.770838e-11             0.002000
            0.052885             0.048232         1.770838e-11             0.002000
            0.054327             0.048232         1.770838e-11             0.002000
            0.055769             0.048232         1.770838e-11             0.002000
            0.057211             0.048232         1.770838e-11             0.002000
            0.058653             0.048232         1.770838e-11             0.002000
            0.060095             0.048232         1.770838e-11             0.002000
            0.061537             0.048232         1.770838e-11             0.002000
            0.062979             0.048232         1.770838e-11             0.002000
            0.064421             0.048232         1.770838e-11             0.002000
            0.065863             0.048232         1.770838e-11             0.002000
            0.067305             0.048232         1.770838e-11             0.002000
            0.068747             0.048232         1.770838e-11             0.002000
            0.070189             0.048232         1.770838e-11             0.002000
            0.071631             0.048232         1.770838e-11             0.002000
           -0.072570             0.046792         1.770838e-11             0.002000
           -0.071128             0.046792         1.770838e-11             0.002000
           -0.069686             0.046792         1.770838e-11             0.002000
           -0.068244             0.046792         1.770838e-11             0.002000
           -0.066802             0.046792         1.770838e-11             0.002000
           -0.065360             0.046792         1.770838e-11             0.002000
           -0.063918             0.046792         1.770838e-11             0.002000
           -0.062476             0.046792         1.770838e-11             0.002000
           -0.061034             0.046792         1.770838e-11             0.002000
           -0.059592             0.046792         1.770838e-11             0.002000
           -0.058150             0.046792         1.770838e-11             0.002000
           -0.056708             0.046792         1.770838e-11             0.002000
           -0.055266             0.046792         1.770838e-11             0.002000
           -0.053824             0.046792         1.770838e-11             0.002000
           -0.052382             0.046792         1.770838e-11             0.002000
           -0.050940             0.046792         1.770838e-11             0.002000
           -0.049498             0.046792         1.770838e-11             0.002000
           -0.048056             0.046792         1.770838e-11             0.002000
           -0.046614             0.046792         1.770838e-11             0.002000
           -0.045172             0.046792         1.770838e-11             0.002000
           -0.043730             0.046792         1.770838e-11             0.002000
           -0.042288             0.046792         1.770838e-11             0.002000
           -0.040846             0.046792         1.770838e-11             0.002000
           -0.039404             0.046792         1.770838e-11             0.002000
           -0.037962             0.046792         1.770838e-11             0.002000
           -0.036520             0.046792         1.770838e-11             0.002000
           -0.035078             0.046792         1.770838e-11             0.002000
           -0.033636             0.046792         5.312513e-11             0.800000
           -0.032194             0.046792         5.312513e-11             0.800000
           -0.030752             0.046792         5.312513e-11             0.800000
           -0.029310             0.046792         5.312513e-11             0.800000
           -0.027868             0.046792         5.312513e-11             0.800000
           -0.026426             0.046792         5.312513e-11             0.800000
           -0.024984             0.046792         1.770838e-11             0.002000
           -0.023542             0.046792         1.770838e-11             0.002000
           -0.022100             0.046792         1.770838e-11             0.002000
           -0.020658             0.046792         1.770838e-11             0.002000
           -0.019216             0.046792         1.770838e-11             0.002000
           -0.017774             0.046792         1.770838e-11             0.002000
           -0.016332             0.046792         1.770838e-11             0.002000
           -0.014890             0.046792         3.541675e-11             0.004000
           -0.013448             0.046792         3.541675e-11             0.004000
           -0.012006             0.046792         3.541675e-11             0.004000
           -0.010564             0.046792         3.541675e-11             0.004000
           -0.009122             0.046792         3.541675e-11             0.004000
           -0.007680             0.046792         3.541675e-11             0.004000
           -0.006238             0.046792         3.541675e-11             0.004000
           -0.004796             0.046792         3.541675e-11             0.004000
           -0.003354             0.046792         3.541675e-11             0.004000
           -0.001912             0.046792         3.541675e-11             0.004000
           -0.000470             0.046792         3.541675e-11             0.004000
            0.000972             0.046792         3.541675e-11             0.004000
            0.002414             0.046792         3.541675e-11             0.004000
            0.003856             0.046792         3.541675e-11             0.004000
            0.005298             0.046792         3.541675e-11             0.004000
            0.006740             0.046792         3.541675e-11             0.004000
            0.008182             0.046792         3.541675e-11             0.004000
            0.009624             0.046792         3.541675e-11             0.004000
            0.011066             0.046792         3.541675e-11             0.004000
            0.012508             0.046792         3.541675e-11             0.004000
            0.013950             0.046792         3.541675e-11             0.004000
            0.015392             0.046792         3.541675e-11             0.004000
            0.016834             0.046792         3.541675e-11             0.004000
            0.018276             0.046792         3.541675e-11             0.004000
            0.019718             0.046792         3.541675e-11             0.004000
            0.021160             0.046792         3.541675e-11             0.004000
            0.022602             0.046792         3.541675e-11             0.004000
            0.024044             0.046792         3.541675e-11             0.004000
            0.025486             0.046792         3.541675e-11             0.004000
            0.026928             0.046792         1.770838e-11             0.002000
            0.028370             0.046792         1.770838e-11             0.002000
            0.029812             0.046792         1.770838e-11             0.002000
            0.031254             0.046792         1.770838e-11             0.002000
            0.032696             0.046792         1.770838e-11             0.002000
            0.034138             0.046792         1.770838e-11             0.002000
            0.035580             0.046792         1.770838e-11             0.002000
            0.037022             0.046792         1.770838e-11             0.002000
            0.038464             0.046792         1.770838e-11             0.002000
            0.039906             0.046792         1.770838e-11             0.002000
            0.041349             0.046792         1.770838e-11             0.002000
            0.042791             0.046792         1.770838e-11             0.002000
            0.044233             0.046792         1.770838e-11             0.002000
            0.045675             0.046792         1.770838e-11             0.002000
            0.047117             0.046792         1.770838e-11             0.002000
            0.048559             0.046792         1.770838e-11             0.002000
            0.050001             0.046792         1.770838e-11             0.002000
            0.051443             0.046792         1.770838e-11             0.002000
            0.052885             0.046792         1.770838e-11             0.002000
            0.054327             0.046792         1.770838e-11             0.002000
            0.055769             0.046792         1.770838e-11             0.002000
            0.057211             0.046792         1.770838e-11             0.002000
            0.058653             0.046792         1.770838e-11             0.002000
            0.060095             0.046792         1.770838e-11             0.002000
            0.061537             0.046792         1.770838e-11             0.002000
            0.062979             0.046792         1.770838e-11             0.002000
            0.064421             0.046792         1.770838e-11             0.002000
            0.065863             0.046792         1.770838e-11             0.002000
            0.067305             0.046792         1.770838e-11             0.002000
            0.068747             0.046792         1.770838e-11             0.002000
            0.070189             0.046792         1.770838e-11             0.002000
            0.071631             0.046792         1.770838e-11             0.002000
           -0.072570             0.045353         1.770838e-11             0.002000
           -0.071128             0.045353         1.770838e-11             0.002000
           -0.069686             0.045353         1.770838e-11             0.002000
           -0.068244             0.045353         1.770838e-11             0.002000
           -0.066802             0.045353         1.770838e-11             0.002000
           -0.065360             0.045353         1.770838e-11             0.002000
           -0.063918             0.045353         1.770838e-11             0.002000
           -0.062476             0.045353         1.770838e-11             0.002000
           -0.061034             0.045353         1.770838e-11             0.002000
           -0.059592             0.045353         1.770838e-11             0.002000
           -0.058150             0.045353         1.770838e-11             0.002000
           -0.056708             0.045353         1.770838e-11             0.002000
           -0.055266             0.045353         1.770838e-11             0.002000
           -0.053824             0.045353         1.770838e-11             0.002000
           -0.052382             0.045353         1.770838e-11             0.002000
           -0.050940             0.045353         1.770838e-11             0.002000
           -0.049498             0.045353         1.770838e-11             0.002000
           -0.048056             0.045353         1.770838e-11             0.002000
           -0.046614             0.045353         1.770838e-11             0.002000
           -0.045172             0.045353         1.770838e-11             0.002000
           -0.043730             0.045353         1.770838e-11             0.002000
           -0.042288             0.045353         1.770838e-11             0.002000
           -0.040846             0.045353         1.770838e-11             0.002000
           -0.039404             0.045353         1.770838e-11             0.002000
           -0.037962             0.045353         1.770838e-11             0.002000
           -0.036520             0.045353         1.770838e-11             0.002000
           -0.035078             0.045353         1.770838e-11             0.002000
           -0.033636             0.045353         1.770838e-11             0.002000
           -0.032194             0.045353         5.312513e-11             0.800000
           -0.030752             0.045353         5.312513e-11             0.800000
           -0.029310             0.045353         5.312513e-11             0.800000
           -0.027868             0.045353         5.312513e-11             0.800000
           -0.026426             0.045353         1.770838e-11             0.002000
           -0.024984             0.045353         1.770838e-11             0.002000
           -0.023542             0.045353         1.770838e-11             0.002000
           -0.022100             0.045353         1.770838e-11             0.002000
           -0.020658             0.045353         1.770838e-11             0.002000
           -0.019216             0.045353         1.770838e-11             0.002000
           -0.017774             0.045353         1.770838e-11             0.002000
           -0.016332             0.045353         1.770838e-11             0.002000
           -0.014890             0.045353         3.541675e-11             0.004000
           -0.013448             0.045353         3.541675e-11             0.004000
           -0.012006             0.045353         3.541675e-11             0.004000
           -0.010564             0.045353         3.541675e-11             0.004000
           -0.009122             0.045353         3.541675e-11             0.004000
           -0.007680             0.045353         3.541675e-11             0.004000
           -0.006238             0.045353         3.541675e-11             0.004000
           -0.004796             0.045353         3.541675e-11             0.004000
           -0.003354             0.045353         3.541675e-11             0.004000
           -0.001912             0.045353         3.541675e-11             0.004000
           -0.000470             0.045353         3.541675e-11             0.004000
            0.000972             0.045353         3.541675e-11             0.004000
            0.002414             0.045353         3.541675e-11             0.004000
            0.003856             0.045353         3.541675e-11             0.004000
            0.005298             0.045353         3.541675e-11             0.004000
            0.006740             0.045353         3.541675e-11             0.004000
            0.008182             0.045353         3.541675e-11             0.004000
            0.009624             0.045353         3.541675e-11             0.004000
            0.011066             0.045353         3.541675e-11             0.004000
            0.012508             0.045353         3.541675e-11             0.004000
            0.013950             0.045353         3.541675e-11             0.004000
            0.015392             0.045353         3.541675e-11             0.004000
            0.016834             0.045353         3.541675e-11             0.004000
            0.018276             0.045353         3.541675e-11             0.004000
            0.019718             0.045353         3.541675e-11             0.004000
            0.021160             0.045353         3.541675e-11             0.004000
            0.022602             0.045353         3.541675e-11             0.004000
            0.024044             0.045353         3.541675e-11             0.004000
            0.025486             0.045353         3.541675e-11             0.004000
            0.026928             0.045353         1.770838e-11             0.002000
            0.028370             0.045353         1.770838e-11             0.002000
            0.029812             0.045353         1.770838e-11             0.002000
            0.031254             0.045353         1.770838e-11             0.002000
            0.032696             0.045353         1.770838e-11             0.002000
            0.034138             0.045353         1.770838e-11             0.002000
            0.035580             0.045353         1.770838e-11             0.002000
            0.037022             0.045353         1.770838e-11             0.002000
            0.038464             0.045353         1.770838e-11             0.002000
            0.039906             0.045353         1.770838e-11             0.002000
            0.041349             0.045353         1.770838e-11             0.002000
            0.042791             0.045353         1.770838e-11             0.002000
            0.044233             0.045353         1.770838e-11             0.002000
            0.045675             0.045353         1.770838e-11             0.002000
            0.047117             0.045353         1.770838e-11             0.002000
            0.048559             0.045353         1.770838e-11             0.002000
            0.050001             0.045353         1.770838e-11             0.002000
            0.051443             0.045353         1.770838e-11             0.002000
            0.052885             0.045353         1.770838e-11             0.002000
            0.054327             0.045353         1.770838e-11             0.002000
            0.055769             0.045353         1.770838e-11             0.002000
            0.057211             0.045353         1.770838e-11             0.002000
            0.058653             0.045353         1.770838e-11             0.002000
            0.060095             0.045353         1.770838e-11             0.002000
            0.061537             0.045353         1.770838e-11             0.002000
            0.062979             0.045353         1.770838e-11             0.002000
            0.064421             0.045353         1.770838e-11             0.002000
            0.065863             0.045353         1.770838e-11             0.002000
            0.067305             0.045353         1.770838e-11             0.002000
            0.068747             0.045353         1.770838e-11             0.002000
            0.070189             0.045353         1.770838e-11             0.002000
            0.071631             0.045353         1.770838e-11             0.002000
            0.073073             0.045353         1.770838e-11             0.002000
           -0.074012             0.043913         1.770838e-11             0.002000
           -0.072570             0.043913         1.770838e-11             0.002000
           -0.071128             0.043913         1.770838e-11             0.002000
           -0.069686             0.043913         1.770838e-11             0.002000
           -0.068244             0.043913         1.770838e-11             0.002000
           -0.066802             0.043913         1.770838e-11             0.002000
           -0.065360             0.043913         1.770838e-11             0.002000
           -0.063918             0.043913         1.770838e-11             0.002000
           -0.062476             0.043913         1.770838e-11             0.002000
           -0.061034             0.043913         1.770838e-11             0.002000
           -0.059592             0.043913         1.770838e-11             0.002000
           -0.058150             0.043913         1.770838e-11             0.002000
           -0.056708             0.043913         3.541675e-11             0.004000
           -0.055266             0.043913         3.541675e-11             0.004000
           -0.053824             0.043913         3.541675e-11             0.004000
           -0.052382             0.043913         3.541675e-11             0.004000
           -0.050940             0.043913         3.541675e-11             0.004000
           -0.049498             0.043913         3.541675e-11             0.004000
           -0.048056             0.043913         1.770838e-11             0.002000
           -0.046614             0.043913         1.770838e-11             0.002000
           -0.045172             0.043913         1.770838e-11             0.002000
           -0.043730             0.043913         1.770838e-11             0.002000
           -0.042288             0.043913         1.770838e-11             0.002000
           -0.040846             0.043913         1.770838e-11             0.002000
           -0.039404             0.043913         1.770838e-11             0.002000
           -0.037962             0.043913         1.770838e-11             0.002000
           -0.036520             0.043913         1.770838e-11             0.002000
           -0.035078             0.043913         1.770838e-11             0.002000
           -0.033636             0.043913         1.770838e-11             0.002000
           -0.032194             0.043913         1.770838e-11             0.002000
           -0.030752             0.043913         1.770838e-11             0.002000
           -0.029310             0.043913         1.770838e-11             0.002000
           -0.027868             0.043913         1.770838e-11             0.002000
           -0.026426             0.043913         1.770838e-11             0.002000
           -0.024984             0.043913         1.770838e-11             0.002000
           -0.023542             0.043913         1.770838e-11             0.002000
           -0.022100             0.043913         1.770838e-11             0.002000
           -0.020658             0.043913         1.770838e-11             0.002000
           -0.019216             0.043913         1.770838e-11             0.002000
           -0.017774             0.043913         1.770838e-11             0.002000
           -0.016332             0.043913         3.541675e-11             0.004000
           -0.014890             0.043913         3.541675e-11             0.004000
           -0.013448             0.043913         3.541675e-11             0.004000
           -0.012006             0.043913         3.541675e-11             0.004000
           -0.010564             0.043913         3.541675e-11             0.004000
           -0.009122             0.043913         3.541675e-11             0.004000
           -0.007680             0.043913         3.541675e-11             0.004000
           -0.006238             0.043913         3.541675e-11             0.004000
           -0.004796             0.043913         3.541675e-11             0.004000
           -0.003354             0.043913         3.541675e-11             0.004000
           -0.001912             0.043913         3.541675e-11             0.004000
           -0.000470             0.043913         3.541675e-11             0.004000
            0.000972             0.043913         3.541675e-11             0.004000
            0.002414             0.043913         3.541675e-11             0.004000
            0.003856             0.043913         3.541675e-11             0.004000
            0.005298             0.043913         3.541675e-11             0.004000
            0.006740             0.043913         3.541675e-11             0.004000
            0.008182             0.043913         3.541675e-11             0.004000
            0.009624             0.043913         3.541675e-11             0.004000
            0.011066             0.043913         3.541675e-11             0.004000
            0.012508             0.043913         3.541675e-11             0.004000
            0.013950             0.043913         3.541675e-11             0.004000
            0.015392             0.043913         3.541675e-11             0.004000
            0.016834             0.043913         3.541675e-11             0.004000
            0.018276             0.043913         3.541675e-11             0.004000
            0.019718             0.043913         3.541675e-11             0.004000
            0.021160             0.043913         3.541675e-11             0.004000
            0.022602             0.043913         3.541675e-11             0.004000
            0.024044             0.043913         3.541675e-11             0.004000
            0.025486             0.043913         3.541675e-11             0.004000
            0.026928             0.043913         1.770838e-11             0.002000
            0.028370             0.043913         1.770838e-11             0.002000
            0.029812             0.043913         1.770838e-11             0.002000
            0.031254             0.043913         1.770838e-11             0.002000
            0.032696             0.043913         1.770838e-11             0.002000
            0.034138             0.043913         1.770838e-11             0.002000
            0.035580             0.043913         1.770838e-11             0.002000
            0.037022             0.043913         1.770838e-11             0.002000
            0.038464             0.043913         1.770838e-11             0.002000
            0.039906             0.043913         1.770838e-11             0.002000
            0.041349             0.043913         1.770838e-11             0.002000
            0.042791             0.043913         1.770838e-11             0.002000
            0.044233             0.043913         1.770838e-11             0.002000
            0.045675             0.043913         1.770838e-11             0.002000
            0.047117             0.043913         1.770838e-11             0.002000
            0.048559             0.043913         1.770838e-11             0.002000
            0.050001             0.043913         1.770838e-11             0.002000
            0.051443             0.043913         1.770838e-11             0.002000
            0.052885             0.043913         1.770838e-11             0.002000
            0.054327             0.043913         1.770838e-11             0.002000
            0.055769             0.043913         1.770838e-11             0.002000
            0.057211             0.043913         1.770838e-11             0.002000
            0.058653             0.043913         1.770838e-11             0.002000
            0.060095             0.043913         1.770838e-11             0.002000
            0.061537             0.043913         1.770838e-11             0.002000
            0.062979             0.043913         1.770838e-11             0.002000
            0.064421             0.043913         1.770838e-11             0.002000
            0.065863             0.043913         1.770838e-11             0.002000
            0.067305             0.043913         1.770838e-11             0.002000
            0.068747             0.043913         1.770838e-11             0.002000
            0.070189             0.043913         1.770838e-11             0.002000
            0.071631             0.043913         1.770838e-11             0.002000
            0.073073             0.043913         1.770838e-11             0.002000
           -0.074012             0.042473         1.770838e-11             0.002000
           -0.072570             0.042473         1.770838e-11             0.002000
           -0.071128             0.042473         1.770838e-11             0.002000
           -0.069686             0.042473         1.770838e-11             0.002000
           -0.068244             0.042473         1.770838e-11             0.002000
           -0.066802             0.042473         1.770838e-11             0.002000
           -0.065360             0.042473         1.770838e-11             0.002000
           -0.063918             0.042473         1.770838e-11             0.002000
           -0.062476             0.042473         1.770838e-11             0.002000
           -0.061034             0.042473         1.770838e-11             0.002000
           -0.059592             0.042473         1.770838e-11             0.002000
           -0.058150             0.042473         3.541675e-11             0.004000
           -0.056708             0.042473         3.541675e-11             0.004000
           -0.055266             0.042473         3.541675e-11             0.004000
           -0.053824             0.042473         3.541675e-11             0.004000
           -0.052382             0.042473         3.541675e-11             0.004000
           -0.050940             0.042473         3.541675e-11             0.004000
           -0.049498             0.042473         3.541675e-11             0.004000
           -0.048056             0.042473         3.541675e-11             0.004000
           -0.046614             0.042473         3.541675e-11             0.004000
           -0.045172             0.042473         3.541675e-11             0.004000
           -0.043730             0.042473         3.541675e-11             0.004000
           -0.042288             0.042473         1.770838e-11             0.002000
           -0.040846             0.042473         1.770838e-11             0.002000
           -0.039404             0.042473         1.770838e-11             0.002000
           -0.037962             0.042473         1.770838e-11             0.002000
           -0.036520             0.042473         1.770838e-11             0.002000
           -0.035078             0.042473         1.770838e-11             0.002000
           -0.033636             0.042473         1.770838e-11             0.002000
           -0.032194             0.042473         1.770838e-11             0.002000
           -0.030752             0.042473         1.770838e-11             0.002000
           -0.029310             0.042473         1.770838e-11             0.002000
           -0.027868             0.042473         1.770838e-11             0.002000
           -0.026426             0.042473         1.770838e-11             0.002000
           -0.024984             0.042473         1.770838e-11             0.002000
           -0.023542             0.042473         1.770838e-11             0.002000
           -0.022100             0.042473         1.770838e-11             0.002000
           -0.020658             0.042473         1.770838e-11             0.002000
           -0.019216             0.042473         1.770838e-11             0.002000
           -0.017774             0.042473         3.541675e-11             0.004000
           -0.016332             0.042473         3.541675e-11             0.004000
           -0.014890             0.042473         3.541675e-11             0.004000
           -0.013448             0.042473         3.541675e-11             0.004000
           -0.012006             0.042473         3.541675e-11             0.004000
           -0.010564             0.042473         3.541675e-11             0.004000
           -0.009122             0.042473         3.541675e-11             0.004000
           -0.007680             0.042473         3.541675e-11             0.004000
           -0.006238             0.042473         3.541675e-11             0.004000
           -0.004796             0.042473         3.541675e-11             0.004000
           -0.003354             0.042473         3.541675e-11             0.004000
           -0.001912             0.042473         3.541675e-11             0.004000
           -0.000470             0.042473         3.541675e-11             0.004000
            0.000972             0.042473         3.541675e-11             0.004000
            0.002414             0.042473         3.541675e-11             0.004000
            0.003856             0.042473         3.541675e-11             0.004000
            0.005298             0.042473         3.541675e-11             0.004000
            0.006740             0.042473         3.541675e-11             0.004000
            0.008182             0.042473         3.541675e-11             0.004000
            0.009624             0.042473         3.541675e-11             0.004000
            0.011066             0.042473         3.541675e-11             0.004000
            0.012508             0.042473         3.541675e-11             0.004000
            0.013950             0.042473         3.541675e-11             0.004000
            0.015392             0.042473         3.541675e-11             0.004000
            0.016834             0.042473         3.541675e-11             0.004000
            0.018276             0.042473         3.541675e-11             0.004000
            0.019718             0.042473         3.541675e-11             0.004000
            0.021160             0.042473         3.541675e-11             0.004000
            0.022602             0.042473         3.541675e-11             0.004000
            0.024044             0.042473         3.541675e-11             0.004000
            0.025486             0.042473         3.541675e-11             0.004000
            0.026928             0.042473         1.770838e-11             0.002000
            0.028370             0.042473         1.770838e-11             0.002000
            0.029812             0.042473         1.770838e-11             0.002000
            0.031254             0.042473         1.770838e-11             0.002000
            0.032696             0.042473         1.770838e-11             0.002000
            0.034138             0.042473         1.770838e-11             0.002000
            0.035580             0.042473         1.770838e-11             0.002000
            0.037022             0.042473         1.770838e-11             0.002000
            0.038464             0.042473         1.770838e-11             0.002000
            0.039906             0.042473         1.770838e-11             0.002000
            0.041349             0.042473         1.770838e-11             0.002000
            0.042791             0.042473         1.770838e-11             0.002000
            0.044233             0.042473         1.770838e-11             0.002000
            0.045675             0.042473         1.770838e-11             0.002000
            0.047117             0.042473         1.770838e-11             0.002000
            0.048559             0.042473         1.770838e-11             0.002000
            0.050001             0.042473         1.770838e-11             0.002000
            0.051443             0.042473         1.770838e-11             0.002000
            0.052885             0.042473         1.770838e-11             0.002000
            0.054327             0.042473         1.770838e-11             0.002000
            0.055769             0.042473         1.770838e-11             0.002000
            0.057211             0.042473         1.770838e-11             0.002000
            0.058653             0.042473         1.770838e-11             0.002000
            0.060095             0.042473         1.770838e-11             0.002000
            0.061537             0.042473         1.770838e-11             0.002000
            0.062979             0.042473         1.770838e-11             0.002000
            0.064421             0.042473         1.770838e-11             0.002000
            0.065863             0.042473         1.770838e-11             0.002000
            0.067305             0.042473         1.770838e-11             0.002000
            0.068747             0.042473         1.770838e-11             0.002000
            0.070189             0.042473         1.770838e-11             0.002000
            0.071631             0.042473         1.770838e-11             0.002000
            0.073073             0.042473         1.770838e-11             0.002000
            0.074515             0.042473         1.770838e-11             0.002000
           -0.075454             0.041033         1.770838e-11             0.002000
           -0.074012             0.041033         1.770838e-11             0.002000
           -0.072570             0.041033         1.770838e-11             0.002000
           -0.071128             0.041033         1.770838e-11             0.002000
           -0.069686             0.041033         1.770838e-11             0.002000
           -0.068244             0.041033         1.770838e-11             0.002000
           -0.066802             0.041033         1.770838e-11             0.002000
           -0.065360             0.041033         1.770838e-11             0.002000
           -0.063918             0.041033         1.770838e-11             0.002000
           -0.062476             0.041033         1.770838e-11             0.002000
           -0.061034             0.041033         1.770838e-11             0.002000
           -0.059592             0.041033         3.541675e-11             0.004000
           -0.058150             0.041033         3.541675e-11             0.004000
           -0.056708             0.041033         3.541675e-11             0.004000
           -0.055266             0.041033         3.541675e-11             0.004000
           -0.053824             0.041033         3.541675e-11             0.004000
           -0.052382             0.041033         3.541675e-11             0.004000
           -0.050940             0.041033         3.541675e-11             0.004000
           -0.049498             0.041033         3.541675e-11             0.004000
           -0.048056             0.041033         3.541675e-11             0.004000
           -0.046614             0.041033         3.541675e-11             0.004000
           -0.045172             0.041033         3.541675e-11             0.004000
           -0.043730             0.041033         3.541675e-11             0.004000
           -0.042288             0.041033         3.541675e-11             0.004000
           -0.040846             0.041033         3.541675e-11             0.004000
           -0.039404             0.041033         3.541675e-11             0.004000
           -0.037962             0.041033         1.770838e-11             0.002000
           -0.036520             0.041033         1.770838e-11             0.002000
           -0.035078             0.041033         1.770838e-11             0.002000
           -0.033636             0.041033         1.770838e-11             0.002000
           -0.032194             0.041033         1.770838e-11             0.002000
           -0.030752             0.041033         1.770838e-11             0.002000
           -0.029310             0.041033         1.770838e-11             0.002000
           -0.027868             0.041033         1.770838e-11             0.002000
           -0.026426             0.041033         1.770838e-11             0.002000
           -0.024984             0.041033         1.770838e-11             0.002000
           -0.023542             0.041033         1.770838e-11             0.002000
           -0.022100             0.041033         1.770838e-11             0.002000
           -0.020658             0.041033         1.770838e-11             0.002000
           -0.019216             0.041033         1.770838e-11             0.002000
           -0.017774             0.041033         3.541675e-11             0.004000
           -0.016332             0.041033         3.541675e-11             0.004000
           -0.014890             0.041033         3.541675e-11             0.004000
           -0.013448             0.041033         3.541675e-11             0.004000
           -0.012006             0.041033         3.541675e-11             0.004000
           -0.010564             0.041033         3.541675e-11             0.004000
           -0.009122             0.041033         3.541675e-11             0.004000
           -0.007680             0.041033         3.541675e-11             0.004000
           -0.006238             0.041033         3.541675e-11             0.004000
           -0.004796             0.041033         3.541675e-11             0.004000
           -0.003354             0.041033         3.541675e-11             0.004000
           -0.001912             0.041033         3.541675e-11             0.004000
           -0.000470             0.041033         3.541675e-11             0.004000
            0.000972             0.041033         3.541675e-11             0.004000
            0.002414             0.041033         3.541675e-11             0.004000
            0.003856             0.041033         3.541675e-11             0.004000
            0.005298             0.041033         3.541675e-11             0.004000
            0.006740             0.041033         3.541675e-11             0.004000
            0.008182             0.041033         3.541675e-11             0.004000
            0.009624             0.041033         3.541675e-11             0.004000
            0.011066             0.041033         3.541675e-11             0.004000
            0.012508             0.041033         3.541675e-11             0.004000
            0.013950             0.041033         3.541675e-11             0.004000
            0.015392             0.041033         3.541675e-11             0.004000
            0.016834             0.041033         3.541675e-11             0.004000
            0.018276             0.041033         3.541675e-11             0.004000
            0.019718             0.041033         3.541675e-11             0.004000
            0.021160             0.041033         3.541675e-11             0.004000
            0.022602             0.041033         3.541675e-11             0.004000
            0.024044             0.041033         3.541675e-11             0.004000
            0.025486             0.041033         3.541675e-11             0.004000
            0.026928             0.041033         1.770838e-11             0.002000
            0.028370             0.041033         1.770838e-11             0.002000
            0.029812             0.041033         1.770838e-11             0.002000
            0.031254             0.041033         1.770838e-11             0.002000
            0.032696             0.041033         1.770838e-11             0.002000
            0.034138             0.041033         1.770838e-11             0.002000
            0.035580             0.041033         1.770838e-11             0.002000
            0.037022             0.041033         1.770838e-11             0.002000
            0.038464             0.041033         1.770838e-11             0.002000
            0.039906             0.041033         1.770838e-11             0.002000
            0.041349             0.041033         1.770838e-11             0.002000
            0.042791             0.041033         1.770838e-11             0.002000
            0.044233             0.041033         1.770838e-11             0.002000
            0.045675             0.041033         1.770838e-11             0.002000
            0.047117             0.041033         1.770838e-11             0.002000
            0.048559             0.041033         1.770838e-11             0.002000
            0.050001             0.041033         1.770838e-11             0.002000
            0.051443             0.041033         1.770838e-11             0.002000
            0.052885             0.041033         1.770838e-11             0.002000
            0.054327             0.041033         1.770838e-11             0.002000
            0.055769             0.041033         1.770838e-11             0.002000
            0.057211             0.041033         1.770838e-11             0.002000
            0.058653             0.041033         1.770838e-11             0.002000
            0.060095             0.041033         1.770838e-11             0.002000
            0.061537             0.041033         1.770838e-11             0.002000
            0.062979             0.041033         1.770838e-11             0.002000
            0.064421             0.041033         1.770838e-11             0.002000
            0.065863             0.041033         1.770838e-11             0.002000
            0.067305             0.041033         1.770838e-11             0.002000
            0.068747             0.041033         1.770838e-11             0.002000
            0.070189             0.041033         1.770838e-11             0.002000
            0.071631             0.041033         1.770838e-11             0.002000
            0.073073             0.041033         1.770838e-11             0.002000
            0.074515             0.041033         1.770838e-11             0.002000
            0.075957             0.041033         1.770838e-11             0.002000
           -0.075454             0.039594         1.770838e-11             0.002000
           -0.074012             0.039594         1.770838e-11             0.002000
           -0.072570             0.039594         1.770838e-11             0.002000
           -0.071128             0.039594         1.770838e-11             0.002000
           -0.069686             0.039594         1.770838e-11             0.002000
           -0.068244             0.039594         1.770838e-11             0.002000
           -0.066802             0.039594         1.770838e-11             0.002000
           -0.065360             0.039594         1.770838e-11             0.002000
           -0.063918             0.039594         1.770838e-11             0.002000
           -0.062476             0.039594         1.770838e-11             0.002000
           -0.061034             0.039594         3.541675e-11             0.004000
           -0.059592             0.039594         3.541675e-11             0.004000
           -0.058150             0.039594         3.541675e-11             0.004000
           -0.056708             0.039594         3.541675e-11             0.004000
           -0.055266             0.039594         3.541675e-11             0.004000
           -0.053824             0.039594         3.541675e-11             0.004000
           -0.052382             0.039594         3.541675e-11             0.004000
           -0.050940             0.039594         3.541675e-11             0.004000
           -0.049498             0.039594         3.541675e-11             0.004000
           -0.048056             0.039594         3.541675e-11             0.004000
           -0.046614             0.039594         3.541675e-11             0.004000
           -0.045172             0.039594         3.541675e-11             0.004000
           -0.043730             0.039594         3.541675e-11             0.004000
           -0.042288             0.039594         3.541675e-11             0.004000
           -0.040846             0.039594         3.541675e-11             0.004000
           -0.039404             0.039594         3.541675e-11             0.004000
           -0.037962             0.039594         3.541675e-11             0.004000
           -0.036520             0.039594         3.541675e-11             0.004000
           -0.035078             0.039594         1.770838e-11             0.002000
           -0.033636             0.039594         1.770838e-11             0.002000
           -0.032194             0.039594         1.770838e-11             0.002000
           -0.030752             0.039594         1.770838e-11             0.002000
           -0.029310             0.039594         1.770838e-11             0.002000
           -0.027868             0.039594         1.770838e-11             0.002000
           -0.026426             0.039594         1.770838e-11             0.002000
           -0.024984             0.039594         1.770838e-11             0.002000
           -0.023542             0.039594         1.770838e-11             0.002000
           -0.022100             0.039594         1.770838e-11             0.002000
           -0.020658             0.039594         1.770838e-11             0.002000
           -0.019216             0.039594         1.770838e-11             0.002000
           -0.017774             0.039594         3.541675e-11             0.004000
           -0.016332             0.039594         3.541675e-11             0.004000
           -0.014890             0.039594         3.541675e-11             0.004000
           -0.013448             0.039594         3.541675e-11             0.004000
           -0.012006             0.039594         3.541675e-11             0.004000
           -0.010564             0.039594         3.541675e-11             0.004000
           -0.009122             0.039594         3.541675e-11             0.004000
           -0.007680             0.039594         3.541675e-11             0.004000
           -0.006238             0.039594         3.541675e-11             0.004000
           -0.004796             0.039594         3.541675e-11             0.004000
           -0.003354             0.039594         3.541675e-11             0.004000
           -0.001912             0.039594         3.541675e-11             0.004000
           -0.000470             0.039594         3.541675e-11             0.004000
            0.000972             0.039594         3.541675e-11             0.004000
            0.002414             0.039594         3.541675e-11             0.004000
            0.003856             0.039594         3.541675e-11             0.004000
            0.005298             0.039594         3.541675e-11             0.004000
            0.006740             0.039594         3.541675e-11             0.004000
            0.008182             0.039594         3.541675e-11             0.004000
            0.009624             0.039594         3.541675e-11             0.004000
            0.011066             0.039594         3.541675e-11             0.004000
            0.012508             0.039594         3.541675e-11             0.004000
            0.013950             0.039594         3.541675e-11             0.004000
            0.015392             0.039594         3.541675e-11             0.004000
            0.016834             0.039594         3.541675e-11             0.004000
            0.018276             0.039594         3.541675e-11             0.004000
            0.019718             0.039594         3.541675e-11             0.004000
            0.021160             0.039594         3.541675e-11             0.004000
            0.022602             0.039594         3.541675e-11             0.004000
            0.024044             0.039594         3.541675e-11             0.004000
            0.025486             0.039594         3.541675e-11             0.004000
            0.026928             0.039594         1.770838e-11             0.002000
            0.028370             0.039594         1.770838e-11             0.002000
            0.029812             0.039594         1.770838e-11             0.002000
            0.031254             0.039594         1.770838e-11             0.002000
            0.032696             0.039594         1.770838e-11             0.002000
            0.034138             0.039594         1.770838e-11             0.002000
            0.035580             0.039594         1.770838e-11             0.002000
            0.037022             0.039594         1.770838e-11             0.002000
            0.038464             0.039594         1.770838e-11             0.002000
            0.039906             0.039594         1.770838e-11             0.002000
            0.041349             0.039594         1.770838e-11             0.002000
            0.042791             0.039594         1.770838e-11             0.002000
            0.044233             0.039594         1.770838e-11             0.002000
            0.045675             0.039594         1.770838e-11             0.002000
            0.047117             0.039594         1.770838e-11             0.002000
            0.048559             0.039594         1.770838e-11             0.002000
            0.050001             0.039594         1.770838e-11             0.002000
            0.051443             0.039594         1.770838e-11             0.002000
            0.052885             0.039594         1.770838e-11             0.002000
            0.054327             0.039594         1.770838e-11             0.002000
            0.055769             0.039594         1.770838e-11             0.002000
            0.057211             0.039594         1.770838e-11             0.002000
            0.058653             0.039594         1.770838e-11             0.002000
            0.060095             0.039594         1.770838e-11             0.002000
            0.061537             0.039594         1.770838e-11             0.002000
            0.062979             0.039594         1.770838e-11             0.002000
            0.064421             0.039594         1.770838e-11             0.002000
            0.065863             0.039594         1.770838e-11             0.002000
            0.067305             0.039594         1.770838e-11             0.002000
            0.068747             0.039594         1.770838e-11             0.002000
            0.070189             0.039594         1.770838e-11             0.002000
            0.071631             0.039594         1.770838e-11             0.002000
            0.073073             0.039594         1.770838e-11             0.002000
            0.074515             0.039594         1.770838e-11             0.002000
            0.075957             0.039594         1.770838e-11             0.002000
           -0.076896             0.038154         1.770838e-11             0.002000
           -0.075454             0.038154         1.770838e-11             0.002000
           -0.074012             0.038154         1.770838e-11             0.002000
           -0.072570             0.038154         1.770838e-11             0.002000
           -0.071128             0.038154         1.770838e-11             0.002000
           -0.069686             0.038154         1.770838e-11             0.002000
           -0.068244             0.038154         1.770838e-11             0.002000
           -0.066802             0.038154         1.770838e-11             0.002000
           -0.065360             0.038154         1.770838e-11             0.002000
           -0.063918             0.038154         1.770838e-11             0.002000
           -0.062476             0.038154         1.770838e-11             0.002000
           -0.061034             0.038154         3.541675e-11             0.004000
           -0.059592             0.038154         3.541675e-11             0.004000
           -0.058150             0.038154         3.541675e-11             0.004000
           -0.056708             0.038154         3.541675e-11             0.004000
           -0.055266             0.038154         3.541675e-11             0.004000
           -0.053824             0.038154         3.541675e-11             0.004000
           -0.052382             0.038154         3.541675e-11             0.004000
           -0.050940             0.038154         3.541675e-11             0.004000
           -0.049498             0.038154         3.541675e-11             0.004000
           -0.048056             0.038154         3.541675e-11             0.004000
           -0.046614             0.038154         3.541675e-11             0.004000
           -0.045172             0.038154         3.541675e-11             0.004000
           -0.043730             0.038154         3.541675e-11             0.004000
           -0.042288             0.038154         3.541675e-11             0.004000
           -0.040846             0.038154         3.541675e-11             0.004000
           -0.039404             0.038154         3.541675e-11             0.004000
           -0.037962             0.038154         3.541675e-11             0.004000
           -0.036520             0.038154         3.541675e-11             0.004000
           -0.035078             0.038154         3.541675e-11             0.004000
           -0.033636             0.038154         3.541675e-11             0.004000
           -0.032194             0.038154         3.541675e-11             0.004000
           -0.030752             0.038154         1.770838e-11             0.002000
           -0.029310             0.038154         1.770838e-11             0.002000
           -0.027868             0.038154         1.770838e-11             0.002000
           -0.026426             0.038154         1.770838e-11             0.002000
           -0.024984             0.038154         1.770838e-11             0.002000
           -0.023542             0.038154         1.770838e-11             0.002000
           -0.022100             0.038154         1.770838e-11             0.002000
           -0.020658             0.038154         1.770838e-11             0.002000
           -0.019216             0.038154         3.541675e-11             0.004000
           -0.017774             0.038154         3.541675e-11             0.004000
           -0.016332             0.038154         3.541675e-11             0.004000
           -0.014890             0.038154         3.541675e-11             0.004000
           -0.013448             0.038154         3.541675e-11             0.004000
           -0.012006             0.038154         3.541675e-11             0.004000
           -0.010564             0.038154         3.541675e-11             0.004000
           -0.009122             0.038154         3.541675e-11             0.004000
           -0.007680             0.038154         3.541675e-11             0.004000
           -0.006238             0.038154         3.541675e-11             0.004000
           -0.004796             0.038154         3.541675e-11             0.004000
           -0.003354             0.038154         3.541675e-11             0.004000
           -0.001912             0.038154         3.541675e-11             0.004000
           -0.000470             0.038154         3.541675e-11             0.004000
            0.000972             0.038154         3.541675e-11             0.004000
            0.002414             0.038154         3.541675e-11             0.004000
            0.003856             0.038154         3.541675e-11             0.004000
            0.005298             0.038154         3.541675e-11             0.004000
            0.006740             0.038154         3.541675e-11             0.004000
            0.008182             0.038154         3.541675e-11             0.004000
            0.009624             0.038154         3.541675e-11             0.004000
            0.011066             0.038154         3.541675e-11             0.004000
            0.012508             0.038154         3.541675e-11             0.004000
            0.013950             0.038154         3.541675e-11             0.004000
            0.015392             0.038154         3.541675e-11             0.004000
            0.016834             0.038154         3.541675e-11             0.004000
            0.018276             0.038154         3.541675e-11             0.004000
            0.019718             0.038154         3.541675e-11             0.004000
            0.021160             0.038154         3.541675e-11             0.004000
            0.022602             0.038154         3.541675e-11             0.004000
            0.024044             0.038154         3.541675e-11             0.004000
            0.025486             0.038154         3.541675e-11             0.004000
            0.026928             0.038154         1.770838e-11             0.002000
            0.028370             0.038154         1.770838e-11             0.002000
            0.029812             0.038154         1.770838e-11             0.002000
            0.031254             0.038154         1.770838e-11             0.002000
            0.032696             0.038154         1.770838e-11             0.002000
            0.034138             0.038154         1.770838e-11             0.002000
            0.035580             0.038154         1.770838e-11             0.002000
            0.037022             0.038154         1.770838e-11             0.002000
            0.038464             0.038154         1.770838e-11             0.002000
            0.039906             0.038154         1.770838e-11             0.002000
            0.041349             0.038154         1.770838e-11             0.002000
            0.042791             0.038154         1.770838e-11             0.002000
            0.044233             0.038154         1.770838e-11             0.002000
            0.045675             0.038154         1.770838e-11             0.002000
            0.047117             0.038154         1.770838e-11             0.002000
            0.048559             0.038154         1.770838e-11             0.002000
            0.050001             0.038154         1.770838e-11             0.002000
            0.051443             0.038154         1.770838e-11             0.002000
            0.052885             0.038154         1.770838e-11             0.002000
            0.054327             0.038154         1.770838e-11             0.002000
            0.055769             0.038154         1.770838e-11             0.002000
            0.057211             0.038154         1.770838e-11             0.002000
            0.058653             0.038154         1.770838e-11             0.002000
            0.060095             0.038154         1.770838e-11             0.002000
            0.061537             0.038154         1.770838e-11             0.002000
            0.062979             0.038154         1.770838e-11             0.002000
            0.064421             0.038154         1.770838e-11             0.002000
            0.065863             0.038154         1.770838e-11             0.002000
            0.067305             0.038154         1.770838e-11             0.002000
            0.068747             0.038154         1.770838e-11             0.002000
            0.070189             0.038154         1.770838e-11             0.002000
            0.071631             0.038154         1.770838e-11             0.002000
            0.073073             0.038154         1.770838e-11             0.002000
            0.074515             0.038154         1.770838e-11             0.002000
            0.075957             0.038154         1.770838e-11             0.002000
            0.077399             0.038154         1.770838e-11             0.002000
           -0.078338             0.036714         1.770838e-11             0.002000
           -0.076896             0.036714         1.770838e-11             0.002000
           -0.075454             0.036714         1.770838e-11             0.002000
           -0.074012             0.036714         1.770838e-11             0.002000
           -0.072570             0.036714         1.770838e-11             0.002000
           -0.071128             0.036714         1.770838e-11             0.002000
           -0.069686             0.036714         1.770838e-11             0.002000
           -0.068244             0.036714         1.770838e-11             0.002000
           -0.066802             0.036714         1.770838e-11             0.002000
           -0.065360             0.036714         1.770838e-11             0.002000
           -0.063918             0.036714         1.770838e-11             0.002000
           -0.062476             0.036714         1.770838e-11             0.002000
           -0.061034             0.036714         3.541675e-11             0.004000
           -0.059592             0.036714         3.541675e-11             0.004000
           -0.058150             0.036714         3.541675e-11             0.004000
           -0.056708             0.036714         3.541675e-11             0.004000
           -0.055266             0.036714         3.541675e-11             0.004000
           -0.053824             0.036714         3.541675e-11             0.004000
           -0.052382             0.036714         3.541675e-11             0.004000
           -0.050940             0.036714         3.541675e-11             0.004000
           -0.049498             0.036714         3.541675e-11             0.004000
           -0.048056             0.036714         3.541675e-11             0.004000
           -0.046614             0.036714         3.541675e-11             0.004000
           -0.045172             0.036714         3.541675e-11             0.004000
           -0.043730             0.036714         3.541675e-11             0.004000
           -0.042288             0.036714         3.541675e-11             0.004000
           -0.040846             0.036714         3.541675e-11             0.004000
           -0.039404             0.036714         3.541675e-11             0.004000
           -0.037962             0.036714         3.541675e-11             0.004000
           -0.036520             0.036714         3.541675e-11             0.004000
           -0.035078             0.036714         3.541675e-11             0.004000
           -0.033636             0.036714         3.541675e-11             0.004000
           -0.032194             0.036714         3.541675e-11             0.004000
           -0.030752             0.036714         3.541675e-11             0.004000
           -0.029310             0.036714         3.541675e-11             0.004000
           -0.027868             0.036714         1.770838e-11             0.002000
           -0.026426             0.036714         1.770838e-11             0.002000
           -0.024984             0.036714         1.770838e-11             0.002000
           -0.023542             0.036714         1.770838e-11             0.002000
           -0.022100             0.036714         1.770838e-11             0.002000
           -0.020658             0.036714         1.770838e-11             0.002000
           -0.019216             0.036714         3.541675e-11             0.004000
           -0.017774             0.036714         3.541675e-11             0.004000
           -0.016332             0.036714         3.541675e-11             0.004000
           -0.014890             0.036714         3.541675e-11             0.004000
           -0.013448             0.036714         3.541675e-11             0.004000
           -0.012006             0.036714         3.541675e-11             0.004000
           -0.010564             0.036714         3.541675e-11             0.004000
           -0.009122             0.036714         3.541675e-11             0.004000
           -0.007680             0.036714         3.541675e-11             0.004000
           -0.006238             0.036714         3.541675e-11             0.004000
           -0.004796             0.036714         3.541675e-11             0.004000
           -0.003354             0.036714         3.541675e-11             0.004000
           -0.001912             0.036714         3.541675e-11             0.004000
           -0.000470             0.036714         3.541675e-11             0.004000
            0.000972             0.036714         3.541675e-11             0.004000
            0.002414             0.036714         3.541675e-11             0.004000
            0.003856             0.036714         3.541675e-11             0.004000
            0.005298             0.036714         3.541675e-11             0.004000
            0.006740             0.036714         3.541675e-11             0.004000
            0.008182             0.036714         3.541675e-11             0.004000
            0.009624             0.036714         3.541675e-11             0.004000
            0.011066             0.036714         3.541675e-11             0.004000
            0.012508             0.036714         3.541675e-11             0.004000
            0.013950             0.036714         3.541675e-11             0.004000
            0.015392             0.036714         3.541675e-11             0.004000
            0.016834             0.036714         3.541675e-11             0.004000
            0.018276             0.036714         3.541675e-11             0.004000
            0.019718             0.036714         3.541675e-11             0.004000
            0.021160             0.036714         3.541675e-11             0.004000
            0.022602             0.036714         3.541675e-11             0.004000
            0.024044             0.036714         3.541675e-11             0.004000
            0.025486             0.036714         3.541675e-11             0.004000
            0.026928             0.036714         1.770838e-11             0.002000
            0.028370             0.036714         1.770838e-11             0.002000
            0.029812             0.036714         1.770838e-11             0.002000
            0.031254             0.036714         1.770838e-11             0.002000
            0.032696             0.036714         1.770838e-11             0.002000
            0.034138             0.036714         1.770838e-11             0.002000
            0.035580             0.036714         1.770838e-11             0.002000
            0.037022             0.036714         1.770838e-11             0.002000
            0.038464             0.036714         1.770838e-11             0.002000
            0.039906             0.036714         1.770838e-11             0.002000
            0.041349             0.036714         1.770838e-11             0.002000
            0.042791             0.036714         1.770838e-11             0.002000
            0.044233             0.036714         1.770838e-11             0.002000
            0.045675             0.036714         1.770838e-11             0.002000
            0.047117             0.036714         1.770838e-11             0.002000
            0.048559             0.036714         1.770838e-11             0.002000
            0.050001             0.036714         1.770838e-11             0.002000
            0.051443             0.036714         1.770838e-11             0.002000
            0.052885             0.036714         1.770838e-11             0.002000
            0.054327             0.036714         1.770838e-11             0.002000
            0.055769             0.036714         1.770838e-11             0.002000
            0.057211             0.036714         1.770838e-11             0.002000
            0.058653             0.036714         1.770838e-11             0.002000
            0.060095             0.036714         1.770838e-11             0.002000
            0.061537             0.036714         1.770838e-11             0.002000
            0.062979             0.036714         1.770838e-11             0.002000
            0.064421             0.036714         1.770838e-11             0.002000
            0.065863             0.036714         1.770838e-11             0.002000
            0.067305             0.036714         1.770838e-11             0.002000
            0.068747             0.036714         1.770838e-11             0.002000
            0.070189             0.036714         1.770838e-11             0.002000
            0.071631             0.036714         1.770838e-11             0.002000
            0.073073             0.036714         1.770838e-11             0.002000
            0.074515             0.036714         1.770838e-11             0.002000
            0.075957             0.036714         1.770838e-11             0.002000
            0.077399             0.036714         1.770838e-11             0.002000
           -0.078338             0.035274         1.770838e-11             0.002000
           -0.076896             0.035274         1.770838e-11             0.002000
           -0.075454             0.035274         1.770838e-11             0.002000
           -0.074012             0.035274         1.770838e-11             0.002000
           -0.072570             0.035274         1.770838e-11             0.002000
           -0.071128             0.035274         1.770838e-11             0.002000
           -0.069686             0.035274         1.770838e-11             0.002000
           -0.068244             0.035274         1.770838e-11             0.002000
           -0.066802             0.035274         1.770838e-11             0.002000
           -0.065360             0.035274         1.770838e-11             0.002000
           -0.063918             0.035274         1.770838e-11             0.002000
           -0.062476             0.035274         1.770838e-11             0.002000
           -0.061034             0.035274         3.541675e-11             0.004000
           -0.059592             0.035274         3.541675e-11             0.004000
           -0.058150             0.035274         3.541675e-11             0.004000
           -0.056708             0.035274         3.541675e-11             0.004000
           -0.055266             0.035274         3.541675e-11             0.004000
           -0.053824             0.035274         3.541675e-11             0.004000
           -0.052382             0.035274         3.541675e-11             0.004000
           -0.050940             0.035274         3.541675e-11             0.004000
           -0.049498             0.035274         3.541675e-11             0.004000
           -0.048056             0.035274         3.541675e-11             0.004000
           -0.046614             0.035274         3.541675e-11             0.004000
           -0.045172             0.035274         3.541675e-11             0.004000
           -0.043730             0.035274         3.541675e-11             0.004000
           -0.042288             0.035274         3.541675e-11             0.004000
           -0.040846             0.035274         3.541675e-11             0.004000
           -0.039404             0.035274         3.541675e-11             0.004000
           -0.037962             0.035274         3.541675e-11             0.004000
           -0.036520             0.035274         3.541675e-11             0.004000
           -0.035078             0.035274         3.541675e-11             0.004000
           -0.033636             0.035274         3.541675e-11             0.004000
           -0.032194             0.035274         3.541675e-11             0.004000
           -0.030752             0.035274         3.541675e-11             0.004000
           -0.029310             0.035274         3.541675e-11             0.004000
           -0.027868             0.035274         3.541675e-11             0.004000
           -0.026426             0.035274         3.541675e-11             0.004000
           -0.024984             0.035274         3.541675e-11             0.004000
           -0.023542             0.035274         1.770838e-11             0.002000
           -0.022100             0.035274         3.541675e-11             0.004000
           -0.020658             0.035274         3.541675e-11             0.004000
           -0.019216             0.035274         3.541675e-11             0.004000
           -0.017774             0.035274         3.541675e-11             0.004000
           -0.016332             0.035274         3.541675e-11             0.004000
           -0.014890             0.035274         3.541675e-11             0.004000
           -0.013448             0.035274         3.541675e-11             0.004000
           -0.012006             0.035274         3.541675e-11             0.004000
           -0.010564             0.035274         3.541675e-11             0.004000
           -0.009122             0.035274         3.541675e-11             0.004000
           -0.007680             0.035274         3.541675e-11             0.004000
           -0.006238             0.035274         3.541675e-11             0.004000
           -0.004796             0.035274         3.541675e-11             0.004000
           -0.003354             0.035274         3.541675e-11             0.004000
           -0.001912             0.035274         3.541675e-11             0.004000
           -0.000470             0.035274         3.541675e-11             0.004000
            0.000972             0.035274         3.541675e-11             0.004000
            0.002414             0.035274         3.541675e-11             0.004000
            0.003856             0.035274         3.541675e-11             0.004000
            0.005298             0.035274         3.541675e-11             0.004000
            0.006740             0.035274         3.541675e-11             0.004000
            0.008182             0.035274         3.541675e-11             0.004000
            0.009624             0.035274         3.541675e-11             0.004000
            0.011066             0.035274         3.541675e-11             0.004000
            0.012508             0.035274         3.541675e-11             0.004000
            0.013950             0.035274         3.541675e-11             0.004000
            0.015392             0.035274         3.541675e-11             0.004000
            0.016834             0.035274         3.541675e-11             0.004000
            0.018276             0.035274         3.541675e-11             0.004000
            0.019718             0.035274         3.541675e-11             0.004000
            0.021160             0.035274         3.541675e-11             0.004000
            0.022602             0.035274         3.541675e-11             0.004000
            0.024044             0.035274         3.541675e-11             0.004000
            0.025486             0.035274         3.541675e-11             0.004000
            0.026928             0.035274         1.770838e-11             0.002000
            0.028370             0.035274         1.770838e-11             0.002000
            0.029812             0.035274         1.770838e-11             0.002000
            0.031254             0.035274         1.770838e-11             0.002000
            0.032696             0.035274         1.770838e-11             0.002000
            0.034138             0.035274         1.770838e-11             0.002000
            0.035580             0.035274         1.770838e-11             0.002000
            0.037022             0.035274         1.770838e-11             0.002000
            0.038464             0.035274         1.770838e-11             0.002000
            0.039906             0.035274         1.770838e-11             0.002000
            0.041349             0.035274         1.770838e-11             0.002000
            0.042791             0.035274         1.770838e-11             0.002000
            0.044233             0.035274         1.770838e-11             0.002000
            0.045675             0.035274         1.770838e-11             0.002000
            0.047117             0.035274         1.770838e-11             0.002000
            0.048559             0.035274         1.770838e-11             0.002000
            0.050001             0.035274         1.770838e-11             0.002000
            0.051443             0.035274         1.770838e-11             0.002000
            0.052885             0.035274         1.770838e-11             0.002000
            0.054327             0.035274         1.770838e-11             0.002000
            0.055769             0.035274         1.770838e-11             0.002000
            0.057211             0.035274         1.770838e-11             0.002000
            0.058653             0.035274         1.770838e-11             0.002000
            0.060095             0.035274         1.770838e-11             0.002000
            0.061537             0.035274         1.770838e-11             0.002000
            0.062979             0.035274         1.770838e-11             0.002000
            0.064421             0.035274         1.770838e-11             0.002000
            0.065863             0.035274         1.770838e-11             0.002000
            0.067305             0.035274         1.770838e-11             0.002000
            0.068747             0.035274         1.770838e-11             0.002000
            0.070189             0.035274         1.770838e-11             0.002000
            0.071631             0.035274         1.770838e-11             0.002000
            0.073073             0.035274         1.770838e-11             0.002000
            0.074515             0.035274         1.770838e-11             0.002000
            0.075957             0.035274         1.770838e-11             0.002000
            0.077399             0.035274         1.770838e-11             0.002000
            0.078841             0.035274         1.770838e-11             0.002000
           -0.079781             0.033835         1.770838e-11             0.002000
           -0.078338             0.033835         1.770838e-11             0.002000
           -0.076896             0.033835         1.770838e-11             0.002000
           -0.075454             0.033835         1.770838e-11             0.002000
           -0.074012             0.033835         1.770838e-11             0.002000
           -0.072570             0.033835         1.770838e-11             0.002000
           -0.071128             0.033835         1.770838e-11             0.002000
           -0.069686             0.033835         1.770838e-11             0.002000
           -0.068244             0.033835         1.770838e-11             0.002000
           -0.066802             0.033835         1.770838e-11             0.002000
           -0.065360             0.033835         1.770838e-11             0.002000
           -0.063918             0.033835         1.770838e-11             0.002000
           -0.062476             0.033835         1.770838e-11             0.002000
           -0.061034             0.033835         1.770838e-11             0.002000
           -0.059592             0.033835         3.541675e-11             0.004000
           -0.058150             0.033835         3.541675e-11             0.004000
           -0.056708             0.033835         3.541675e-11             0.004000
           -0.055266             0.033835         3.541675e-11             0.004000
           -0.053824             0.033835         3.541675e-11             0.004000
           -0.052382             0.033835         3.541675e-11             0.004000
           -0.050940             0.033835         3.541675e-11             0.004000
           -0.049498             0.033835         3.541675e-11             0.004000
           -0.048056             0.033835         3.541675e-11             0.004000
           -0.046614             0.033835         3.541675e-11             0.004000
           -0.045172             0.033835         3.541675e-11             0.004000
           -0.043730             0.033835         3.541675e-11             0.004000
           -0.042288             0.033835         3.541675e-11             0.004000
           -0.040846             0.033835         3.541675e-11             0.004000
           -0.039404             0.033835         3.541675e-11             0.004000
           -0.037962             0.033835         3.541675e-11             0.004000
           -0.036520             0.033835         3.541675e-11             0.004000
           -0.035078             0.033835         3.541675e-11             0.004000
           -0.033636             0.033835         3.541675e-11             0.004000
           -0.032194             0.033835         3.541675e-11             0.004000
           -0.030752             0.033835         3.541675e-11             0.004000
           -0.029310             0.033835         3.541675e-11             0.004000
           -0.027868             0.033835         3.541675e-11             0.004000
           -0.026426             0.033835         3.541675e-11             0.004000
           -0.024984             0.033835         3.541675e-11             0.004000
           -0.023542             0.033835         3.541675e-11             0.004000
           -0.022100             0.033835         3.541675e-11             0.004000
           -0.020658             0.033835         3.541675e-11             0.004000
           -0.019216             0.033835         3.541675e-11             0.004000
           -0.017774             0.033835         3.541675e-11             0.004000
           -0.016332             0.033835         3.541675e-11             0.004000
           -0.014890             0.033835         3.541675e-11             0.004000
           -0.013448             0.033835         3.541675e-11             0.004000
           -0.012006             0.033835         3.541675e-11             0.004000
           -0.010564             0.033835         3.541675e-11             0.004000
           -0.009122             0.033835         3.541675e-11             0.004000
           -0.007680             0.033835         3.541675e-11             0.004000
           -0.006238             0.033835         3.541675e-11             0.004000
           -0.004796             0.033835         3.541675e-11             0.004000
           -0.003354             0.033835         3.541675e-11             0.004000
           -0.001912             0.033835         3.541675e-11             0.004000
           -0.000470             0.033835         5.312513e-11             0.006000
            0.000972             0.033835         5.312513e-11             0.006000
            0.002414             0.033835         3.541675e-11             0.004000
            0.003856             0.033835         3.541675e-11             0.004000
            0.005298             0.033835         3.541675e-11             0.004000
            0.006740             0.033835         3.541675e-11             0.004000
            0.008182             0.033835         3.541675e-11             0.004000
            0.009624             0.033835         3.541675e-11             0.004000
            0.011066             0.033835         3.541675e-11             0.004000
            0.012508             0.033835         3.541675e-11             0.004000
            0.013950             0.033835         3.541675e-11             0.004000
            0.015392             0.033835         3.541675e-11             0.004000
            0.016834             0.033835         3.541675e-11             0.004000
            0.018276             0.033835         3.541675e-11             0.004000
            0.019718             0.033835         3.541675e-11             0.004000
            0.021160             0.033835         3.541675e-11             0.004000
            0.022602             0.033835         3.541675e-11             0.004000
            0.024044             0.033835         3.541675e-11             0.004000
            0.025486             0.033835         3.541675e-11             0.004000
            0.026928             0.033835         1.770838e-11             0.002000
            0.028370             0.033835         1.770838e-11             0.002000
            0.029812             0.033835         1.770838e-11             0.002000
            0.031254             0.033835         1.770838e-11             0.002000
            0.032696             0.033835         1.770838e-11             0.002000
            0.034138             0.033835         1.770838e-11             0.002000
            0.035580             0.033835         1.770838e-11             0.002000
            0.037022             0.033835         1.770838e-11             0.002000
            0.038464             0.033835         1.770838e-11             0.002000
            0.039906             0.033835         1.770838e-11             0.002000
            0.041349             0.033835         1.770838e-11             0.002000
            0.042791             0.033835         1.770838e-11             0.002000
            0.044233             0.033835         1.770838e-11             0.002000
            0.045675             0.033835         1.770838e-11             0.002000
            0.047117             0.033835         1.770838e-11             0.002000
            0.048559             0.033835         1.770838e-11             0.002000
            0.050001             0.033835         1.770838e-11             0.002000
            0.051443             0.033835         1.770838e-11             0.002000
            0.052885             0.033835         1.770838e-11             0.002000
            0.054327             0.033835         1.770838e-11             0.002000
            0.055769             0.033835         1.770838e-11             0.002000
            0.057211             0.033835         1.770838e-11             0.002000
            0.058653             0.033835         1.770838e-11             0.002000
            0.060095             0.033835         1.770838e-11             0.002000
            0.061537             0.033835         1.770838e-11             0.002000
            0.062979             0.033835         1.770838e-11             0.002000
            0.064421             0.033835         1.770838e-11             0.002000
            0.065863             0.033835         1.770838e-11             0.002000
            0.067305             0.033835         1.770838e-11             0.002000
            0.068747             0.033835         1.770838e-11             0.002000
            0.070189             0.033835         1.770838e-11             0.002000
            0.071631             0.033835         1.770838e-11             0.002000
            0.073073             0.033835         1.770838e-11             0.002000
            0.074515             0.033835         1.770838e-11             0.002000
            0.075957             0.033835         1.770838e-11             0.002000
            0.077399             0.033835         1.770838e-11             0.002000
            0.078841             0.033835         1.770838e-11             0.002000
           -0.079781             0.032395         1.770838e-11             0.002000
           -0.078338             0.032395         1.770838e-11             0.002000
           -0.076896             0.032395         1.770838e-11             0.002000
           -0.075454             0.032395         1.770838e-11             0.002000
           -0.074012             0.032395         1.770838e-11             0.002000
           -0.072570             0.032395         1.770838e-11             0.002000
           -0.071128             0.032395         1.770838e-11             0.002000
           -0.069686             0.032395         1.770838e-11             0.002000
           -0.068244             0.032395         1.770838e-11             0.002000
           -0.066802             0.032395         1.770838e-11             0.002000
           -0.065360             0.032395         1.770838e-11             0.002000
           -0.063918             0.032395         1.770838e-11             0.002000
           -0.062476             0.032395         1.770838e-11             0.002000
           -0.061034             0.032395         1.770838e-11             0.002000
           -0.059592             0.032395         3.541675e-11             0.004000
           -0.058150             0.032395         3.541675e-11             0.004000
           -0.056708             0.032395         3.541675e-11             0.004000
           -0.055266             0.032395         3.541675e-11             0.004000
           -0.053824             0.032395         3.541675e-11             0.004000
           -0.052382             0.032395         3.541675e-11             0.004000
           -0.050940             0.032395         3.541675e-11             0.004000
           -0.049498             0.032395         3.541675e-11             0.004000
           -0.048056             0.032395         3.541675e-11             0.004000
           -0.046614             0.032395         3.541675e-11             0.004000
           -0.045172             0.032395         3.541675e-11             0.004000
           -0.043730             0.032395         3.541675e-11             0.004000
           -0.042288             0.032395         3.541675e-11             0.004000
           -0.040846             0.032395         3.541675e-11             0.004000
           -0.039404             0.032395         3.541675e-11             0.004000
           -0.037962             0.032395         3.541675e-11             0.004000
           -0.036520             0.032395         3.541675e-11             0.004000
           -0.035078             0.032395         3.541675e-11             0.004000
           -0.033636             0.032395         3.541675e-11             0.004000
           -0.032194             0.032395         3.541675e-11             0.004000
           -0.030752             0.032395         3.541675e-11             0.004000
           -0.029310             0.032395         3.541675e-11             0.004000
           -0.027868             0.032395         3.541675e-11             0.004000
           -0.026426             0.032395         3.541675e-11             0.004000
           -0.024984             0.032395         3.541675e-11             0.004000
           -0.023542             0.032395         3.541675e-11             0.004000
           -0.022100             0.032395         3.541675e-11             0.004000
           -0.020658             0.032395         3.541675e-11             0.004000
           -0.019216             0.032395         3.541675e-11             0.004000
           -0.017774             0.032395         3.541675e-11             0.004000
           -0.016332             0.032395         3.541675e-11             0.004000
           -0.014890             0.032395         3.541675e-11             0.004000
           -0.013448             0.032395         3.541675e-11             0.004000
           -0.012006             0.032395         3.541675e-11             0.004000
           -0.010564             0.032395         3.541675e-11             0.004000
           -0.009122             0.032395         3.541675e-11             0.004000
           -0.007680             0.032395         3.541675e-11             0.004000
           -0.006238             0.032395         3.541675e-11             0.004000
           -0.004796             0.032395         3.541675e-11             0.004000
           -0.003354             0.032395         3.541675e-11             0.004000
           -0.001912             0.032395         5.312513e-11             0.006000
           -0.000470             0.032395         5.312513e-11             0.006000
            0.000972             0.032395         5.312513e-11             0.006000
            0.002414             0.032395         5.312513e-11             0.006000
            0.003856             0.032395         3.541675e-11             0.004000
            0.005298             0.032395         3.541675e-11             0.004000
            0.006740             0.032395         3.541675e-11             0.004000
            0.008182             0.032395         3.541675e-11             0.004000
            0.009624             0.032395         3.541675e-11             0.004000
            0.011066             0.032395         3.541675e-11             0.004000
            0.012508             0.032395         3.541675e-11             0.004000
            0.013950             0.032395         3.541675e-11             0.004000
            0.015392             0.032395         3.541675e-11             0.004000
            0.016834             0.032395         3.541675e-11             0.004000
            0.018276             0.032395         3.541675e-11             0.004000
            0.019718             0.032395         3.541675e-11             0.004000
            0.021160             0.032395         3.541675e-11             0.004000
            0.022602             0.032395         3.541675e-11             0.004000
            0.024044             0.032395         3.541675e-11             0.004000
            0.025486             0.032395         3.541675e-11             0.004000
            0.026928             0.032395         1.770838e-11             0.002000
            0.028370             0.032395         1.770838e-11             0.002000
            0.029812             0.032395         1.770838e-11             0.002000
            0.031254             0.032395         1.770838e-11             0.002000
            0.032696             0.032395         1.770838e-11             0.002000
            0.034138             0.032395         1.770838e-11             0.002000
            0.035580             0.032395         1.770838e-11             0.002000
            0.037022             0.032395         1.770838e-11             0.002000
            0.038464             0.032395         1.770838e-11             0.002000
            0.039906             0.032395         1.770838e-11             0.002000
            0.041349             0.032395         1.770838e-11             0.002000
            0.042791             0.032395         1.770838e-11             0.002000
            0.044233             0.032395         1.770838e-11             0.002000
            0.045675             0.032395         1.770838e-11             0.002000
            0.047117             0.032395         1.770838e-11             0.002000
            0.048559             0.032395         1.770838e-11             0.002000
            0.050001             0.032395         1.770838e-11             0.002000
            0.051443             0.032395         1.770838e-11             0.002000
            0.052885             0.032395         1.770838e-11             0.002000
            0.054327             0.032395         1.770838e-11             0.002000
            0.055769             0.032395         1.770838e-11             0.002000
            0.057211             0.032395         1.770838e-11             0.002000
            0.058653             0.032395         1.770838e-11             0.002000
            0.060095             0.032395         1.770838e-11             0.002000
            0.061537             0.032395         1.770838e-11             0.002000
            0.062979             0.032395         1.770838e-11             0.002000
            0.064421             0.032395         1.770838e-11             0.002000
            0.065863             0.032395         1.770838e-11             0.002000
            0.067305             0.032395         1.770838e-11             0.002000
            0.068747             0.032395         1.770838e-11             0.002000
            0.070189             0.032395         1.770838e-11             0.002000
            0.071631             0.032395         1.770838e-11             0.002000
            0.073073             0.032395         1.770838e-11             0.002000
            0.074515             0.032395         1.770838e-11             0.002000
            0.075957             0.032395         1.770838e-11             0.002000
            0.077399             0.032395         1.770838e-11             0.002000
            0.078841             0.032395         1.770838e-11             0.002000
            0.080283             0.032395         1.770838e-11             0.002000
           -0.081223             0.030955         1.770838e-11             0.002000
           -0.079781             0.030955         1.770838e-11             0.002000
           -0.078338             0.030955         1.770838e-11             0.002000
           -0.076896             0.030955         1.770838e-11             0.002000
           -0.075454             0.030955         1.770838e-11             0.002000
           -0.074012             0.030955         1.770838e-11             0.002000
           -0.072570             0.030955         1.770838e-11             0.002000
           -0.071128             0.030955         1.770838e-11             0.002000
           -0.069686             0.030955         1.770838e-11             0.002000
           -0.068244             0.030955         1.770838e-11             0.002000
           -0.066802             0.030955         1.770838e-11             0.002000
           -0.065360             0.030955         1.770838e-11             0.002000
           -0.063918             0.030955         1.770838e-11             0.002000
           -0.062476             0.030955         1.770838e-11             0.002000
           -0.061034             0.030955         1.770838e-11             0.002000
           -0.059592             0.030955         3.541675e-11             0.004000
           -0.058150             0.030955         3.541675e-11             0.004000
           -0.056708             0.030955         3.541675e-11             0.004000
           -0.055266             0.030955         3.541675e-11             0.004000
           -0.053824             0.030955         3.541675e-11             0.004000
           -0.052382             0.030955         3.541675e-11             0.004000
           -0.050940             0.030955         3.541675e-11             0.004000
           -0.049498             0.030955         3.541675e-11             0.004000
           -0.048056             0.030955         3.541675e-11             0.004000
           -0.046614             0.030955         3.541675e-11             0.004000
           -0.045172             0.030955         3.541675e-11             0.004000
           -0.043730             0.030955         3.541675e-11             0.004000
           -0.042288             0.030955         3.541675e-11             0.004000
           -0.040846             0.030955         3.541675e-11             0.004000
           -0.039404             0.030955         3.541675e-11             0.004000
           -0.037962             0.030955         3.541675e-11             0.004000
           -0.036520             0.030955         3.541675e-11             0.004000
           -0.035078             0.030955         3.541675e-11             0.004000
           -0.033636             0.030955         3.541675e-11             0.004000
           -0.032194             0.030955         3.541675e-11             0.004000
           -0.030752             0.030955         3.541675e-11             0.004000
           -0.029310             0.030955         3.541675e-11             0.004000
           -0.027868             0.030955         3.541675e-11             0.004000
           -0.026426             0.030955         3.541675e-11             0.004000
           -0.024984             0.030955         3.541675e-11             0.004000
           -0.023542             0.030955         3.541675e-11             0.004000
           -0.022100             0.030955         3.541675e-11             0.004000
           -0.020658             0.030955         3.541675e-11             0.004000
           -0.019216             0.030955         3.541675e-11             0.004000
           -0.017774             0.030955         3.541675e-11             0.004000
           -0.016332             0.030955         3.541675e-11             0.004000
           -0.014890             0.030955         3.541675e-11             0.004000
           -0.013448             0.030955         3.541675e-11             0.004000
           -0.012006             0.030955         3.541675e-11             0.004000
           -0.010564             0.030955         3.541675e-11             0.004000
           -0.009122             0.030955         3.541675e-11             0.004000
           -0.007680             0.030955         3.541675e-11             0.004000
           -0.006238             0.030955         3.541675e-11             0.004000
           -0.004796             0.030955         3.541675e-11             0.004000
           -0.003354             0.030955         5.312513e-11             0.006000
           -0.001912             0.030955         5.312513e-11             0.006000
           -0.000470             0.030955         5.312513e-11             0.006000
            0.000972             0.030955         5.312513e-11             0.006000
            0.002414             0.030955         5.312513e-11             0.006000
            0.003856             0.030955         5.312513e-11             0.006000
            0.005298             0.030955         3.541675e-11             0.004000
            0.006740             0.030955         3.541675e-11             0.004000
            0.008182             0.030955         3.541675e-11             0.004000
            0.009624             0.030955         3.541675e-11             0.004000
            0.011066             0.030955         3.541675e-11             0.004000
            0.012508             0.030955         3.541675e-11             0.004000
            0.013950             0.030955         3.541675e-11             0.004000
            0.015392             0.030955         3.541675e-11             0.004000
            0.016834             0.030955         3.541675e-11             0.004000
            0.018276             0.030955         3.541675e-11             0.004000
            0.019718             0.030955         3.541675e-11             0.004000
            0.021160             0.030955         3.541675e-11             0.004000
            0.022602             0.030955         3.541675e-11             0.004000
            0.024044             0.030955         3.541675e-11             0.004000
            0.025486             0.030955         3.541675e-11             0.004000
            0.026928             0.030955         3.541675e-11             0.004000
            0.028370             0.030955         1.770838e-11             0.002000
            0.029812             0.030955         1.770838e-11             0.002000
            0.031254             0.030955         1.770838e-11             0.002000
            0.032696             0.030955         1.770838e-11             0.002000
            0.034138             0.030955         1.770838e-11             0.002000
            0.035580             0.030955         1.770838e-11             0.002000
            0.037022             0.030955         1.770838e-11             0.002000
            0.038464             0.030955         1.770838e-11             0.002000
            0.039906             0.030955         1.770838e-11             0.002000
            0.041349             0.030955         1.770838e-11             0.002000
            0.042791             0.030955         1.770838e-11             0.002000
            0.044233             0.030955         1.770838e-11             0.002000
            0.045675             0.030955         1.770838e-11             0.002000
            0.047117             0.030955         1.770838e-11             0.002000
            0.048559             0.030955         1.770838e-11             0.002000
            0.050001             0.030955         1.770838e-11             0.002000
            0.051443             0.030955         1.770838e-11             0.002000
            0.052885             0.030955         1.770838e-11             0.002000
            0.054327             0.030955         1.770838e-11             0.002000
            0.055769             0.030955         1.770838e-11             0.002000
            0.057211             0.030955         1.770838e-11             0.002000
            0.058653             0.030955         1.770838e-11             0.002000
            0.060095             0.030955         1.770838e-11             0.002000
            0.061537             0.030955         1.770838e-11             0.002000
            0.062979             0.030955         1.770838e-11             0.002000
            0.064421             0.030955         1.770838e-11             0.002000
            0.065863             0.030955         1.770838e-11             0.002000
            0.067305             0.030955         1.770838e-11             0.002000
            0.068747             0.030955         1.770838e-11             0.002000
            0.070189             0.030955         1.770838e-11             0.002000
            0.071631             0.030955         1.770838e-11             0.002000
            0.073073             0.030955         1.770838e-11             0.002000
            0.074515             0.030955         1.770838e-11             0.002000
            0.075957             0.030955         1.770838e-11             0.002000
            0.077399             0.030955         1.770838e-11             0.002000
            0.078841             0.030955         1.770838e-11             0.002000
            0.080283             0.030955         1.770838e-11             0.002000
            0.081725             0.030955         1.770838e-11             0.002000
           -0.082665             0.029515         1.770838e-11             0.002000
           -0.081223             0.029515         1.770838e-11             0.002000
           -0.079781             0.029515         1.770838e-11             0.002000
           -0.078338             0.029515         1.770838e-11             0.002000
           -0.076896             0.029515         1.770838e-11             0.002000
           -0.075454             0.029515         1.770838e-11             0.002000
           -0.074012             0.029515         1.770838e-11             0.002000
           -0.072570             0.029515         1.770838e-11             0.002000
           -0.071128             0.029515         1.770838e-11             0.002000
           -0.069686             0.029515         1.770838e-11             0.002000
           -0.068244             0.029515         1.770838e-11             0.002000
           -0.066802             0.029515         1.770838e-11             0.002000
           -0.065360             0.029515         1.770838e-11             0.002000
           -0.063918             0.029515         1.770838e-11             0.002000
           -0.062476             0.029515         1.770838e-11             0.002000
           -0.061034             0.029515         1.770838e-11             0.002000
           -0.059592             0.029515         1.770838e-11             0.002000
           -0.058150             0.029515         3.541675e-11             0.004000
           -0.056708             0.029515         3.541675e-11             0.004000
           -0.055266             0.029515         3.541675e-11             0.004000
           -0.053824             0.029515         3.541675e-11             0.004000
           -0.052382             0.029515         3.541675e-11             0.004000
           -0.050940             0.029515         3.541675e-11             0.004000
           -0.049498             0.029515         3.541675e-11             0.004000
           -0.048056             0.029515         3.541675e-11             0.004000
           -0.046614             0.029515         3.541675e-11             0.004000
           -0.045172             0.029515         3.541675e-11             0.004000
           -0.043730             0.029515         3.541675e-11             0.004000
           -0.042288             0.029515         3.541675e-11             0.004000
           -0.040846             0.029515         3.541675e-11             0.004000
           -0.039404             0.029515         3.541675e-11             0.004000
           -0.037962             0.029515         3.541675e-11             0.004000
           -0.036520             0.029515         3.541675e-11             0.004000
           -0.035078             0.029515         3.541675e-11             0.004000
           -0.033636             0.029515         3.541675e-11             0.004000
           -0.032194             0.029515         3.541675e-11             0.004000
           -0.030752             0.029515         3.541675e-11             0.004000
           -0.029310             0.029515         3.541675e-11             0.004000
           -0.027868             0.029515         3.541675e-11             0.004000
           -0.026426             0.029515         3.541675e-11             0.004000
           -0.024984             0.029515         3.541675e-11             0.004000
           -0.023542             0.029515         3.541675e-11             0.004000
           -0.022100             0.029515         3.541675e-11             0.004000
           -0.020658             0.029515         3.541675e-11             0.004000
           -0.019216             0.029515         3.541675e-11             0.004000
           -0.017774             0.029515         3.541675e-11             0.004000
           -0.016332             0.029515         3.541675e-11             0.004000
           -0.014890             0.029515         3.541675e-11             0.004000
           -0.013448             0.029515         3.541675e-11             0.004000
           -0.012006             0.029515         3.541675e-11             0.004000
           -0.010564             0.029515         3.541675e-11             0.004000
           -0.009122             0.029515         3.541675e-11             0.004000
           -0.007680             0.029515         3.541675e-11             0.004000
           -0.006238             0.029515         3.541675e-11             0.004000
           -0.004796             0.029515         5.312513e-11             0.006000
           -0.003354             0.029515         5.312513e-11             0.006000
           -0.001912             0.029515         5.312513e-11             0.006000
           -0.000470             0.029515         5.312513e-11             0.006000
            0.000972             0.029515         5.312513e-11             0.006000
            0.002414             0.029515         5.312513e-11             0.006000
            0.003856             0.029515         5.312513e-11             0.006000
            0.005298             0.029515         5.312513e-11             0.006000
            0.006740             0.029515         3.541675e-11             0.004000
            0.008182             0.029515         3.541675e-11             0.004000
            0.009624             0.029515         3.541675e-11             0.004000
            0.011066             0.029515         3.541675e-11             0.004000
            0.012508             0.029515         3.541675e-11             0.004000
            0.013950             0.029515         3.541675e-11             0.004000
            0.015392             0.029515         3.541675e-11             0.004000
            0.016834             0.029515         3.541675e-11             0.004000
            0.018276             0.029515         3.541675e-11             0.004000
            0.019718             0.029515         3.541675e-11             0.004000
            0.021160             0.029515         3.541675e-11             0.004000
            0.022602             0.029515         3.541675e-11             0.004000
            0.024044             0.029515         3.541675e-11             0.004000
            0.025486             0.029515         3.541675e-11             0.004000
            0.026928             0.029515         3.541675e-11             0.004000
            0.028370             0.029515         3.541675e-11             0.004000
            0.029812             0.029515         3.541675e-11             0.004000
            0.031254             0.029515         3.541675e-11             0.004000
            0.032696             0.029515         3.541675e-11             0.004000
            0.034138             0.029515         3.541675e-11             0.004000
            0.035580             0.029515         3.541675e-11             0.004000
            0.037022             0.029515         3.541675e-11             0.004000
            0.038464             0.029515         1.770838e-11             0.002000
            0.039906             0.029515         1.770838e-11             0.002000
            0.041349             0.029515         1.770838e-11             0.002000
            0.042791             0.029515         1.770838e-11             0.002000
            0.044233             0.029515         1.770838e-11             0.002000
            0.045675             0.029515         1.770838e-11             0.002000
            0.047117             0.029515         1.770838e-11             0.002000
            0.048559             0.029515         1.770838e-11             0.002000
            0.050001             0.029515         1.770838e-11             0.002000
            0.051443             0.029515         1.770838e-11             0.002000
            0.052885             0.029515         1.770838e-11             0.002000
            0.054327             0.029515         1.770838e-11             0.002000
            0.055769             0.029515         1.770838e-11             0.002000
            0.057211             0.029515         1.770838e-11             0.002000
            0.058653             0.029515         1.770838e-11             0.002000
            0.060095             0.029515         1.770838e-11             0.002000
            0.061537             0.029515         1.770838e-11             0.002000
            0.062979             0.029515         1.770838e-11             0.002000
            0.064421             0.029515         1.770838e-11             0.002000
            0.065863             0.029515         1.770838e-11             0.002000
            0.067305             0.029515         1.770838e-11             0.002000
            0.068747             0.029515         1.770838e-11             0.002000
            0.070189             0.029515         1.770838e-11             0.002000
            0.071631             0.029515         1.770838e-11             0.002000
            0.073073             0.029515         1.770838e-11             0.002000
            0.074515             0.029515         1.770838e-11             0.002000
            0.075957             0.029515         1.770838e-11             0.002000
            0.077399             0.029515         1.770838e-11             0.002000
            0.078841             0.029515         1.770838e-11             0.002000
            0.080283             0.029515         1.770838e-11             0.002000
            0.081725             0.029515         1.770838e-11             0.002000
           -0.082665             0.028075         1.770838e-11             0.002000
           -0.081223             0.028075         1.770838e-11             0.002000
           -0.079781             0.028075         1.770838e-11             0.002000
           -0.078338             0.028075         1.770838e-11             0.002000
           -0.076896             0.028075         1.770838e-11             0.002000
           -0.075454             0.028075         1.770838e-11             0.002000
           -0.074012             0.028075         1.770838e-11             0.002000
           -0.072570             0.028075         1.770838e-11             0.002000
           -0.071128             0.028075         1.770838e-11             0.002000
           -0.069686             0.028075         1.770838e-11             0.002000
           -0.068244             0.028075         1.770838e-11             0.002000
           -0.066802             0.028075         1.770838e-11             0.002000
           -0.065360             0.028075         1.770838e-11             0.002000
           -0.063918             0.028075         1.770838e-11             0.002000
           -0.062476             0.028075         1.770838e-11             0.002000
           -0.061034             0.028075         1.770838e-11             0.002000
           -0.059592             0.028075         1.770838e-11             0.002000
           -0.058150             0.028075         3.541675e-11             0.004000
           -0.056708             0.028075         3.541675e-11             0.004000
           -0.055266             0.028075         3.541675e-11             0.004000
           -0.053824             0.028075         3.541675e-11             0.004000
           -0.052382             0.028075         3.541675e-11             0.004000
           -0.050940             0.028075         3.541675e-11             0.004000
           -0.049498             0.028075         3.541675e-11             0.004000
           -0.048056             0.028075         3.541675e-11             0.004000
           -0.046614             0.028075         3.541675e-11             0.004000
           -0.045172             0.028075         3.541675e-11             0.004000
           -0.043730             0.028075         3.541675e-11             0.004000
           -0.042288             0.028075         3.541675e-11             0.004000
           -0.040846             0.028075         3.541675e-11             0.004000
           -0.039404             0.028075         3.541675e-11             0.004000
           -0.037962             0.028075         3.541675e-11             0.004000
           -0.036520             0.028075         3.541675e-11             0.004000
           -0.035078             0.028075         3.541675e-11             0.004000
           -0.033636             0.028075         3.541675e-11             0.004000
           -0.032194             0.028075         3.541675e-11             0.004000
           -0.030752             0.028075         3.541675e-11             0.004000
           -0.029310             0.028075         3.541675e-11             0.004000
           -0.027868             0.028075         3.541675e-11             0.004000
           -0.026426             0.028075         3.541675e-11             0.004000
           -0.024984             0.028075         3.541675e-11             0.004000
           -0.023542             0.028075         3.541675e-11             0.004000
           -0.022100             0.028075         3.541675e-11             0.004000
           -0.020658             0.028075         3.541675e-11             0.004000
           -0.019216             0.028075         3.541675e-11             0.004000
           -0.017774             0.028075         3.541675e-11             0.004000
           -0.016332             0.028075         3.541675e-11             0.004000
           -0.014890             0.028075         3.541675e-11             0.004000
           -0.013448             0.028075         3.541675e-11             0.004000
           -0.012006             0.028075         3.541675e-11             0.004000
           -0.010564             0.028075         3.541675e-11             0.004000
           -0.009122             0.028075         3.541675e-11             0.004000
           -0.007680             0.028075         3.541675e-11             0.004000
           -0.006238             0.028075         5.312513e-11             0.006000
           -0.004796             0.028075         5.312513e-11             0.006000
           -0.003354             0.028075         5.312513e-11             0.006000
           -0.001912             0.028075         5.312513e-11             0.006000
           -0.000470             0.028075         5.312513e-11             0.006000
            0.000972             0.028075         5.312513e-11             0.006000
            0.002414             0.028075         5.312513e-11             0.006000
            0.003856             0.028075         5.312513e-11             0.006000
            0.005298             0.028075         5.312513e-11             0.006000
            0.006740             0.028075         5.312513e-11             0.006000
            0.008182             0.028075         3.541675e-11             0.004000
            0.009624             0.028075         3.541675e-11             0.004000
            0.011066             0.028075         3.541675e-11             0.004000
            0.012508             0.028075         3.541675e-11             0.004000
            0.013950             0.028075         3.541675e-11             0.004000
            0.015392             0.028075         3.541675e-11             0.004000
            0.016834             0.028075         3.541675e-11             0.004000
            0.018276             0.028075         3.541675e-11             0.004000
            0.019718             0.028075         3.541675e-11             0.004000
            0.021160             0.028075         3.541675e-11             0.004000
            0.022602             0.028075         3.541675e-11             0.004000
            0.024044             0.028075         3.541675e-11             0.004000
            0.025486             0.028075         3.541675e-11             0.004000
            0.026928             0.028075         3.541675e-11             0.004000
            0.028370             0.028075         3.541675e-11             0.004000
            0.029812             0.028075         3.541675e-11             0.004000
            0.031254             0.028075         3.541675e-11             0.004000
            0.032696             0.028075         3.541675e-11             0.004000
            0.034138             0.028075         3.541675e-11             0.004000
            0.035580             0.028075         3.541675e-11             0.004000
            0.037022             0.028075         3.541675e-11             0.004000
            0.038464             0.028075         3.541675e-11             0.004000
            0.039906             0.028075         3.541675e-11             0.004000
            0.041349             0.028075         1.770838e-11             0.002000
            0.042791             0.028075         1.770838e-11             0.002000
            0.044233             0.028075         1.770838e-11             0.002000
            0.045675             0.028075         1.770838e-11             0.002000
            0.047117             0.028075         1.770838e-11             0.002000
            0.048559             0.028075         1.770838e-11             0.002000
            0.050001             0.028075         1.770838e-11             0.002000
            0.051443             0.028075         1.770838e-11             0.002000
            0.052885             0.028075         1.770838e-11             0.002000
            0.054327             0.028075         1.770838e-11             0.002000
            0.055769             0.028075         1.770838e-11             0.002000
            0.057211             0.028075         1.770838e-11             0.002000
            0.058653             0.028075         1.770838e-11             0.002000
            0.060095             0.028075         1.770838e-11             0.002000
            0.061537             0.028075         1.770838e-11             0.002000
            0.062979             0.028075         1.770838e-11             0.002000
            0.064421             0.028075         1.770838e-11             0.002000
            0.065863             0.028075         1.770838e-11             0.002000
            0.067305             0.028075         1.770838e-11             0.002000
            0.068747             0.028075         1.770838e-11             0.002000
            0.070189             0.028075         1.770838e-11             0.002000
            0.071631             0.028075         1.770838e-11             0.002000
            0.073073             0.028075         1.770838e-11             0.002000
            0.074515             0.028075         1.770838e-11             0.002000
            0.075957             0.028075         1.770838e-11             0.002000
            0.077399             0.028075         1.770838e-11             0.002000
            0.078841             0.028075         1.770838e-11             0.002000
            0.080283             0.028075         1.770838e-11             0.002000
            0.081725             0.028075         1.770838e-11             0.002000
            0.083167             0.028075         1.770838e-11             0.002000
           -0.084107             0.026636         1.770838e-11             0.002000
           -0.082665             0.026636         1.770838e-11             0.002000
           -0.081223             0.026636         1.770838e-11             0.002000
           -0.079781             0.026636         1.770838e-11             0.002000
           -0.078338             0.026636         1.770838e-11             0.002000
           -0.076896             0.026636         1.770838e-11             0.002000
           -0.075454             0.026636         1.770838e-11             0.002000
           -0.074012             0.026636         1.770838e-11             0.002000
           -0.072570             0.026636         1.770838e-11             0.002000
           -0.071128             0.026636         1.770838e-11             0.002000
           -0.069686             0.026636         1.770838e-11             0.002000
           -0.068244             0.026636         1.770838e-11             0.002000
           -0.066802             0.026636         1.770838e-11             0.002000
           -0.065360             0.026636         1.770838e-11             0.002000
           -0.063918             0.026636         1.770838e-11             0.002000
           -0.062476             0.026636         1.770838e-11             0.002000
           -0.061034             0.026636         1.770838e-11             0.002000
           -0.059592             0.026636         1.770838e-11             0.002000
           -0.058150             0.026636         1.770838e-11             0.002000
           -0.056708             0.026636         3.541675e-11             0.004000
           -0.055266             0.026636         3.541675e-11             0.004000
           -0.053824             0.026636         3.541675e-11             0.004000
           -0.052382             0.026636         3.541675e-11             0.004000
           -0.050940             0.026636         3.541675e-11             0.004000
           -0.049498             0.026636         3.541675e-11             0.004000
           -0.048056             0.026636         3.541675e-11             0.004000
           -0.046614             0.026636         3.541675e-11             0.004000
           -0.045172             0.026636         3.541675e-11             0.004000
           -0.043730             0.026636         3.541675e-11             0.004000
           -0.042288             0.026636         3.541675e-11             0.004000
           -0.040846             0.026636         3.541675e-11             0.004000
           -0.039404             0.026636         3.541675e-11             0.004000
           -0.037962             0.026636         3.541675e-11             0.004000
           -0.036520             0.026636         3.541675e-11             0.004000
           -0.035078             0.026636         3.541675e-11             0.004000
           -0.033636             0.026636         3.541675e-11             0.004000
           -0.032194             0.026636         3.541675e-11             0.004000
           -0.030752             0.026636         3.541675e-11             0.004000
           -0.029310             0.026636         3.541675e-11             0.004000
           -0.027868             0.026636         3.541675e-11             0.004000
           -0.026426             0.026636         3.541675e-11             0.004000
           -0.024984             0.026636         3.541675e-11             0.004000
           -0.023542             0.026636         3.541675e-11             0.004000
           -0.022100             0.026636         3.541675e-11             0.004000
           -0.020658             0.026636         3.541675e-11             0.004000
           -0.019216             0.026636         3.541675e-11             0.004000
           -0.017774             0.026636         3.541675e-11             0.004000
           -0.016332             0.026636         3.541675e-11             0.004000
           -0.014890             0.026636         3.541675e-11             0.004000
           -0.013448             0.026636         3.541675e-11             0.004000
           -0.012006             0.026636         3.541675e-11             0.004000
           -0.010564             0.026636         3.541675e-11             0.004000
           -0.009122             0.026636         3.541675e-11             0.004000
           -0.007680             0.026636         5.312513e-11             0.006000
           -0.006238             0.026636         5.312513e-11             0.006000
           -0.004796             0.026636         5.312513e-11             0.006000
           -0.003354             0.026636         5.312513e-11             0.006000
           -0.001912             0.026636         5.312513e-11             0.006000
           -0.000470             0.026636         5.312513e-11             0.006000
            0.000972             0.026636         5.312513e-11             0.006000
            0.002414             0.026636         5.312513e-11             0.006000
            0.003856             0.026636         5.312513e-11             0.006000
            0.005298             0.026636         5.312513e-11             0.006000
            0.006740             0.026636         5.312513e-11             0.006000
            0.008182             0.026636         5.312513e-11             0.006000
            0.009624             0.026636         3.541675e-11             0.004000
            0.011066             0.026636         3.541675e-11             0.004000
            0.012508             0.026636         3.541675e-11             0.004000
            0.013950             0.026636         3.541675e-11             0.004000
            0.015392             0.026636         3.541675e-11             0.004000
            0.016834             0.026636         3.541675e-11             0.004000
            0.018276             0.026636         3.541675e-11             0.004000
            0.019718             0.026636         3.541675e-11             0.004000
            0.021160             0.026636         3.541675e-11             0.004000
            0.022602             0.026636         3.541675e-11             0.004000
            0.024044             0.026636         3.541675e-11             0.004000
            0.025486             0.026636         3.541675e-11             0.004000
            0.026928             0.026636         3.541675e-11             0.004000
            0.028370             0.026636         3.541675e-11             0.004000
            0.029812             0.026636         3.541675e-11             0.004000
            0.031254             0.026636         3.541675e-11             0.004000
            0.032696             0.026636         3.541675e-11             0.004000
            0.034138             0.026636         3.541675e-11             0.004000
            0.035580             0.026636         3.541675e-11             0.004000
            0.037022             0.026636         3.541675e-11             0.004000
            0.038464             0.026636         3.541675e-11             0.004000
            0.039906             0.026636         3.541675e-11             0.004000
            0.041349             0.026636         3.541675e-11             0.004000
            0.042791             0.026636         1.770838e-11             0.002000
            0.044233             0.026636         1.770838e-11             0.002000
            0.045675             0.026636         1.770838e-11             0.002000
            0.047117             0.026636         1.770838e-11             0.002000
            0.048559             0.026636         1.770838e-11             0.002000
            0.050001             0.026636         1.770838e-11             0.002000
            0.051443             0.026636         1.770838e-11             0.002000
            0.052885             0.026636         1.770838e-11             0.002000
            0.054327             0.026636         1.770838e-11             0.002000
            0.055769             0.026636         1.770838e-11             0.002000
            0.057211             0.026636         1.770838e-11             0.002000
            0.058653             0.026636         1.770838e-11             0.002000
            0.060095             0.026636         1.770838e-11             0.002000
            0.061537             0.026636         1.770838e-11             0.002000
            0.062979             0.026636         1.770838e-11             0.002000
            0.064421             0.026636         1.770838e-11             0.002000
            0.065863             0.026636         1.770838e-11             0.002000
            0.067305             0.026636         1.770838e-11             0.002000
            0.068747             0.026636         1.770838e-11             0.002000
            0.070189             0.026636         1.770838e-11             0.002000
            0.071631             0.026636         1.770838e-11             0.002000
            0.073073             0.026636         1.770838e-11             0.002000
            0.074515             0.026636         1.770838e-11             0.002000
            0.075957             0.026636         1.770838e-11             0.002000
            0.077399             0.026636         1.770838e-11             0.002000
            0.078841             0.026636         1.770838e-11             0.002000
            0.080283             0.026636         1.770838e-11             0.002000
            0.081725             0.026636         1.770838e-11             0.002000
            0.083167             0.026636         1.770838e-11             0.002000
           -0.084107             0.025196         1.770838e-11             0.002000
           -0.082665             0.025196         1.770838e-11             0.002000
           -0.081223             0.025196         1.770838e-11             0.002000
           -0.079781             0.025196         1.770838e-11             0.002000
           -0.078338             0.025196         1.770838e-11             0.002000
           -0.076896             0.025196         1.770838e-11             0.002000
           -0.075454             0.025196         1.770838e-11             0.002000
           -0.074012             0.025196         1.770838e-11             0.002000
           -0.072570             0.025196         1.770838e-11             0.002000
           -0.071128             0.025196         1.770838e-11             0.002000
           -0.069686             0.025196         1.770838e-11             0.002000
           -0.068244             0.025196         1.770838e-11             0.002000
           -0.066802             0.025196         1.770838e-11             0.002000
           -0.065360             0.025196         1.770838e-11             0.002000
           -0.063918             0.025196         1.770838e-11             0.002000
           -0.062476             0.025196         1.770838e-11             0.002000
           -0.061034             0.025196         1.770838e-11             0.002000
           -0.059592             0.025196         1.770838e-11             0.002000
           -0.058150             0.025196         1.770838e-11             0.002000
           -0.056708             0.025196         3.541675e-11             0.004000
           -0.055266             0.025196         3.541675e-11             0.004000
           -0.053824             0.025196         3.541675e-11             0.004000
           -0.052382             0.025196         3.541675e-11             0.004000
           -0.050940             0.025196         3.541675e-11             0.004000
           -0.049498             0.025196         3.541675e-11             0.004000
           -0.048056             0.025196         3.541675e-11             0.004000
           -0.046614             0.025196         3.541675e-11             0.004000
           -0.045172             0.025196         3.541675e-11             0.004000
           -0.043730             0.025196         3.541675e-11             0.004000
           -0.042288             0.025196         3.541675e-11             0.004000
           -0.040846             0.025196         3.541675e-11             0.004000
           -0.039404             0.025196         3.541675e-11             0.004000
           -0.037962             0.025196         3.541675e-11             0.004000
           -0.036520             0.025196         3.541675e-11             0.004000
           -0.035078             0.025196         3.541675e-11             0.004000
           -0.033636             0.025196         3.541675e-11             0.004000
           -0.032194             0.025196         3.541675e-11             0.004000
           -0.030752             0.025196         3.541675e-11             0.004000
           -0.029310             0.025196         3.541675e-11             0.004000
           -0.027868             0.025196         3.541675e-11             0.004000
           -0.026426             0.025196         3.541675e-11             0.004000
           -0.024984             0.025196         3.541675e-11             0.004000
           -0.023542             0.025196         3.541675e-11             0.004000
           -0.022100             0.025196         3.541675e-11             0.004000
           -0.020658             0.025196         3.541675e-11             0.004000
           -0.019216             0.025196         3.541675e-11             0.004000
           -0.017774             0.025196         3.541675e-11             0.004000
           -0.016332             0.025196         3.541675e-11             0.004000
           -0.014890             0.025196         3.541675e-11             0.004000
           -0.013448             0.025196         3.541675e-11             0.004000
           -0.012006             0.025196         3.541675e-11             0.004000
           -0.010564             0.025196         3.541675e-11             0.004000
           -0.009122             0.025196         5.312513e-11             0.006000
           -0.007680             0.025196         5.312513e-11             0.006000
           -0.006238             0.025196         5.312513e-11             0.006000
           -0.004796             0.025196         5.312513e-11             0.006000
           -0.003354             0.025196         5.312513e-11             0.006000
           -0.001912             0.025196         5.312513e-11             0.006000
           -0.000470             0.025196         5.312513e-11             0.006000
            0.000972             0.025196         5.312513e-11             0.006000
            0.002414             0.025196         5.312513e-11             0.006000
            0.003856             0.025196         5.312513e-11             0.006000
            0.005298             0.025196         5.312513e-11             0.006000
            0.006740             0.025196         5.312513e-11             0.006000
            0.008182             0.025196         5.312513e-11             0.006000
            0.009624             0.025196         5.312513e-11             0.006000
            0.011066             0.025196         3.541675e-11             0.004000
            0.012508             0.025196         3.541675e-11             0.004000
            0.013950             0.025196         3.541675e-11             0.004000
            0.015392             0.025196         3.541675e-11             0.004000
            0.016834             0.025196         3.541675e-11             0.004000
            0.018276             0.025196         3.541675e-11             0.004000
            0.019718             0.025196         3.541675e-11             0.004000
            0.021160             0.025196         3.541675e-11             0.004000
            0.022602             0.025196         3.541675e-11             0.004000
            0.024044             0.025196         3.541675e-11             0.004000
            0.025486             0.025196         3.541675e-11             0.004000
            0.026928             0.025196         3.541675e-11             0.004000
            0.028370             0.025196         3.541675e-11             0.004000
            0.029812             0.025196         3.541675e-11             0.004000
            0.031254             0.025196         3.541675e-11             0.004000
            0.032696             0.025196         3.541675e-11             0.004000
            0.034138             0.025196         3.541675e-11             0.004000
            0.035580             0.025196         3.541675e-11             0.004000
            0.037022             0.025196         3.541675e-11             0.004000
            0.038464             0.025196         3.541675e-11             0.004000
            0.039906             0.025196         3.541675e-11             0.004000
            0.041349             0.025196         3.541675e-11             0.004000
            0.042791             0.025196         3.541675e-11             0.004000
            0.044233             0.025196         1.770838e-11             0.002000
            0.045675             0.025196         1.770838e-11             0.002000
            0.047117             0.025196         1.770838e-11             0.002000
            0.048559             0.025196         1.770838e-11             0.002000
            0.050001             0.025196         1.770838e-11             0.002000
            0.051443             0.025196         1.770838e-11             0.002000
            0.052885             0.025196         1.770838e-11             0.002000
            0.054327             0.025196         1.770838e-11             0.002000
            0.055769             0.025196         1.770838e-11             0.002000
            0.057211             0.025196         1.770838e-11             0.002000
            0.058653             0.025196         1.770838e-11             0.002000
            0.060095             0.025196         1.770838e-11             0.002000
            0.061537             0.025196         1.770838e-11             0.002000
            0.062979             0.025196         1.770838e-11             0.002000
            0.064421             0.025196         1.770838e-11             0.002000
            0.065863             0.025196         1.770838e-11             0.002000
            0.067305             0.025196         1.770838e-11             0.002000
            0.068747             0.025196         1.770838e-11             0.002000
            0.070189             0.025196         1.770838e-11             0.002000
            0.071631             0.025196         1.770838e-11             0.002000
            0.073073             0.025196         1.770838e-11             0.002000
            0.074515             0.025196         1.770838e-11             0.002000
            0.075957             0.025196         1.770838e-11             0.002000
            0.077399             0.025196         1.770838e-11             0.002000
            0.078841             0.025196         1.770838e-11             0.002000
            0.080283             0.025196         1.770838e-11             0.002000
            0.081725             0.025196         1.770838e-11             0.002000
            0.083167             0.025196         1.770838e-11             0.002000
            0.084609             0.025196         1.770838e-11             0.002000
           -0.085549             0.023756         1.770838e-11             0.002000
           -0.084107             0.023756         1.770838e-11             0.002000
           -0.082665             0.023756         1.770838e-11             0.002000
           -0.081223             0.023756         1.770838e-11             0.002000
           -0.079781             0.023756         1.770838e-11             0.002000
           -0.078338             0.023756         1.770838e-11             0.002000
           -0.076896             0.023756         1.770838e-11             0.002000
           -0.075454             0.023756         1.770838e-11             0.002000
           -0.074012             0.023756         1.770838e-11             0.002000
           -0.072570             0.023756         1.770838e-11             0.002000
           -0.071128             0.023756         1.770838e-11             0.002000
           -0.069686             0.023756         1.770838e-11             0.002000
           -0.068244             0.023756         1.770838e-11             0.002000
           -0.066802             0.023756         1.770838e-11             0.002000
           -0.065360             0.023756         1.770838e-11             0.002000
           -0.063918             0.023756         1.770838e-11             0.002000
           -0.062476             0.023756         1.770838e-11             0.002000
           -0.061034             0.023756         1.770838e-11             0.002000
           -0.059592             0.023756         1.770838e-11             0.002000
           -0.058150             0.023756         1.770838e-11             0.002000
           -0.056708             0.023756         1.770838e-11             0.002000
           -0.055266             0.023756         3.541675e-11             0.004000
           -0.053824             0.023756         3.541675e-11             0.004000
           -0.052382             0.023756         3.541675e-11             0.004000
           -0.050940             0.023756         3.541675e-11             0.004000
           -0.049498             0.023756         3.541675e-11             0.004000
           -0.048056             0.023756         3.541675e-11             0.004000
           -0.046614             0.023756         3.541675e-11             0.004000
           -0.045172             0.023756         3.541675e-11             0.004000
           -0.043730             0.023756         3.541675e-11             0.004000
           -0.042288             0.023756         3.541675e-11             0.004000
           -0.040846             0.023756         3.541675e-11             0.004000
           -0.039404             0.023756         3.541675e-11             0.004000
           -0.037962             0.023756         3.541675e-11             0.004000
           -0.036520             0.023756         3.541675e-11             0.004000
           -0.035078             0.023756         3.541675e-11             0.004000
           -0.033636             0.023756         3.541675e-11             0.004000
           -0.032194             0.023756         3.541675e-11             0.004000
           -0.030752             0.023756         3.541675e-11             0.004000
           -0.029310             0.023756         3.541675e-11             0.004000
           -0.027868             0.023756         3.541675e-11             0.004000
           -0.026426             0.023756         3.541675e-11             0.004000
           -0.024984             0.023756         3.541675e-11             0.004000
           -0.023542             0.023756         3.541675e-11             0.004000
           -0.022100             0.023756         3.541675e-11             0.004000
           -0.020658             0.023756         3.541675e-11             0.004000
           -0.019216             0.023756         3.541675e-11             0.004000
           -0.017774             0.023756         3.541675e-11             0.004000
           -0.016332             0.023756         3.541675e-11             0.004000
           -0.014890             0.023756         3.541675e-11             0.004000
           -0.013448             0.023756         3.541675e-11             0.004000
           -0.012006             0.023756         3.541675e-11             0.004000
           -0.010564             0.023756         5.312513e-11             0.006000
           -0.009122             0.023756         5.312513e-11             0.006000
           -0.007680             0.023756         5.312513e-11             0.006000
           -0.006238             0.023756         5.312513e-11             0.006000
           -0.004796             0.023756         5.312513e-11             0.006000
           -0.003354             0.023756         5.312513e-11             0.006000
           -0.001912             0.023756         5.312513e-11             0.006000
           -0.000470             0.023756         5.312513e-11             0.006000
            0.000972             0.023756         5.312513e-11             0.006000
            0.002414             0.023756         5.312513e-11             0.006000
            0.003856             0.023756         5.312513e-11             0.006000
            0.005298             0.023756         5.312513e-11             0.006000
            0.006740             0.023756         5.312513e-11             0.006000
            0.008182             0.023756         5.312513e-11             0.006000
            0.009624             0.023756         5.312513e-11             0.006000
            0.011066             0.023756         5.312513e-11             0.006000
            0.012508             0.023756         3.541675e-11             0.004000
            0.013950             0.023756         3.541675e-11             0.004000
            0.015392             0.023756         3.541675e-11             0.004000
            0.016834             0.023756         3.541675e-11             0.004000
            0.018276             0.023756         3.541675e-11             0.004000
            0.019718             0.023756         3.541675e-11             0.004000
            0.021160             0.023756         3.541675e-11             0.004000
            0.022602             0.023756         3.541675e-11             0.004000
            0.024044             0.023756         3.541675e-11             0.004000
            0.025486             0.023756         3.541675e-11             0.004000
            0.026928             0.023756         3.541675e-11             0.004000
            0.028370             0.023756         3.541675e-11             0.004000
            0.029812             0.023756         3.541675e-11             0.004000
            0.031254             0.023756         3.541675e-11             0.004000
            0.032696             0.023756         3.541675e-11             0.004000
            0.034138             0.023756         3.541675e-11             0.004000
            0.035580             0.023756         3.541675e-11             0.004000
            0.037022             0.023756         3.541675e-11             0.004000
            0.038464             0.023756         3.541675e-11             0.004000
            0.039906             0.023756         3.541675e-11             0.004000
            0.041349             0.023756         3.541675e-11             0.004000
            0.042791             0.023756         3.541675e-11             0.004000
            0.044233             0.023756         1.770838e-11             0.002000
            0.045675             0.023756         1.770838e-11             0.002000
            0.047117             0.023756         1.770838e-11             0.002000
            0.048559             0.023756         1.770838e-11             0.002000
            0.050001             0.023756         1.770838e-11             0.002000
            0.051443             0.023756         1.770838e-11             0.002000
            0.052885             0.023756         1.770838e-11             0.002000
            0.054327             0.023756         1.770838e-11             0.002000
            0.055769             0.023756         1.770838e-11             0.002000
            0.057211             0.023756         1.770838e-11             0.002000
            0.058653             0.023756         1.770838e-11             0.002000
            0.060095             0.023756         1.770838e-11             0.002000
            0.061537             0.023756         1.770838e-11             0.002000
            0.062979             0.023756         1.770838e-11             0.002000
            0.064421             0.023756         1.770838e-11             0.002000
            0.065863             0.023756         1.770838e-11             0.002000
            0.067305             0.023756         1.770838e-11             0.002000
            0.068747             0.023756         1.770838e-11             0.002000
            0.070189             0.023756         1.770838e-11             0.002000
            0.071631             0.023756         1.770838e-11             0.002000
            0.073073             0.023756         1.770838e-11             0.002000
            0.074515             0.023756         1.770838e-11             0.002000
            0.075957             0.023756         1.770838e-11             0.002000
            0.077399             0.023756         1.770838e-11             0.002000
            0.078841             0.023756         1.770838e-11             0.002000
            0.080283             0.023756         1.770838e-11             0.002000
            0.081725             0.023756         1.770838e-11             0.002000
            0.083167             0.023756         1.770838e-11             0.002000
            0.084609             0.023756         1.770838e-11             0.002000
           -0.085549             0.022316         1.770838e-11             0.002000
           -0.084107             0.022316         1.770838e-11             0.002000
           -0.082665             0.022316         1.770838e-11             0.002000
           -0.081223             0.022316         1.770838e-11             0.002000
           -0.079781             0.022316         1.770838e-11             0.002000
           -0.078338             0.022316         1.770838e-11             0.002000
           -0.076896             0.022316         1.770838e-11             0.002000
           -0.075454             0.022316         1.770838e-11             0.002000
           -0.074012             0.022316         1.770838e-11             0.002000
           -0.072570             0.022316         1.770838e-11             0.002000
           -0.071128             0.022316         1.770838e-11             0.002000
           -0.069686             0.022316         1.770838e-11             0.002000
           -0.068244             0.022316         1.770838e-11             0.002000
           -0.066802             0.022316         1.770838e-11             0.002000
           -0.065360             0.022316         1.770838e-11             0.002000
           -0.063918             0.022316         1.770838e-11             0.002000
           -0.062476             0.022316         1.770838e-11             0.002000
           -0.061034             0.022316         1.770838e-11             0.002000
           -0.059592             0.022316         1.770838e-11             0.002000
           -0.058150             0.022316         1.770838e-11             0.002000
           -0.056708             0.022316         1.770838e-11             0.002000
           -0.055266             0.022316         1.770838e-11             0.002000
           -0.053824             0.022316         3.541675e-11             0.004000
           -0.052382             0.022316         3.541675e-11             0.004000
           -0.050940             0.022316         3.541675e-11             0.004000
           -0.049498             0.022316         3.541675e-11             0.004000
           -0.048056             0.022316         3.541675e-11             0.004000
           -0.046614             0.022316         3.541675e-11             0.004000
           -0.045172             0.022316         3.541675e-11             0.004000
           -0.043730             0.022316         3.541675e-11             0.004000
           -0.042288             0.022316         3.541675e-11             0.004000
           -0.040846             0.022316         3.541675e-11             0.004000
           -0.039404             0.022316         3.541675e-11             0.004000
           -0.037962             0.022316         3.541675e-11             0.004000
           -0.036520             0.022316         3.541675e-11             0.004000
           -0.035078             0.022316         3.541675e-11             0.004000
           -0.033636             0.022316         3.541675e-11             0.004000
           -0.032194             0.022316         3.541675e-11             0.004000
           -0.030752             0.022316         3.541675e-11             0.004000
           -0.029310             0.022316         3.541675e-11             0.004000
           -0.027868             0.022316         3.541675e-11             0.004000
           -0.026426             0.022316         3.541675e-11             0.004000
           -0.024984             0.022316         3.541675e-11             0.004000
           -0.023542             0.022316         3.541675e-11             0.004000
           -0.022100             0.022316         3.541675e-11             0.004000
           -0.020658             0.022316         3.541675e-11             0.004000
           -0.019216             0.022316         3.541675e-11             0.004000
           -0.017774             0.022316         3.541675e-11             0.004000
           -0.016332             0.022316         3.541675e-11             0.004000
           -0.014890             0.022316         3.541675e-11             0.004000
           -0.013448             0.022316         3.541675e-11             0.004000
           -0.012006             0.022316         5.312513e-11             0.006000
           -0.010564             0.022316         5.312513e-11             0.006000
           -0.009122             0.022316         5.312513e-11             0.006000
           -0.007680             0.022316         5.312513e-11             0.006000
           -0.006238             0.022316         5.312513e-11             0.006000
           -0.004796             0.022316         5.312513e-11             0.006000
           -0.003354             0.022316         5.312513e-11             0.006000
           -0.001912             0.022316         5.312513e-11             0.006000
           -0.000470             0.022316         5.312513e-11             0.006000
            0.000972             0.022316         5.312513e-11             0.006000
            0.002414             0.022316         5.312513e-11             0.006000
            0.003856             0.022316         5.312513e-11             0.006000
            0.005298             0.022316         5.312513e-11             0.006000
            0.006740             0.022316         5.312513e-11             0.006000
            0.008182             0.022316         5.312513e-11             0.006000
            0.009624             0.022316         5.312513e-11             0.006000
            0.011066             0.022316         5.312513e-11             0.006000
            0.012508             0.022316         5.312513e-11             0.006000
            0.013950             0.022316         3.541675e-11             0.004000
            0.015392             0.022316         3.541675e-11             0.004000
            0.016834             0.022316         3.541675e-11             0.004000
            0.018276             0.022316         3.541675e-11             0.004000
            0.019718             0.022316         3.541675e-11             0.004000
            0.021160             0.022316         3.541675e-11             0.004000
            0.022602             0.022316         3.541675e-11             0.004000
            0.024044             0.022316         3.541675e-11             0.004000
            0.025486             0.022316         3.541675e-11             0.004000
            0.026928             0.022316         3.541675e-11             0.004000
            0.028370             0.022316         3.541675e-11             0.004000
            0.029812             0.022316         3.541675e-11             0.004000
            0.031254             0.022316         3.541675e-11             0.004000
            0.032696             0.022316         3.541675e-11             0.004000
            0.034138             0.022316         3.541675e-11             0.004000
            0.035580             0.022316         3.541675e-11             0.004000
            0.037022             0.022316         3.541675e-11             0.004000
            0.038464             0.022316         3.541675e-11             0.004000
            0.039906             0.022316         3.541675e-11             0.004000
            0.041349             0.022316         3.541675e-11             0.004000
            0.042791             0.022316         3.541675e-11             0.004000
            0.044233             0.022316         3.541675e-11             0.004000
            0.045675             0.022316         1.770838e-11             0.002000
            0.047117             0.022316         1.770838e-11             0.002000
            0.048559             0.022316         1.770838e-11             0.002000
            0.050001             0.022316         1.770838e-11             0.002000
            0.051443             0.022316         1.770838e-11             0.002000
            0.052885             0.022316         1.770838e-11             0.002000
            0.054327             0.022316         1.770838e-11             0.002000
            0.055769             0.022316         1.770838e-11             0.002000
            0.057211             0.022316         1.770838e-11             0.002000
            0.058653             0.022316         1.770838e-11             0.002000
            0.060095             0.022316         1.770838e-11             0.002000
            0.061537             0.022316         1.770838e-11             0.002000
            0.062979             0.022316         1.770838e-11             0.002000
            0.064421             0.022316         1.770838e-11             0.002000
            0.065863             0.022316         1.770838e-11             0.002000
            0.067305             0.022316         1.770838e-11             0.002000
            0.068747             0.022316         1.770838e-11             0.002000
            0.070189             0.022316         1.770838e-11             0.002000
            0.071631             0.022316         1.770838e-11             0.002000
            0.073073             0.022316         1.770838e-11             0.002000
            0.074515             0.022316         1.770838e-11             0.002000
            0.075957             0.022316         1.770838e-11             0.002000
            0.077399             0.022316         1.770838e-11             0.002000
            0.078841             0.022316         1.770838e-11             0.002000
            0.080283             0.022316         1.770838e-11             0.002000
            0.081725             0.022316         1.770838e-11             0.002000
            0.083167             0.022316         1.770838e-11             0.002000
            0.084609             0.022316         1.770838e-11             0.002000
            0.086051             0.022316         1.770838e-11             0.002000
           -0.086991             0.020877         1.770838e-11             0.002000
           -0.085549             0.020877         1.770838e-11             0.002000
           -0.084107             0.020877         1.770838e-11             0.002000
           -0.082665             0.020877         1.770838e-11             0.002000
           -0.081223             0.020877         1.770838e-11             0.002000
           -0.079781             0.020877         1.770838e-11             0.002000
           -0.078338             0.020877         1.770838e-11             0.002000
           -0.076896             0.020877         1.770838e-11             0.002000
           -0.075454             0.020877         1.770838e-11             0.002000
           -0.074012             0.020877         1.770838e-11             0.002000
           -0.072570             0.020877         1.770838e-11             0.002000
           -0.071128             0.020877         1.770838e-11             0.002000
           -0.069686             0.020877         1.770838e-11             0.002000
           -0.068244             0.020877         1.770838e-11             0.002000
           -0.066802             0.020877         1.770838e-11             0.002000
           -0.065360             0.020877         1.770838e-11             0.002000
           -0.063918             0.020877         1.770838e-11             0.002000
           -0.062476             0.020877         1.770838e-11             0.002000
           -0.061034             0.020877         1.770838e-11             0.002000
           -0.059592             0.020877         1.770838e-11             0.002000
           -0.058150             0.020877         1.770838e-11             0.002000
           -0.056708             0.020877         1.770838e-11             0.002000
           -0.055266             0.020877         1.770838e-11             0.002000
           -0.053824             0.020877         3.541675e-11             0.004000
           -0.052382             0.020877         3.541675e-11             0.004000
           -0.050940             0.020877         3.541675e-11             0.004000
           -0.049498             0.020877         3.541675e-11             0.004000
           -0.048056             0.020877         3.541675e-11             0.004000
           -0.046614             0.020877         3.541675e-11             0.004000
           -0.045172             0.020877         3.541675e-11             0.004000
           -0.043730             0.020877         3.541675e-11             0.004000
           -0.042288             0.020877         3.541675e-11             0.004000
           -0.040846             0.020877         3.541675e-11             0.004000
           -0.039404             0.020877         3.541675e-11             0.004000
           -0.037962             0.020877         3.541675e-11             0.004000
           -0.036520             0.020877         3.541675e-11             0.004000
           -0.035078             0.020877         3.541675e-11             0.004000
           -0.033636             0.020877         3.541675e-11             0.004000
           -0.032194             0.020877         3.541675e-11             0.004000
           -0.030752             0.020877         3.541675e-11             0.004000
           -0.029310             0.020877         3.541675e-11             0.004000
           -0.027868             0.020877         3.541675e-11             0.004000
           -0.026426             0.020877         3.541675e-11             0.004000
           -0.024984             0.020877         3.541675e-11             0.004000
           -0.023542             0.020877         3.541675e-11             0.004000
           -0.022100             0.020877         3.541675e-11             0.004000
           -0.020658             0.020877         3.541675e-11             0.004000
           -0.019216             0.020877         3.541675e-11             0.004000
           -0.017774             0.020877         3.541675e-11             0.004000
           -0.016332             0.020877         3.541675e-11             0.004000
           -0.014890             0.020877         3.541675e-11             0.004000
           -0.013448             0.020877         5.312513e-11             0.006000
           -0.012006             0.020877         5.312513e-11             0.006000
           -0.010564             0.020877         5.312513e-11             0.006000
           -0.009122             0.020877         5.312513e-11             0.006000
           -0.007680             0.020877         5.312513e-11             0.006000
           -0.006238             0.020877         5.312513e-11             0.006000
           -0.004796             0.020877         5.312513e-11             0.006000
           -0.003354             0.020877         5.312513e-11             0.006000
           -0.001912             0.020877         5.312513e-11             0.006000
           -0.000470             0.020877         5.312513e-11             0.006000
            0.000972             0.020877         5.312513e-11             0.006000
            0.002414             0.020877         5.312513e-11             0.006000
            0.003856             0.020877         5.312513e-11             0.006000
            0.005298             0.020877         5.312513e-11             0.006000
            0.006740             0.020877         5.312513e-11             0.006000
            0.008182             0.020877         5.312513e-11             0.006000
            0.009624             0.020877         5.312513e-11             0.006000
            0.011066             0.020877         5.312513e-11             0.006000
            0.012508             0.020877         5.312513e-11             0.006000
            0.013950             0.020877         5.312513e-11             0.006000
            0.015392             0.020877         3.541675e-11             0.004000
            0.016834             0.020877         3.541675e-11             0.004000
            0.018276             0.020877         3.541675e-11             0.004000
            0.019718             0.020877         3.541675e-11             0.004000
            0.021160             0.020877         3.541675e-11             0.004000
            0.022602             0.020877         3.541675e-11             0.004000
            0.024044             0.020877         3.541675e-11             0.004000
            0.025486             0.020877         3.541675e-11             0.004000
            0.026928             0.020877         3.541675e-11             0.004000
            0.028370             0.020877         3.541675e-11             0.004000
            0.029812             0.020877         3.541675e-11             0.004000
            0.031254             0.020877         3.541675e-11             0.004000
            0.032696             0.020877         3.541675e-11             0.004000
            0.034138             0.020877         3.541675e-11             0.004000
            0.035580             0.020877         3.541675e-11             0.004000
            0.037022             0.020877         3.541675e-11             0.004000
            0.038464             0.020877         3.541675e-11             0.004000
            0.039906             0.020877         3.541675e-11             0.004000
            0.041349             0.020877         3.541675e-11             0.004000
            0.042791             0.020877         3.541675e-11             0.004000
            0.044233             0.020877         3.541675e-11             0.004000
            0.045675             0.020877         3.541675e-11             0.004000
            0.047117             0.020877         1.770838e-11             0.002000
            0.048559             0.020877         1.770838e-11             0.002000
            0.050001             0.020877         1.770838e-11             0.002000
            0.051443             0.020877         1.770838e-11             0.002000
            0.052885             0.020877         1.770838e-11             0.002000
            0.054327             0.020877         1.770838e-11             0.002000
            0.055769             0.020877         1.770838e-11             0.002000
            0.057211             0.020877         1.770838e-11             0.002000
            0.058653             0.020877         1.770838e-11             0.002000
            0.060095             0.020877         1.770838e-11             0.002000
            0.061537             0.020877         1.770838e-11             0.002000
            0.062979             0.020877         1.770838e-11             0.002000
            0.064421             0.020877         1.770838e-11             0.002000
            0.065863             0.020877         1.770838e-11             0.002000
            0.067305             0.020877         1.770838e-11             0.002000
            0.068747             0.020877         1.770838e-11             0.002000
            0.070189             0.020877         1.770838e-11             0.002000
            0.071631             0.020877         1.770838e-11             0.002000
            0.073073             0.020877         1.770838e-11             0.002000
            0.074515             0.020877         1.770838e-11             0.002000
            0.075957             0.020877         1.770838e-11             0.002000
            0.077399             0.020877         1.770838e-11             0.002000
            0.078841             0.020877         1.770838e-11             0.002000
            0.080283             0.020877         1.770838e-11             0.002000
            0.081725             0.020877         1.770838e-11             0.002000
            0.083167             0.020877         1.770838e-11             0.002000
            0.084609             0.020877         1.770838e-11             0.002000
            0.086051             0.020877         1.770838e-11             0.002000
            0.087493             0.020877         1.770838e-11             0.002000
           -0.088433             0.019437         1.770838e-11             0.002000
           -0.086991             0.019437         1.770838e-11             0.002000
           -0.085549             0.019437         1.770838e-11             0.002000
           -0.084107             0.019437         1.770838e-11             0.002000
           -0.082665             0.019437         1.770838e-11             0.002000
           -0.081223             0.019437         1.770838e-11             0.002000
           -0.079781             0.019437         1.770838e-11             0.002000
           -0.078338             0.019437         1.770838e-11             0.002000
           -0.076896             0.019437         1.770838e-11             0.002000
           -0.075454             0.019437         1.770838e-11             0.002000
           -0.074012             0.019437         1.770838e-11             0.002000
           -0.072570             0.019437         1.770838e-11             0.002000
           -0.071128             0.019437         1.770838e-11             0.002000
           -0.069686             0.019437         1.770838e-11             0.002000
           -0.068244             0.019437         1.770838e-11             0.002000
           -0.066802             0.019437         1.770838e-11             0.002000
           -0.065360             0.019437         1.770838e-11             0.002000
           -0.063918             0.019437         1.770838e-11             0.002000
           -0.062476             0.019437         1.770838e-11             0.002000
           -0.061034             0.019437         1.770838e-11             0.002000
           -0.059592             0.019437         1.770838e-11             0.002000
           -0.058150             0.019437         1.770838e-11             0.002000
           -0.056708             0.019437         1.770838e-11             0.002000
           -0.055266             0.019437         1.770838e-11             0.002000
           -0.053824             0.019437         1.770838e-11             0.002000
           -0.052382             0.019437         3.541675e-11             0.004000
           -0.050940             0.019437         3.541675e-11             0.004000
           -0.049498             0.019437         3.541675e-11             0.004000
           -0.048056             0.019437         3.541675e-11             0.004000
           -0.046614             0.019437         3.541675e-11             0.004000
           -0.045172             0.019437         3.541675e-11             0.004000
           -0.043730             0.019437         3.541675e-11             0.004000
           -0.042288             0.019437         3.541675e-11             0.004000
           -0.040846             0.019437         3.541675e-11             0.004000
           -0.039404             0.019437         3.541675e-11             0.004000
           -0.037962             0.019437         3.541675e-11             0.004000
           -0.036520             0.019437         3.541675e-11             0.004000
           -0.035078             0.019437         3.541675e-11             0.004000
           -0.033636             0.019437         3.541675e-11             0.004000
           -0.032194             0.019437         3.541675e-11             0.004000
           -0.030752             0.019437         3.541675e-11             0.004000
           -0.029310             0.019437         3.541675e-11             0.004000
           -0.027868             0.019437         3.541675e-11             0.004000
           -0.026426             0.019437         3.541675e-11             0.004000
           -0.024984             0.019437         3.541675e-11             0.004000
           -0.023542             0.019437         3.541675e-11             0.004000
           -0.022100             0.019437         3.541675e-11             0.004000
           -0.020658             0.019437         3.541675e-11             0.004000
           -0.019216             0.019437         3.541675e-11             0.004000
           -0.017774             0.019437         3.541675e-11             0.004000
           -0.016332             0.019437         3.541675e-11             0.004000
           -0.014890             0.019437         5.312513e-11             0.006000
           -0.013448             0.019437         5.312513e-11             0.006000
           -0.012006             0.019437         5.312513e-11             0.006000
           -0.010564             0.019437         5.312513e-11             0.006000
           -0.009122             0.019437         5.312513e-11             0.006000
           -0.007680             0.019437         5.312513e-11             0.006000
           -0.006238             0.019437         5.312513e-11             0.006000
           -0.004796             0.019437         5.312513e-11             0.006000
           -0.003354             0.019437         5.312513e-11             0.006000
           -0.001912             0.019437         5.312513e-11             0.006000
           -0.000470             0.019437         5.312513e-11             0.006000
            0.000972             0.019437         5.312513e-11             0.006000
            0.002414             0.019437         5.312513e-11             0.006000
            0.003856             0.019437         5.312513e-11             0.006000
            0.005298             0.019437         5.312513e-11             0.006000
            0.006740             0.019437         5.312513e-11             0.006000
            0.008182             0.019437         5.312513e-11             0.006000
            0.009624             0.019437         5.312513e-11             0.006000
            0.011066             0.019437         5.312513e-11             0.006000
            0.012508             0.019437         5.312513e-11             0.006000
            0.013950             0.019437         5.312513e-11             0.006000
            0.015392             0.019437         5.312513e-11             0.006000
            0.016834             0.019437         3.541675e-11             0.004000
            0.018276             0.019437         3.541675e-11             0.004000
            0.019718             0.019437         3.541675e-11             0.004000
            0.021160             0.019437         3.541675e-11             0.004000
            0.022602             0.019437         3.541675e-11             0.004000
            0.024044             0.019437         3.541675e-11             0.004000
            0.025486             0.019437         3.541675e-11             0.004000
            0.026928             0.019437         3.541675e-11             0.004000
            0.028370             0.019437         3.541675e-11             0.004000
            0.029812             0.019437         3.541675e-11             0.004000
            0.031254             0.019437         3.541675e-11             0.004000
            0.032696             0.019437         3.541675e-11             0.004000
            0.034138             0.019437         3.541675e-11             0.004000
            0.035580             0.019437         3.541675e-11             0.004000
            0.037022             0.019437         3.541675e-11             0.004000
            0.038464             0.019437         3.541675e-11             0.004000
            0.039906             0.019437         3.541675e-11             0.004000
            0.041349             0.019437         3.541675e-11             0.004000
            0.042791             0.019437         3.541675e-11             0.004000
            0.044233             0.019437         3.541675e-11             0.004000
            0.045675             0.019437         3.541675e-11             0.004000
            0.047117             0.019437         1.770838e-11             0.002000
            0.048559             0.019437         1.770838e-11             0.002000
            0.050001             0.019437         1.770838e-11             0.002000
            0.051443             0.019437         1.770838e-11             0.002000
            0.052885             0.019437         1.770838e-11             0.002000
            0.054327             0.019437         1.770838e-11             0.002000
            0.055769             0.019437         1.770838e-11             0.002000
            0.057211             0.019437         1.770838e-11             0.002000
            0.058653             0.019437         1.770838e-11             0.002000
            0.060095             0.019437         1.770838e-11             0.002000
            0.061537             0.019437         1.770838e-11             0.002000
            0.062979             0.019437         1.770838e-11             0.002000
            0.064421             0.019437         1.770838e-11             0.002000
            0.065863             0.019437         1.770838e-11             0.002000
            0.067305             0.019437         1.770838e-11             0.002000
            0.068747             0.019437         1.770838e-11             0.002000
            0.070189             0.019437         1.770838e-11             0.002000
            0.071631             0.019437         1.770838e-11             0.002000
            0.073073             0.019437         1.770838e-11             0.002000
            0.074515             0.019437         1.770838e-11             0.002000
            0.075957             0.019437         1.770838e-11             0.002000
            0.077399             0.019437         1.770838e-11             0.002000
            0.078841             0.019437         1.770838e-11             0.002000
            0.080283             0.019437         1.770838e-11             0.002000
            0.081725             0.019437         1.770838e-11             0.002000
            0.083167             0.019437         1.770838e-11             0.002000
            0.084609             0.019437         1.770838e-11             0.002000
            0.086051             0.019437         1.770838e-11             0.002000
            0.087493             0.019437         1.770838e-11             0.002000
           -0.088433             0.017997         1.770838e-11             0.002000
           -0.086991             0.017997         1.770838e-11             0.002000
           -0.085549             0.017997         1.770838e-11             0.002000
           -0.084107             0.017997         1.770838e-11             0.002000
           -0.082665             0.017997         1.770838e-11             0.002000
           -0.081223             0.017997         1.770838e-11             0.002000
           -0.079781             0.017997         1.770838e-11             0.002000
           -0.078338             0.017997         1.770838e-11             0.002000
           -0.076896             0.017997         1.770838e-11             0.002000
           -0.075454             0.017997         1.770838e-11             0.002000
           -0.074012             0.017997         1.770838e-11             0.002000
           -0.072570             0.017997         1.770838e-11             0.002000
           -0.071128             0.017997         1.770838e-11             0.002000
           -0.069686             0.017997         1.770838e-11             0.002000
           -0.068244             0.017997         1.770838e-11             0.002000
           -0.066802             0.017997         1.770838e-11             0.002000
           -0.065360             0.017997         1.770838e-11             0.002000
           -0.063918             0.017997         1.770838e-11             0.002000
           -0.062476             0.017997         1.770838e-11             0.002000
           -0.061034             0.017997         1.770838e-11             0.002000
           -0.059592             0.017997         1.770838e-11             0.002000
           -0.058150             0.017997         1.770838e-11             0.002000
           -0.056708             0.017997         1.770838e-11             0.002000
           -0.055266             0.017997         1.770838e-11             0.002000
           -0.053824             0.017997         1.770838e-11             0.002000
           -0.052382             0.017997         1.770838e-11             0.002000
           -0.050940             0.017997         3.541675e-11             0.004000
           -0.049498             0.017997         3.541675e-11             0.004000
           -0.048056             0.017997         3.541675e-11             0.004000
           -0.046614             0.017997         3.541675e-11             0.004000
           -0.045172             0.017997         3.541675e-11             0.004000
           -0.043730             0.017997         3.541675e-11             0.004000
           -0.042288             0.017997         3.541675e-11             0.004000
           -0.040846             0.017997         3.541675e-11             0.004000
           -0.039404             0.017997         3.541675e-11             0.004000
           -0.037962             0.017997         3.541675e-11             0.004000
           -0.036520             0.017997         3.541675e-11             0.004000
           -0.035078             0.017997         3.541675e-11             0.004000
           -0.033636             0.017997         3.541675e-11             0.004000
           -0.032194             0.017997         3.541675e-11             0.004000
           -0.030752             0.017997         3.541675e-11             0.004000
           -0.029310             0.017997         3.541675e-11             0.004000
           -0.027868             0.017997         3.541675e-11             0.004000
           -0.026426             0.017997         3.541675e-11             0.004000
           -0.024984             0.017997         3.541675e-11             0.004000
           -0.023542             0.017997         3.541675e-11             0.004000
           -0.022100             0.017997         3.541675e-11             0.004000
           -0.020658             0.017997         3.541675e-11             0.004000
           -0.019216             0.017997         3.541675e-11             0.004000
           -0.017774             0.017997         3.541675e-11             0.004000
           -0.016332             0.017997         5.312513e-11             0.006000
           -0.014890             0.017997         5.312513e-11             0.006000
           -0.013448             0.017997         5.312513e-11             0.006000
           -0.012006             0.017997         5.312513e-11             0.006000
           -0.010564             0.017997         5.312513e-11             0.006000
           -0.009122             0.017997         5.312513e-11             0.006000
           -0.007680             0.017997         5.312513e-11             0.006000
           -0.006238             0.017997         5.312513e-11             0.006000
           -0.004796             0.017997         5.312513e-11             0.006000
           -0.003354             0.017997         5.312513e-11             0.006000
           -0.001912             0.017997         5.312513e-11             0.006000
           -0.000470             0.017997         5.312513e-11             0.006000
            0.000972             0.017997         5.312513e-11             0.006000
            0.002414             0.017997         5.312513e-11             0.006000
            0.003856             0.017997         5.312513e-11             0.006000
            0.005298             0.017997         5.312513e-11             0.006000
            0.006740             0.017997         5.312513e-11             0.006000
            0.008182             0.017997         5.312513e-11             0.006000
            0.009624             0.017997         5.312513e-11             0.006000
            0.011066             0.017997         5.312513e-11             0.006000
            0.012508             0.017997         5.312513e-11             0.006000
            0.013950             0.017997         5.312513e-11             0.006000
            0.015392             0.017997         5.312513e-11             0.006000
            0.016834             0.017997         5.312513e-11             0.006000
            0.018276             0.017997         3.541675e-11             0.004000
            0.019718             0.017997         3.541675e-11             0.004000
            0.021160             0.017997         3.541675e-11             0.004000
            0.022602             0.017997         3.541675e-11             0.004000
            0.024044             0.017997         3.541675e-11             0.004000
            0.025486             0.017997         3.541675e-11             0.004000
            0.026928             0.017997         3.541675e-11             0.004000
            0.028370             0.017997         3.541675e-11             0.004000
            0.029812             0.017997         3.541675e-11             0.004000
            0.031254             0.017997         3.541675e-11             0.004000
            0.032696             0.017997         3.541675e-11             0.004000
            0.034138             0.017997         3.541675e-11             0.004000
            0.035580             0.017997         3.541675e-11             0.004000
            0.037022             0.017997         3.541675e-11             0.004000
            0.038464             0.017997         3.541675e-11             0.004000
            0.039906             0.017997         3.541675e-11             0.004000
            0.041349             0.017997         3.541675e-11             0.004000
            0.042791             0.017997         3.541675e-11             0.004000
            0.044233             0.017997         3.541675e-11             0.004000
            0.045675             0.017997         3.541675e-11             0.004000
            0.047117             0.017997         3.541675e-11             0.004000
            0.048559             0.017997         3.541675e-11             0.004000
            0.050001             0.017997         1.770838e-11             0.002000
            0.051443             0.017997         1.770838e-11             0.002000
            0.052885             0.017997         1.770838e-11             0.002000
            0.054327             0.017997         1.770838e-11             0.002000
            0.055769             0.017997         1.770838e-11             0.002000
            0.057211             0.017997         1.770838e-11             0.002000
            0.058653             0.017997         1.770838e-11             0.002000
            0.060095             0.017997         1.770838e-11             0.002000
            0.061537             0.017997         1.770838e-11             0.002000
            0.062979             0.017997         1.770838e-11             0.002000
            0.064421             0.017997         1.770838e-11             0.002000
            0.065863             0.017997         1.770838e-11             0.002000
            0.067305             0.017997         1.770838e-11             0.002000
            0.068747             0.017997         1.770838e-11             0.002000
            0.070189             0.017997         1.770838e-11             0.002000
            0.071631             0.017997         1.770838e-11             0.002000
            0.073073             0.017997         1.770838e-11             0.002000
            0.074515             0.017997         1.770838e-11             0.002000
            0.075957             0.017997         1.770838e-11             0.002000
            0.077399             0.017997         1.770838e-11             0.002000
            0.078841             0.017997         1.770838e-11             0.002000
            0.080283             0.017997         1.770838e-11             0.002000
            0.081725             0.017997         1.770838e-11             0.002000
            0.083167             0.017997         1.770838e-11             0.002000
            0.084609             0.017997         1.770838e-11             0.002000
            0.086051             0.017997         1.770838e-11             0.002000
            0.087493             0.017997         1.770838e-11             0.002000
            0.088935             0.017997         1.770838e-11             0.002000
           -0.089875             0.016557         1.770838e-11             0.002000
           -0.088433             0.016557         1.770838e-11             0.002000
           -0.086991             0.016557         1.770838e-11             0.002000
           -0.085549             0.016557         1.770838e-11             0.002000
           -0.084107             0.016557         1.770838e-11             0.002000
           -0.082665             0.016557         1.770838e-11             0.002000
           -0.081223             0.016557         1.770838e-11             0.002000
           -0.079781             0.016557         1.770838e-11             0.002000
           -0.078338             0.016557         1.770838e-11             0.002000
           -0.076896             0.016557         1.770838e-11             0.002000
           -0.075454             0.016557         1.770838e-11             0.002000
           -0.074012             0.016557         1.770838e-11             0.002000
           -0.072570             0.016557         1.770838e-11             0.002000
           -0.071128             0.016557         1.770838e-11             0.002000
           -0.069686             0.016557         1.770838e-11             0.002000
           -0.068244             0.016557         1.770838e-11             0.002000
           -0.066802             0.016557         1.770838e-11             0.002000
           -0.065360             0.016557         1.770838e-11             0.002000
           -0.063918             0.016557         1.770838e-11             0.002000
           -0.062476             0.016557         1.770838e-11             0.002000
           -0.061034             0.016557         1.770838e-11             0.002000
           -0.059592             0.016557         1.770838e-11             0.002000
           -0.058150             0.016557         1.770838e-11             0.002000
           -0.056708             0.016557         1.770838e-11             0.002000
           -0.055266             0.016557         1.770838e-11             0.002000
           -0.053824             0.016557         1.770838e-11             0.002000
           -0.052382             0.016557         1.770838e-11             0.002000
           -0.050940             0.016557         3.541675e-11             0.004000
           -0.049498             0.016557         3.541675e-11             0.004000
           -0.048056             0.016557         3.541675e-11             0.004000
           -0.046614             0.016557         3.541675e-11             0.004000
           -0.045172             0.016557         3.541675e-11             0.004000
           -0.043730             0.016557         3.541675e-11             0.004000
           -0.042288             0.016557         3.541675e-11             0.004000
           -0.040846             0.016557         3.541675e-11             0.004000
           -0.039404             0.016557         3.541675e-11             0.004000
           -0.037962             0.016557         3.541675e-11             0.004000
           -0.036520             0.016557         3.541675e-11             0.004000
           -0.035078             0.016557         3.541675e-11             0.004000
           -0.033636             0.016557         3.541675e-11             0.004000
           -0.032194             0.016557         3.541675e-11             0.004000
           -0.030752             0.016557         3.541675e-11             0.004000
           -0.029310             0.016557         3.541675e-11             0.004000
           -0.027868             0.016557         3.541675e-11             0.004000
           -0.026426             0.016557         3.541675e-11             0.004000
           -0.024984             0.016557         3.541675e-11             0.004000
           -0.023542             0.016557         3.541675e-11             0.004000
           -0.022100             0.016557         3.541675e-11             0.004000
           -0.020658             0.016557         3.541675e-11             0.004000
           -0.019216             0.016557         3.541675e-11             0.004000
           -0.017774             0.016557         5.312513e-11             0.006000
           -0.016332             0.016557         5.312513e-11             0.006000
           -0.014890             0.016557         5.312513e-11             0.006000
           -0.013448             0.016557         5.312513e-11             0.006000
           -0.012006             0.016557         5.312513e-11             0.006000
           -0.010564             0.016557         5.312513e-11             0.006000
           -0.009122             0.016557         5.312513e-11             0.006000
           -0.007680             0.016557         5.312513e-11             0.006000
           -0.006238             0.016557         5.312513e-11             0.006000
           -0.004796             0.016557         5.312513e-11             0.006000
           -0.003354             0.016557         5.312513e-11             0.006000
           -0.001912             0.016557         5.312513e-11             0.006000
           -0.000470             0.016557         5.312513e-11             0.006000
            0.000972             0.016557         5.312513e-11             0.006000
            0.002414             0.016557         5.312513e-11             0.006000
            0.003856             0.016557         5.312513e-11             0.006000
            0.005298             0.016557         5.312513e-11             0.006000
            0.006740             0.016557         5.312513e-11             0.006000
            0.008182             0.016557         5.312513e-11             0.006000
            0.009624             0.016557         5.312513e-11             0.006000
            0.011066             0.016557         5.312513e-11             0.006000
            0.012508             0.016557         5.312513e-11             0.006000
            0.013950             0.016557         5.312513e-11             0.006000
            0.015392             0.016557         5.312513e-11             0.006000
            0.016834             0.016557         5.312513e-11             0.006000
            0.018276             0.016557         5.312513e-11             0.006000
            0.019718             0.016557         3.541675e-11             0.004000
            0.021160             0.016557         3.541675e-11             0.004000
            0.022602             0.016557         3.541675e-11             0.004000
            0.024044             0.016557         3.541675e-11             0.004000
            0.025486             0.016557         3.541675e-11             0.004000
            0.026928             0.016557         3.541675e-11             0.004000
            0.028370             0.016557         3.541675e-11             0.004000
            0.029812             0.016557         3.541675e-11             0.004000
            0.031254             0.016557         3.541675e-11             0.004000
            0.032696             0.016557         3.541675e-11             0.004000
            0.034138             0.016557         3.541675e-11             0.004000
            0.035580             0.016557         3.541675e-11             0.004000
            0.037022             0.016557         3.541675e-11             0.004000
            0.038464             0.016557         3.541675e-11             0.004000
            0.039906             0.016557         3.541675e-11             0.004000
            0.041349             0.016557         3.541675e-11             0.004000
            0.042791             0.016557         3.541675e-11             0.004000
            0.044233             0.016557         3.541675e-11             0.004000
            0.045675             0.016557         3.541675e-11             0.004000
            0.047117             0.016557         3.541675e-11             0.004000
            0.048559             0.016557         3.541675e-11             0.004000
            0.050001             0.016557         3.541675e-11             0.004000
            0.051443             0.016557         3.541675e-11             0.004000
            0.052885             0.016557         1.770838e-11             0.002000
            0.054327             0.016557         1.770838e-11             0.002000
            0.055769             0.016557         1.770838e-11             0.002000
            0.057211             0.016557         1.770838e-11             0.002000
            0.058653             0.016557         1.770838e-11             0.002000
            0.060095             0.016557         1.770838e-11             0.002000
            0.061537             0.016557         1.770838e-11             0.002000
            0.062979             0.016557         1.770838e-11             0.002000
            0.064421             0.016557         1.770838e-11             0.002000
[truncated: 646,045 more chars]
