# Supplementary material for: A CSI Approach Incorporating Recursive Eigenfunction Expansion for Efficient Microwave Imaging of Objects Embedded in Arbitrarily Shaped Multilayer Cylinders
Source: Sensors (Basel). 2026 Jul 1;26(13):4134. doi: 10.3390/s26134134 (PMC13364122; doi:10.3390/s26134134)
Supplement: Supplementary file 1 [file sensors-26-04134-s001.zip › example4.txt]

This dataset contains the exact electromagnetic property distributions used in the microwave imaging example presented in the manuscript.
Each text file corresponds to a specific example and provides the spatial coordinates and material properties of all computational cells 
in the region occupied by the multilayer cylinder and the embedded object. The columns represent the x-coordinate (m), y-coordinate (m), 
permittivity and electrical conductivity (S/m), respectively.

        X_coordinate         Y_coordinate         Permittivity         Conductivity
           -0.017598             0.108532         2.656256e-11             0.030000
           -0.014665             0.108532         2.656256e-11             0.030000
           -0.011731             0.108532         2.656256e-11             0.030000
           -0.008798             0.108532         2.656256e-11             0.030000
           -0.005865             0.108532         2.656256e-11             0.030000
           -0.002932             0.108532         2.656256e-11             0.030000
            0.000002             0.108532         2.656256e-11             0.030000
            0.002935             0.108532         2.656256e-11             0.030000
            0.005868             0.108532         2.656256e-11             0.030000
            0.008802             0.108532         2.656256e-11             0.030000
            0.011735             0.108532         2.656256e-11             0.030000
            0.014668             0.108532         2.656256e-11             0.030000
            0.017601             0.108532         2.656256e-11             0.030000
           -0.029331             0.105599         2.656256e-11             0.030000
           -0.026398             0.105599         2.656256e-11             0.030000
           -0.023465             0.105599         2.656256e-11             0.030000
           -0.020531             0.105599         2.656256e-11             0.030000
           -0.017598             0.105599         2.656256e-11             0.030000
           -0.014665             0.105599         2.656256e-11             0.030000
           -0.011731             0.105599         2.656256e-11             0.030000
           -0.008798             0.105599         2.656256e-11             0.030000
           -0.005865             0.105599         2.656256e-11             0.030000
           -0.002932             0.105599         2.656256e-11             0.030000
            0.000002             0.105599         2.656256e-11             0.030000
            0.002935             0.105599         2.656256e-11             0.030000
            0.005868             0.105599         2.656256e-11             0.030000
            0.008802             0.105599         2.656256e-11             0.030000
            0.011735             0.105599         2.656256e-11             0.030000
            0.014668             0.105599         2.656256e-11             0.030000
            0.017601             0.105599         2.656256e-11             0.030000
            0.020535             0.105599         2.656256e-11             0.030000
            0.023468             0.105599         2.656256e-11             0.030000
            0.026401             0.105599         2.656256e-11             0.030000
            0.029335             0.105599         2.656256e-11             0.030000
           -0.038131             0.102666         2.656256e-11             0.030000
           -0.035198             0.102666         2.656256e-11             0.030000
           -0.032264             0.102666         2.656256e-11             0.030000
           -0.029331             0.102666         2.656256e-11             0.030000
           -0.026398             0.102666         2.656256e-11             0.030000
           -0.023465             0.102666         2.656256e-11             0.030000
           -0.020531             0.102666         2.656256e-11             0.030000
           -0.017598             0.102666         2.656256e-11             0.030000
           -0.014665             0.102666         2.656256e-11             0.030000
           -0.011731             0.102666         2.656256e-11             0.030000
           -0.008798             0.102666         2.656256e-11             0.030000
           -0.005865             0.102666         2.656256e-11             0.030000
           -0.002932             0.102666         2.656256e-11             0.030000
            0.000002             0.102666         2.656256e-11             0.030000
            0.002935             0.102666         2.656256e-11             0.030000
            0.005868             0.102666         2.656256e-11             0.030000
            0.008802             0.102666         2.656256e-11             0.030000
            0.011735             0.102666         2.656256e-11             0.030000
            0.014668             0.102666         2.656256e-11             0.030000
            0.017601             0.102666         2.656256e-11             0.030000
            0.020535             0.102666         2.656256e-11             0.030000
            0.023468             0.102666         2.656256e-11             0.030000
            0.026401             0.102666         2.656256e-11             0.030000
            0.029335             0.102666         2.656256e-11             0.030000
            0.032268             0.102666         2.656256e-11             0.030000
            0.035201             0.102666         2.656256e-11             0.030000
            0.038134             0.102666         2.656256e-11             0.030000
           -0.043998             0.099733         2.656256e-11             0.030000
           -0.041064             0.099733         2.656256e-11             0.030000
           -0.038131             0.099733         2.656256e-11             0.030000
           -0.035198             0.099733         2.656256e-11             0.030000
           -0.032264             0.099733         2.656256e-11             0.030000
           -0.029331             0.099733         2.656256e-11             0.030000
           -0.026398             0.099733         2.656256e-11             0.030000
           -0.023465             0.099733         2.656256e-11             0.030000
           -0.020531             0.099733         2.656256e-11             0.030000
           -0.017598             0.099733         2.656256e-11             0.030000
           -0.014665             0.099733         2.656256e-11             0.030000
           -0.011731             0.099733         2.656256e-11             0.030000
           -0.008798             0.099733         2.656256e-11             0.030000
           -0.005865             0.099733         2.656256e-11             0.030000
           -0.002932             0.099733         2.656256e-11             0.030000
            0.000002             0.099733         2.656256e-11             0.030000
            0.002935             0.099733         2.656256e-11             0.030000
            0.005868             0.099733         2.656256e-11             0.030000
            0.008802             0.099733         2.656256e-11             0.030000
            0.011735             0.099733         2.656256e-11             0.030000
            0.014668             0.099733         2.656256e-11             0.030000
            0.017601             0.099733         2.656256e-11             0.030000
            0.020535             0.099733         2.656256e-11             0.030000
            0.023468             0.099733         2.656256e-11             0.030000
            0.026401             0.099733         2.656256e-11             0.030000
            0.029335             0.099733         2.656256e-11             0.030000
            0.032268             0.099733         2.656256e-11             0.030000
            0.035201             0.099733         2.656256e-11             0.030000
            0.038134             0.099733         2.656256e-11             0.030000
            0.041068             0.099733         2.656256e-11             0.030000
            0.044001             0.099733         2.656256e-11             0.030000
           -0.049864             0.096799         2.656256e-11             0.030000
           -0.046931             0.096799         2.656256e-11             0.030000
           -0.043998             0.096799         2.656256e-11             0.030000
           -0.041064             0.096799         2.656256e-11             0.030000
           -0.038131             0.096799         2.656256e-11             0.030000
           -0.035198             0.096799         2.656256e-11             0.030000
           -0.032264             0.096799         2.656256e-11             0.030000
           -0.029331             0.096799         2.656256e-11             0.030000
           -0.026398             0.096799         2.656256e-11             0.030000
           -0.023465             0.096799         2.656256e-11             0.030000
           -0.020531             0.096799         2.656256e-11             0.030000
           -0.017598             0.096799         2.656256e-11             0.030000
           -0.014665             0.096799         2.656256e-11             0.030000
           -0.011731             0.096799         2.656256e-11             0.030000
           -0.008798             0.096799         2.656256e-11             0.030000
           -0.005865             0.096799         2.656256e-11             0.030000
           -0.002932             0.096799         2.656256e-11             0.030000
            0.000002             0.096799         2.656256e-11             0.030000
            0.002935             0.096799         2.656256e-11             0.030000
            0.005868             0.096799         2.656256e-11             0.030000
            0.008802             0.096799         2.656256e-11             0.030000
            0.011735             0.096799         2.656256e-11             0.030000
            0.014668             0.096799         2.656256e-11             0.030000
            0.017601             0.096799         2.656256e-11             0.030000
            0.020535             0.096799         2.656256e-11             0.030000
            0.023468             0.096799         2.656256e-11             0.030000
            0.026401             0.096799         2.656256e-11             0.030000
            0.029335             0.096799         2.656256e-11             0.030000
            0.032268             0.096799         2.656256e-11             0.030000
            0.035201             0.096799         2.656256e-11             0.030000
            0.038134             0.096799         2.656256e-11             0.030000
            0.041068             0.096799         2.656256e-11             0.030000
            0.044001             0.096799         2.656256e-11             0.030000
            0.046934             0.096799         2.656256e-11             0.030000
            0.049868             0.096799         2.656256e-11             0.030000
           -0.055731             0.093866         2.656256e-11             0.030000
           -0.052797             0.093866         2.656256e-11             0.030000
           -0.049864             0.093866         2.656256e-11             0.030000
           -0.046931             0.093866         2.656256e-11             0.030000
           -0.043998             0.093866         2.656256e-11             0.030000
           -0.041064             0.093866         2.656256e-11             0.030000
           -0.038131             0.093866         2.656256e-11             0.030000
           -0.035198             0.093866         2.656256e-11             0.030000
           -0.032264             0.093866         2.656256e-11             0.030000
           -0.029331             0.093866         2.656256e-11             0.030000
           -0.026398             0.093866         2.656256e-11             0.030000
           -0.023465             0.093866         2.656256e-11             0.030000
           -0.020531             0.093866         2.656256e-11             0.030000
           -0.017598             0.093866         2.656256e-11             0.030000
           -0.014665             0.093866         2.656256e-11             0.030000
           -0.011731             0.093866         2.656256e-11             0.030000
           -0.008798             0.093866         2.656256e-11             0.030000
           -0.005865             0.093866         2.656256e-11             0.030000
           -0.002932             0.093866         2.656256e-11             0.030000
            0.000002             0.093866         2.656256e-11             0.030000
            0.002935             0.093866         2.656256e-11             0.030000
            0.005868             0.093866         2.656256e-11             0.030000
            0.008802             0.093866         2.656256e-11             0.030000
            0.011735             0.093866         2.656256e-11             0.030000
            0.014668             0.093866         2.656256e-11             0.030000
            0.017601             0.093866         2.656256e-11             0.030000
            0.020535             0.093866         2.656256e-11             0.030000
            0.023468             0.093866         2.656256e-11             0.030000
            0.026401             0.093866         2.656256e-11             0.030000
            0.029335             0.093866         2.656256e-11             0.030000
            0.032268             0.093866         2.656256e-11             0.030000
            0.035201             0.093866         2.656256e-11             0.030000
            0.038134             0.093866         2.656256e-11             0.030000
            0.041068             0.093866         2.656256e-11             0.030000
            0.044001             0.093866         2.656256e-11             0.030000
            0.046934             0.093866         2.656256e-11             0.030000
            0.049868             0.093866         2.656256e-11             0.030000
            0.052801             0.093866         2.656256e-11             0.030000
            0.055734             0.093866         2.656256e-11             0.030000
           -0.061597             0.090933         2.656256e-11             0.030000
           -0.058664             0.090933         2.656256e-11             0.030000
           -0.055731             0.090933         2.656256e-11             0.030000
           -0.052797             0.090933         2.656256e-11             0.030000
           -0.049864             0.090933         2.656256e-11             0.030000
           -0.046931             0.090933         2.656256e-11             0.030000
           -0.043998             0.090933         2.656256e-11             0.030000
           -0.041064             0.090933         2.656256e-11             0.030000
           -0.038131             0.090933         2.656256e-11             0.030000
           -0.035198             0.090933         2.656256e-11             0.030000
           -0.032264             0.090933         2.656256e-11             0.030000
           -0.029331             0.090933         2.656256e-11             0.030000
           -0.026398             0.090933         2.656256e-11             0.030000
           -0.023465             0.090933         2.656256e-11             0.030000
           -0.020531             0.090933         2.656256e-11             0.030000
           -0.017598             0.090933         2.656256e-11             0.030000
           -0.014665             0.090933         2.656256e-11             0.030000
           -0.011731             0.090933         2.656256e-11             0.030000
           -0.008798             0.090933         2.656256e-11             0.030000
           -0.005865             0.090933         2.656256e-11             0.030000
           -0.002932             0.090933         2.656256e-11             0.030000
            0.000002             0.090933         2.656256e-11             0.030000
            0.002935             0.090933         2.656256e-11             0.030000
            0.005868             0.090933         2.656256e-11             0.030000
            0.008802             0.090933         2.656256e-11             0.030000
            0.011735             0.090933         2.656256e-11             0.030000
            0.014668             0.090933         2.656256e-11             0.030000
            0.017601             0.090933         2.656256e-11             0.030000
            0.020535             0.090933         2.656256e-11             0.030000
            0.023468             0.090933         2.656256e-11             0.030000
            0.026401             0.090933         2.656256e-11             0.030000
            0.029335             0.090933         2.656256e-11             0.030000
            0.032268             0.090933         2.656256e-11             0.030000
            0.035201             0.090933         2.656256e-11             0.030000
            0.038134             0.090933         2.656256e-11             0.030000
            0.041068             0.090933         2.656256e-11             0.030000
            0.044001             0.090933         2.656256e-11             0.030000
            0.046934             0.090933         2.656256e-11             0.030000
            0.049868             0.090933         2.656256e-11             0.030000
            0.052801             0.090933         2.656256e-11             0.030000
            0.055734             0.090933         2.656256e-11             0.030000
            0.058667             0.090933         2.656256e-11             0.030000
            0.061601             0.090933         2.656256e-11             0.030000
           -0.064531             0.087999         2.656256e-11             0.030000
           -0.061597             0.087999         2.656256e-11             0.030000
           -0.058664             0.087999         2.656256e-11             0.030000
           -0.055731             0.087999         2.656256e-11             0.030000
           -0.052797             0.087999         2.656256e-11             0.030000
           -0.049864             0.087999         2.656256e-11             0.030000
           -0.046931             0.087999         2.656256e-11             0.030000
           -0.043998             0.087999         2.656256e-11             0.030000
           -0.041064             0.087999         2.656256e-11             0.030000
           -0.038131             0.087999         2.656256e-11             0.030000
           -0.035198             0.087999         2.656256e-11             0.030000
           -0.032264             0.087999         2.656256e-11             0.030000
           -0.029331             0.087999         2.656256e-11             0.030000
           -0.026398             0.087999         2.656256e-11             0.030000
           -0.023465             0.087999         2.656256e-11             0.030000
           -0.020531             0.087999         2.656256e-11             0.030000
           -0.017598             0.087999         2.656256e-11             0.030000
           -0.014665             0.087999         2.656256e-11             0.030000
           -0.011731             0.087999         2.656256e-11             0.030000
           -0.008798             0.087999         2.656256e-11             0.030000
           -0.005865             0.087999         2.656256e-11             0.030000
           -0.002932             0.087999         2.656256e-11             0.030000
            0.000002             0.087999         2.656256e-11             0.030000
            0.002935             0.087999         2.656256e-11             0.030000
            0.005868             0.087999         2.656256e-11             0.030000
            0.008802             0.087999         2.656256e-11             0.030000
            0.011735             0.087999         2.656256e-11             0.030000
            0.014668             0.087999         2.656256e-11             0.030000
            0.017601             0.087999         2.656256e-11             0.030000
            0.020535             0.087999         2.656256e-11             0.030000
            0.023468             0.087999         2.656256e-11             0.030000
            0.026401             0.087999         2.656256e-11             0.030000
            0.029335             0.087999         2.656256e-11             0.030000
            0.032268             0.087999         2.656256e-11             0.030000
            0.035201             0.087999         2.656256e-11             0.030000
            0.038134             0.087999         2.656256e-11             0.030000
            0.041068             0.087999         2.656256e-11             0.030000
            0.044001             0.087999         2.656256e-11             0.030000
            0.046934             0.087999         2.656256e-11             0.030000
            0.049868             0.087999         2.656256e-11             0.030000
            0.052801             0.087999         2.656256e-11             0.030000
            0.055734             0.087999         2.656256e-11             0.030000
            0.058667             0.087999         2.656256e-11             0.030000
            0.061601             0.087999         2.656256e-11             0.030000
            0.064534             0.087999         2.656256e-11             0.030000
           -0.067464             0.085066         2.656256e-11             0.030000
           -0.064531             0.085066         2.656256e-11             0.030000
           -0.061597             0.085066         2.656256e-11             0.030000
           -0.058664             0.085066         2.656256e-11             0.030000
           -0.055731             0.085066         2.656256e-11             0.030000
           -0.052797             0.085066         2.656256e-11             0.030000
           -0.049864             0.085066         2.656256e-11             0.030000
           -0.046931             0.085066         2.656256e-11             0.030000
           -0.043998             0.085066         2.656256e-11             0.030000
           -0.041064             0.085066         2.656256e-11             0.030000
           -0.038131             0.085066         2.656256e-11             0.030000
           -0.035198             0.085066         2.656256e-11             0.030000
           -0.032264             0.085066         2.656256e-11             0.030000
           -0.029331             0.085066         2.656256e-11             0.030000
           -0.026398             0.085066         2.656256e-11             0.030000
           -0.023465             0.085066         2.656256e-11             0.030000
           -0.020531             0.085066         2.656256e-11             0.030000
           -0.017598             0.085066         2.656256e-11             0.030000
           -0.014665             0.085066         2.656256e-11             0.030000
           -0.011731             0.085066         2.656256e-11             0.030000
           -0.008798             0.085066         2.656256e-11             0.030000
           -0.005865             0.085066         2.656256e-11             0.030000
           -0.002932             0.085066         2.656256e-11             0.030000
            0.000002             0.085066         2.656256e-11             0.030000
            0.002935             0.085066         2.656256e-11             0.030000
            0.005868             0.085066         2.656256e-11             0.030000
            0.008802             0.085066         2.656256e-11             0.030000
            0.011735             0.085066         2.656256e-11             0.030000
            0.014668             0.085066         2.656256e-11             0.030000
            0.017601             0.085066         2.656256e-11             0.030000
            0.020535             0.085066         2.656256e-11             0.030000
            0.023468             0.085066         2.656256e-11             0.030000
            0.026401             0.085066         2.656256e-11             0.030000
            0.029335             0.085066         2.656256e-11             0.030000
            0.032268             0.085066         2.656256e-11             0.030000
            0.035201             0.085066         2.656256e-11             0.030000
            0.038134             0.085066         2.656256e-11             0.030000
            0.041068             0.085066         2.656256e-11             0.030000
            0.044001             0.085066         2.656256e-11             0.030000
            0.046934             0.085066         2.656256e-11             0.030000
            0.049868             0.085066         2.656256e-11             0.030000
            0.052801             0.085066         2.656256e-11             0.030000
            0.055734             0.085066         2.656256e-11             0.030000
            0.058667             0.085066         2.656256e-11             0.030000
            0.061601             0.085066         2.656256e-11             0.030000
            0.064534             0.085066         2.656256e-11             0.030000
            0.067467             0.085066         2.656256e-11             0.030000
           -0.070397             0.082133         2.656256e-11             0.030000
           -0.067464             0.082133         2.656256e-11             0.030000
           -0.064531             0.082133         2.656256e-11             0.030000
           -0.061597             0.082133         2.656256e-11             0.030000
           -0.058664             0.082133         2.656256e-11             0.030000
           -0.055731             0.082133         2.656256e-11             0.030000
           -0.052797             0.082133         2.656256e-11             0.030000
           -0.049864             0.082133         2.656256e-11             0.030000
           -0.046931             0.082133         2.656256e-11             0.030000
           -0.043998             0.082133         2.656256e-11             0.030000
           -0.041064             0.082133         2.656256e-11             0.030000
           -0.038131             0.082133         2.656256e-11             0.030000
           -0.035198             0.082133         2.656256e-11             0.030000
           -0.032264             0.082133         2.656256e-11             0.030000
           -0.029331             0.082133         2.656256e-11             0.030000
           -0.026398             0.082133         2.656256e-11             0.030000
           -0.023465             0.082133         2.656256e-11             0.030000
           -0.020531             0.082133         2.656256e-11             0.030000
           -0.017598             0.082133         2.656256e-11             0.030000
           -0.014665             0.082133         2.656256e-11             0.030000
           -0.011731             0.082133         2.656256e-11             0.030000
           -0.008798             0.082133         2.656256e-11             0.030000
           -0.005865             0.082133         2.656256e-11             0.030000
           -0.002932             0.082133         2.656256e-11             0.030000
            0.000002             0.082133         2.656256e-11             0.030000
            0.002935             0.082133         2.656256e-11             0.030000
            0.005868             0.082133         2.656256e-11             0.030000
            0.008802             0.082133         2.656256e-11             0.030000
            0.011735             0.082133         2.656256e-11             0.030000
            0.014668             0.082133         2.656256e-11             0.030000
            0.017601             0.082133         2.656256e-11             0.030000
            0.020535             0.082133         2.656256e-11             0.030000
            0.023468             0.082133         2.656256e-11             0.030000
            0.026401             0.082133         2.656256e-11             0.030000
            0.029335             0.082133         2.656256e-11             0.030000
            0.032268             0.082133         2.656256e-11             0.030000
            0.035201             0.082133         2.656256e-11             0.030000
            0.038134             0.082133         2.656256e-11             0.030000
            0.041068             0.082133         2.656256e-11             0.030000
            0.044001             0.082133         2.656256e-11             0.030000
            0.046934             0.082133         2.656256e-11             0.030000
            0.049868             0.082133         2.656256e-11             0.030000
            0.052801             0.082133         2.656256e-11             0.030000
            0.055734             0.082133         2.656256e-11             0.030000
            0.058667             0.082133         2.656256e-11             0.030000
            0.061601             0.082133         2.656256e-11             0.030000
            0.064534             0.082133         2.656256e-11             0.030000
            0.067467             0.082133         2.656256e-11             0.030000
            0.070401             0.082133         2.656256e-11             0.030000
           -0.076264             0.079199         2.656256e-11             0.030000
           -0.073330             0.079199         2.656256e-11             0.030000
           -0.070397             0.079199         2.656256e-11             0.030000
           -0.067464             0.079199         2.656256e-11             0.030000
           -0.064531             0.079199         2.656256e-11             0.030000
           -0.061597             0.079199         2.656256e-11             0.030000
           -0.058664             0.079199         2.656256e-11             0.030000
           -0.055731             0.079199         2.656256e-11             0.030000
           -0.052797             0.079199         2.656256e-11             0.030000
           -0.049864             0.079199         2.656256e-11             0.030000
           -0.046931             0.079199         2.656256e-11             0.030000
           -0.043998             0.079199         5.312513e-11             0.060000
           -0.041064             0.079199         5.312513e-11             0.060000
           -0.038131             0.079199         5.312513e-11             0.060000
           -0.035198             0.079199         5.312513e-11             0.060000
           -0.032264             0.079199         5.312513e-11             0.060000
           -0.029331             0.079199         5.312513e-11             0.060000
           -0.026398             0.079199         5.312513e-11             0.060000
           -0.023465             0.079199         5.312513e-11             0.060000
           -0.020531             0.079199         5.312513e-11             0.060000
           -0.017598             0.079199         5.312513e-11             0.060000
           -0.014665             0.079199         5.312513e-11             0.060000
           -0.011731             0.079199         5.312513e-11             0.060000
           -0.008798             0.079199         5.312513e-11             0.060000
           -0.005865             0.079199         5.312513e-11             0.060000
           -0.002932             0.079199         5.312513e-11             0.060000
            0.000002             0.079199         5.312513e-11             0.060000
            0.002935             0.079199         5.312513e-11             0.060000
            0.005868             0.079199         5.312513e-11             0.060000
            0.008802             0.079199         5.312513e-11             0.060000
            0.011735             0.079199         5.312513e-11             0.060000
            0.014668             0.079199         5.312513e-11             0.060000
            0.017601             0.079199         5.312513e-11             0.060000
            0.020535             0.079199         5.312513e-11             0.060000
            0.023468             0.079199         5.312513e-11             0.060000
            0.026401             0.079199         5.312513e-11             0.060000
            0.029335             0.079199         5.312513e-11             0.060000
            0.032268             0.079199         5.312513e-11             0.060000
            0.035201             0.079199         5.312513e-11             0.060000
            0.038134             0.079199         5.312513e-11             0.060000
            0.041068             0.079199         5.312513e-11             0.060000
            0.044001             0.079199         5.312513e-11             0.060000
            0.046934             0.079199         2.656256e-11             0.030000
            0.049868             0.079199         2.656256e-11             0.030000
            0.052801             0.079199         2.656256e-11             0.030000
            0.055734             0.079199         2.656256e-11             0.030000
            0.058667             0.079199         2.656256e-11             0.030000
            0.061601             0.079199         2.656256e-11             0.030000
            0.064534             0.079199         2.656256e-11             0.030000
            0.067467             0.079199         2.656256e-11             0.030000
            0.070401             0.079199         2.656256e-11             0.030000
            0.073334             0.079199         2.656256e-11             0.030000
            0.076267             0.079199         2.656256e-11             0.030000
           -0.079197             0.076266         2.656256e-11             0.030000
           -0.076264             0.076266         2.656256e-11             0.030000
           -0.073330             0.076266         2.656256e-11             0.030000
           -0.070397             0.076266         2.656256e-11             0.030000
           -0.067464             0.076266         2.656256e-11             0.030000
           -0.064531             0.076266         2.656256e-11             0.030000
           -0.061597             0.076266         2.656256e-11             0.030000
           -0.058664             0.076266         2.656256e-11             0.030000
           -0.055731             0.076266         2.656256e-11             0.030000
           -0.052797             0.076266         2.656256e-11             0.030000
           -0.049864             0.076266         2.656256e-11             0.030000
           -0.046931             0.076266         5.312513e-11             0.060000
           -0.043998             0.076266         5.312513e-11             0.060000
           -0.041064             0.076266         5.312513e-11             0.060000
           -0.038131             0.076266         5.312513e-11             0.060000
           -0.035198             0.076266         5.312513e-11             0.060000
           -0.032264             0.076266         5.312513e-11             0.060000
           -0.029331             0.076266         5.312513e-11             0.060000
           -0.026398             0.076266         5.312513e-11             0.060000
           -0.023465             0.076266         5.312513e-11             0.060000
           -0.020531             0.076266         5.312513e-11             0.060000
           -0.017598             0.076266         5.312513e-11             0.060000
           -0.014665             0.076266         5.312513e-11             0.060000
           -0.011731             0.076266         5.312513e-11             0.060000
           -0.008798             0.076266         5.312513e-11             0.060000
           -0.005865             0.076266         5.312513e-11             0.060000
           -0.002932             0.076266         5.312513e-11             0.060000
            0.000002             0.076266         5.312513e-11             0.060000
            0.002935             0.076266         5.312513e-11             0.060000
            0.005868             0.076266         5.312513e-11             0.060000
            0.008802             0.076266         5.312513e-11             0.060000
            0.011735             0.076266         5.312513e-11             0.060000
            0.014668             0.076266         5.312513e-11             0.060000
            0.017601             0.076266         5.312513e-11             0.060000
            0.020535             0.076266         5.312513e-11             0.060000
            0.023468             0.076266         5.312513e-11             0.060000
            0.026401             0.076266         5.312513e-11             0.060000
            0.029335             0.076266         5.312513e-11             0.060000
            0.032268             0.076266         5.312513e-11             0.060000
            0.035201             0.076266         5.312513e-11             0.060000
            0.038134             0.076266         5.312513e-11             0.060000
            0.041068             0.076266         5.312513e-11             0.060000
            0.044001             0.076266         5.312513e-11             0.060000
            0.046934             0.076266         5.312513e-11             0.060000
            0.049868             0.076266         2.656256e-11             0.030000
            0.052801             0.076266         2.656256e-11             0.030000
            0.055734             0.076266         2.656256e-11             0.030000
            0.058667             0.076266         2.656256e-11             0.030000
            0.061601             0.076266         2.656256e-11             0.030000
            0.064534             0.076266         2.656256e-11             0.030000
            0.067467             0.076266         2.656256e-11             0.030000
            0.070401             0.076266         2.656256e-11             0.030000
            0.073334             0.076266         2.656256e-11             0.030000
            0.076267             0.076266         2.656256e-11             0.030000
            0.079200             0.076266         2.656256e-11             0.030000
           -0.079197             0.073333         2.656256e-11             0.030000
           -0.076264             0.073333         2.656256e-11             0.030000
           -0.073330             0.073333         2.656256e-11             0.030000
           -0.070397             0.073333         2.656256e-11             0.030000
           -0.067464             0.073333         2.656256e-11             0.030000
           -0.064531             0.073333         2.656256e-11             0.030000
           -0.061597             0.073333         2.656256e-11             0.030000
           -0.058664             0.073333         2.656256e-11             0.030000
           -0.055731             0.073333         2.656256e-11             0.030000
           -0.052797             0.073333         2.656256e-11             0.030000
           -0.049864             0.073333         2.656256e-11             0.030000
           -0.046931             0.073333         5.312513e-11             0.060000
           -0.043998             0.073333         5.312513e-11             0.060000
           -0.041064             0.073333         5.312513e-11             0.060000
           -0.038131             0.073333         5.312513e-11             0.060000
           -0.035198             0.073333         5.312513e-11             0.060000
           -0.032264             0.073333         5.312513e-11             0.060000
           -0.029331             0.073333         5.312513e-11             0.060000
           -0.026398             0.073333         5.312513e-11             0.060000
           -0.023465             0.073333         5.312513e-11             0.060000
           -0.020531             0.073333         5.312513e-11             0.060000
           -0.017598             0.073333         5.312513e-11             0.060000
           -0.014665             0.073333         5.312513e-11             0.060000
           -0.011731             0.073333         5.312513e-11             0.060000
           -0.008798             0.073333         5.312513e-11             0.060000
           -0.005865             0.073333         5.312513e-11             0.060000
           -0.002932             0.073333         5.312513e-11             0.060000
            0.000002             0.073333         5.312513e-11             0.060000
            0.002935             0.073333         5.312513e-11             0.060000
            0.005868             0.073333         5.312513e-11             0.060000
            0.008802             0.073333         5.312513e-11             0.060000
            0.011735             0.073333         5.312513e-11             0.060000
            0.014668             0.073333         5.312513e-11             0.060000
            0.017601             0.073333         5.312513e-11             0.060000
            0.020535             0.073333         5.312513e-11             0.060000
            0.023468             0.073333         5.312513e-11             0.060000
            0.026401             0.073333         5.312513e-11             0.060000
            0.029335             0.073333         5.312513e-11             0.060000
            0.032268             0.073333         5.312513e-11             0.060000
            0.035201             0.073333         5.312513e-11             0.060000
            0.038134             0.073333         5.312513e-11             0.060000
            0.041068             0.073333         5.312513e-11             0.060000
            0.044001             0.073333         5.312513e-11             0.060000
            0.046934             0.073333         5.312513e-11             0.060000
            0.049868             0.073333         2.656256e-11             0.030000
            0.052801             0.073333         2.656256e-11             0.030000
            0.055734             0.073333         2.656256e-11             0.030000
            0.058667             0.073333         2.656256e-11             0.030000
            0.061601             0.073333         2.656256e-11             0.030000
            0.064534             0.073333         2.656256e-11             0.030000
            0.067467             0.073333         2.656256e-11             0.030000
            0.070401             0.073333         2.656256e-11             0.030000
            0.073334             0.073333         2.656256e-11             0.030000
            0.076267             0.073333         2.656256e-11             0.030000
            0.079200             0.073333         2.656256e-11             0.030000
           -0.082130             0.070399         2.656256e-11             0.030000
           -0.079197             0.070399         2.656256e-11             0.030000
           -0.076264             0.070399         2.656256e-11             0.030000
           -0.073330             0.070399         2.656256e-11             0.030000
           -0.070397             0.070399         2.656256e-11             0.030000
           -0.067464             0.070399         2.656256e-11             0.030000
           -0.064531             0.070399         2.656256e-11             0.030000
           -0.061597             0.070399         2.656256e-11             0.030000
           -0.058664             0.070399         2.656256e-11             0.030000
           -0.055731             0.070399         2.656256e-11             0.030000
           -0.052797             0.070399         2.656256e-11             0.030000
           -0.049864             0.070399         5.312513e-11             0.060000
           -0.046931             0.070399         5.312513e-11             0.060000
           -0.043998             0.070399         5.312513e-11             0.060000
           -0.041064             0.070399         5.312513e-11             0.060000
           -0.038131             0.070399         5.312513e-11             0.060000
           -0.035198             0.070399         5.312513e-11             0.060000
           -0.032264             0.070399         5.312513e-11             0.060000
           -0.029331             0.070399         5.312513e-11             0.060000
           -0.026398             0.070399         5.312513e-11             0.060000
           -0.023465             0.070399         5.312513e-11             0.060000
           -0.020531             0.070399         5.312513e-11             0.060000
           -0.017598             0.070399         5.312513e-11             0.060000
           -0.014665             0.070399         5.312513e-11             0.060000
           -0.011731             0.070399         5.312513e-11             0.060000
           -0.008798             0.070399         5.312513e-11             0.060000
           -0.005865             0.070399         5.312513e-11             0.060000
           -0.002932             0.070399         5.312513e-11             0.060000
            0.000002             0.070399         5.312513e-11             0.060000
            0.002935             0.070399         5.312513e-11             0.060000
            0.005868             0.070399         5.312513e-11             0.060000
            0.008802             0.070399         5.312513e-11             0.060000
            0.011735             0.070399         5.312513e-11             0.060000
            0.014668             0.070399         5.312513e-11             0.060000
            0.017601             0.070399         5.312513e-11             0.060000
            0.020535             0.070399         5.312513e-11             0.060000
            0.023468             0.070399         5.312513e-11             0.060000
            0.026401             0.070399         5.312513e-11             0.060000
            0.029335             0.070399         5.312513e-11             0.060000
            0.032268             0.070399         5.312513e-11             0.060000
            0.035201             0.070399         5.312513e-11             0.060000
            0.038134             0.070399         5.312513e-11             0.060000
            0.041068             0.070399         5.312513e-11             0.060000
            0.044001             0.070399         5.312513e-11             0.060000
            0.046934             0.070399         5.312513e-11             0.060000
            0.049868             0.070399         5.312513e-11             0.060000
            0.052801             0.070399         2.656256e-11             0.030000
            0.055734             0.070399         2.656256e-11             0.030000
            0.058667             0.070399         2.656256e-11             0.030000
            0.061601             0.070399         2.656256e-11             0.030000
            0.064534             0.070399         2.656256e-11             0.030000
            0.067467             0.070399         2.656256e-11             0.030000
            0.070401             0.070399         2.656256e-11             0.030000
            0.073334             0.070399         2.656256e-11             0.030000
            0.076267             0.070399         2.656256e-11             0.030000
            0.079200             0.070399         2.656256e-11             0.030000
            0.082134             0.070399         2.656256e-11             0.030000
           -0.085064             0.067466         2.656256e-11             0.030000
           -0.082130             0.067466         2.656256e-11             0.030000
           -0.079197             0.067466         2.656256e-11             0.030000
           -0.076264             0.067466         2.656256e-11             0.030000
           -0.073330             0.067466         2.656256e-11             0.030000
           -0.070397             0.067466         2.656256e-11             0.030000
           -0.067464             0.067466         2.656256e-11             0.030000
           -0.064531             0.067466         2.656256e-11             0.030000
           -0.061597             0.067466         2.656256e-11             0.030000
           -0.058664             0.067466         2.656256e-11             0.030000
           -0.055731             0.067466         2.656256e-11             0.030000
           -0.052797             0.067466         2.656256e-11             0.030000
           -0.049864             0.067466         5.312513e-11             0.060000
           -0.046931             0.067466         5.312513e-11             0.060000
           -0.043998             0.067466         5.312513e-11             0.060000
           -0.041064             0.067466         5.312513e-11             0.060000
           -0.038131             0.067466         5.312513e-11             0.060000
           -0.035198             0.067466         5.312513e-11             0.060000
           -0.032264             0.067466         5.312513e-11             0.060000
           -0.029331             0.067466         5.312513e-11             0.060000
           -0.026398             0.067466         5.312513e-11             0.060000
           -0.023465             0.067466         5.312513e-11             0.060000
           -0.020531             0.067466         5.312513e-11             0.060000
           -0.017598             0.067466         5.312513e-11             0.060000
           -0.014665             0.067466         5.312513e-11             0.060000
           -0.011731             0.067466         5.312513e-11             0.060000
           -0.008798             0.067466         5.312513e-11             0.060000
           -0.005865             0.067466         5.312513e-11             0.060000
           -0.002932             0.067466         5.312513e-11             0.060000
            0.000002             0.067466         5.312513e-11             0.060000
            0.002935             0.067466         5.312513e-11             0.060000
            0.005868             0.067466         5.312513e-11             0.060000
            0.008802             0.067466         5.312513e-11             0.060000
            0.011735             0.067466         5.312513e-11             0.060000
            0.014668             0.067466         5.312513e-11             0.060000
            0.017601             0.067466         5.312513e-11             0.060000
            0.020535             0.067466         5.312513e-11             0.060000
            0.023468             0.067466         5.312513e-11             0.060000
            0.026401             0.067466         5.312513e-11             0.060000
            0.029335             0.067466         5.312513e-11             0.060000
            0.032268             0.067466         5.312513e-11             0.060000
            0.035201             0.067466         5.312513e-11             0.060000
            0.038134             0.067466         5.312513e-11             0.060000
            0.041068             0.067466         5.312513e-11             0.060000
            0.044001             0.067466         5.312513e-11             0.060000
            0.046934             0.067466         5.312513e-11             0.060000
            0.049868             0.067466         5.312513e-11             0.060000
            0.052801             0.067466         2.656256e-11             0.030000
            0.055734             0.067466         2.656256e-11             0.030000
            0.058667             0.067466         2.656256e-11             0.030000
            0.061601             0.067466         2.656256e-11             0.030000
            0.064534             0.067466         2.656256e-11             0.030000
            0.067467             0.067466         2.656256e-11             0.030000
            0.070401             0.067466         2.656256e-11             0.030000
            0.073334             0.067466         2.656256e-11             0.030000
            0.076267             0.067466         2.656256e-11             0.030000
            0.079200             0.067466         2.656256e-11             0.030000
            0.082134             0.067466         2.656256e-11             0.030000
            0.085067             0.067466         2.656256e-11             0.030000
           -0.087997             0.064533         2.656256e-11             0.030000
           -0.085064             0.064533         2.656256e-11             0.030000
           -0.082130             0.064533         2.656256e-11             0.030000
           -0.079197             0.064533         2.656256e-11             0.030000
           -0.076264             0.064533         2.656256e-11             0.030000
           -0.073330             0.064533         2.656256e-11             0.030000
           -0.070397             0.064533         2.656256e-11             0.030000
           -0.067464             0.064533         2.656256e-11             0.030000
           -0.064531             0.064533         2.656256e-11             0.030000
           -0.061597             0.064533         2.656256e-11             0.030000
           -0.058664             0.064533         2.656256e-11             0.030000
           -0.055731             0.064533         2.656256e-11             0.030000
           -0.052797             0.064533         5.312513e-11             0.060000
           -0.049864             0.064533         5.312513e-11             0.060000
           -0.046931             0.064533         5.312513e-11             0.060000
           -0.043998             0.064533         5.312513e-11             0.060000
           -0.041064             0.064533         5.312513e-11             0.060000
           -0.038131             0.064533         5.312513e-11             0.060000
           -0.035198             0.064533         5.312513e-11             0.060000
           -0.032264             0.064533         5.312513e-11             0.060000
           -0.029331             0.064533         5.312513e-11             0.060000
           -0.026398             0.064533         5.312513e-11             0.060000
           -0.023465             0.064533         5.312513e-11             0.060000
           -0.020531             0.064533         5.312513e-11             0.060000
           -0.017598             0.064533         5.312513e-11             0.060000
           -0.014665             0.064533         5.312513e-11             0.060000
           -0.011731             0.064533         5.312513e-11             0.060000
           -0.008798             0.064533         5.312513e-11             0.060000
           -0.005865             0.064533         5.312513e-11             0.060000
           -0.002932             0.064533         5.312513e-11             0.060000
            0.000002             0.064533         5.312513e-11             0.060000
            0.002935             0.064533         5.312513e-11             0.060000
            0.005868             0.064533         5.312513e-11             0.060000
            0.008802             0.064533         5.312513e-11             0.060000
            0.011735             0.064533         5.312513e-11             0.060000
            0.014668             0.064533         5.312513e-11             0.060000
            0.017601             0.064533         5.312513e-11             0.060000
            0.020535             0.064533         5.312513e-11             0.060000
            0.023468             0.064533         5.312513e-11             0.060000
            0.026401             0.064533         5.312513e-11             0.060000
            0.029335             0.064533         5.312513e-11             0.060000
            0.032268             0.064533         5.312513e-11             0.060000
            0.035201             0.064533         5.312513e-11             0.060000
            0.038134             0.064533         5.312513e-11             0.060000
            0.041068             0.064533         5.312513e-11             0.060000
            0.044001             0.064533         5.312513e-11             0.060000
            0.046934             0.064533         5.312513e-11             0.060000
            0.049868             0.064533         5.312513e-11             0.060000
            0.052801             0.064533         5.312513e-11             0.060000
            0.055734             0.064533         2.656256e-11             0.030000
            0.058667             0.064533         2.656256e-11             0.030000
            0.061601             0.064533         2.656256e-11             0.030000
            0.064534             0.064533         2.656256e-11             0.030000
            0.067467             0.064533         2.656256e-11             0.030000
            0.070401             0.064533         2.656256e-11             0.030000
            0.073334             0.064533         2.656256e-11             0.030000
            0.076267             0.064533         2.656256e-11             0.030000
            0.079200             0.064533         2.656256e-11             0.030000
            0.082134             0.064533         2.656256e-11             0.030000
            0.085067             0.064533         2.656256e-11             0.030000
            0.088000             0.064533         2.656256e-11             0.030000
           -0.090930             0.061600         2.656256e-11             0.030000
           -0.087997             0.061600         2.656256e-11             0.030000
           -0.085064             0.061600         2.656256e-11             0.030000
           -0.082130             0.061600         2.656256e-11             0.030000
           -0.079197             0.061600         2.656256e-11             0.030000
           -0.076264             0.061600         2.656256e-11             0.030000
           -0.073330             0.061600         2.656256e-11             0.030000
           -0.070397             0.061600         2.656256e-11             0.030000
           -0.067464             0.061600         2.656256e-11             0.030000
           -0.064531             0.061600         2.656256e-11             0.030000
           -0.061597             0.061600         2.656256e-11             0.030000
           -0.058664             0.061600         2.656256e-11             0.030000
           -0.055731             0.061600         5.312513e-11             0.060000
           -0.052797             0.061600         5.312513e-11             0.060000
           -0.049864             0.061600         5.312513e-11             0.060000
           -0.046931             0.061600         5.312513e-11             0.060000
           -0.043998             0.061600         5.312513e-11             0.060000
           -0.041064             0.061600         5.312513e-11             0.060000
           -0.038131             0.061600         5.312513e-11             0.060000
           -0.035198             0.061600         5.312513e-11             0.060000
           -0.032264             0.061600         5.312513e-11             0.060000
           -0.029331             0.061600         5.312513e-11             0.060000
           -0.026398             0.061600         5.312513e-11             0.060000
           -0.023465             0.061600         5.312513e-11             0.060000
           -0.020531             0.061600         5.312513e-11             0.060000
           -0.017598             0.061600         5.312513e-11             0.060000
           -0.014665             0.061600         5.312513e-11             0.060000
           -0.011731             0.061600         5.312513e-11             0.060000
           -0.008798             0.061600         5.312513e-11             0.060000
           -0.005865             0.061600         5.312513e-11             0.060000
           -0.002932             0.061600         5.312513e-11             0.060000
            0.000002             0.061600         5.312513e-11             0.060000
            0.002935             0.061600         5.312513e-11             0.060000
            0.005868             0.061600         5.312513e-11             0.060000
            0.008802             0.061600         5.312513e-11             0.060000
            0.011735             0.061600         5.312513e-11             0.060000
            0.014668             0.061600         5.312513e-11             0.060000
            0.017601             0.061600         5.312513e-11             0.060000
            0.020535             0.061600         5.312513e-11             0.060000
            0.023468             0.061600         5.312513e-11             0.060000
            0.026401             0.061600         5.312513e-11             0.060000
            0.029335             0.061600         5.312513e-11             0.060000
            0.032268             0.061600         5.312513e-11             0.060000
            0.035201             0.061600         5.312513e-11             0.060000
            0.038134             0.061600         5.312513e-11             0.060000
            0.041068             0.061600         5.312513e-11             0.060000
            0.044001             0.061600         5.312513e-11             0.060000
            0.046934             0.061600         5.312513e-11             0.060000
            0.049868             0.061600         5.312513e-11             0.060000
            0.052801             0.061600         5.312513e-11             0.060000
            0.055734             0.061600         5.312513e-11             0.060000
            0.058667             0.061600         2.656256e-11             0.030000
            0.061601             0.061600         2.656256e-11             0.030000
            0.064534             0.061600         2.656256e-11             0.030000
            0.067467             0.061600         2.656256e-11             0.030000
            0.070401             0.061600         2.656256e-11             0.030000
            0.073334             0.061600         2.656256e-11             0.030000
            0.076267             0.061600         2.656256e-11             0.030000
            0.079200             0.061600         2.656256e-11             0.030000
            0.082134             0.061600         2.656256e-11             0.030000
            0.085067             0.061600         2.656256e-11             0.030000
            0.088000             0.061600         2.656256e-11             0.030000
            0.090934             0.061600         2.656256e-11             0.030000
           -0.090930             0.058666         2.656256e-11             0.030000
           -0.087997             0.058666         2.656256e-11             0.030000
           -0.085064             0.058666         2.656256e-11             0.030000
           -0.082130             0.058666         2.656256e-11             0.030000
           -0.079197             0.058666         2.656256e-11             0.030000
           -0.076264             0.058666         2.656256e-11             0.030000
           -0.073330             0.058666         2.656256e-11             0.030000
           -0.070397             0.058666         2.656256e-11             0.030000
           -0.067464             0.058666         2.656256e-11             0.030000
           -0.064531             0.058666         2.656256e-11             0.030000
           -0.061597             0.058666         2.656256e-11             0.030000
           -0.058664             0.058666         2.656256e-11             0.030000
           -0.055731             0.058666         5.312513e-11             0.060000
           -0.052797             0.058666         5.312513e-11             0.060000
           -0.049864             0.058666         5.312513e-11             0.060000
           -0.046931             0.058666         5.312513e-11             0.060000
           -0.043998             0.058666         5.312513e-11             0.060000
           -0.041064             0.058666         5.312513e-11             0.060000
           -0.038131             0.058666         5.312513e-11             0.060000
           -0.035198             0.058666         5.312513e-11             0.060000
           -0.032264             0.058666         5.312513e-11             0.060000
           -0.029331             0.058666         5.312513e-11             0.060000
           -0.026398             0.058666         5.312513e-11             0.060000
           -0.023465             0.058666         5.312513e-11             0.060000
           -0.020531             0.058666         5.312513e-11             0.060000
           -0.017598             0.058666         5.312513e-11             0.060000
           -0.014665             0.058666         5.312513e-11             0.060000
           -0.011731             0.058666         5.312513e-11             0.060000
           -0.008798             0.058666         5.312513e-11             0.060000
           -0.005865             0.058666         5.312513e-11             0.060000
           -0.002932             0.058666         5.312513e-11             0.060000
            0.000002             0.058666         5.312513e-11             0.060000
            0.002935             0.058666         5.312513e-11             0.060000
            0.005868             0.058666         5.312513e-11             0.060000
            0.008802             0.058666         5.312513e-11             0.060000
            0.011735             0.058666         5.312513e-11             0.060000
            0.014668             0.058666         5.312513e-11             0.060000
            0.017601             0.058666         5.312513e-11             0.060000
            0.020535             0.058666         5.312513e-11             0.060000
            0.023468             0.058666         5.312513e-11             0.060000
            0.026401             0.058666         5.312513e-11             0.060000
            0.029335             0.058666         5.312513e-11             0.060000
            0.032268             0.058666         5.312513e-11             0.060000
            0.035201             0.058666         5.312513e-11             0.060000
            0.038134             0.058666         5.312513e-11             0.060000
            0.041068             0.058666         5.312513e-11             0.060000
            0.044001             0.058666         5.312513e-11             0.060000
            0.046934             0.058666         5.312513e-11             0.060000
            0.049868             0.058666         5.312513e-11             0.060000
            0.052801             0.058666         5.312513e-11             0.060000
            0.055734             0.058666         5.312513e-11             0.060000
            0.058667             0.058666         2.656256e-11             0.030000
            0.061601             0.058666         2.656256e-11             0.030000
            0.064534             0.058666         2.656256e-11             0.030000
            0.067467             0.058666         2.656256e-11             0.030000
            0.070401             0.058666         2.656256e-11             0.030000
            0.073334             0.058666         2.656256e-11             0.030000
            0.076267             0.058666         2.656256e-11             0.030000
            0.079200             0.058666         2.656256e-11             0.030000
            0.082134             0.058666         2.656256e-11             0.030000
            0.085067             0.058666         2.656256e-11             0.030000
            0.088000             0.058666         2.656256e-11             0.030000
            0.090934             0.058666         2.656256e-11             0.030000
           -0.093864             0.055733         2.656256e-11             0.030000
           -0.090930             0.055733         2.656256e-11             0.030000
           -0.087997             0.055733         2.656256e-11             0.030000
           -0.085064             0.055733         2.656256e-11             0.030000
           -0.082130             0.055733         2.656256e-11             0.030000
           -0.079197             0.055733         2.656256e-11             0.030000
           -0.076264             0.055733         2.656256e-11             0.030000
           -0.073330             0.055733         2.656256e-11             0.030000
           -0.070397             0.055733         2.656256e-11             0.030000
           -0.067464             0.055733         2.656256e-11             0.030000
           -0.064531             0.055733         2.656256e-11             0.030000
           -0.061597             0.055733         2.656256e-11             0.030000
           -0.058664             0.055733         5.312513e-11             0.060000
           -0.055731             0.055733         5.312513e-11             0.060000
           -0.052797             0.055733         5.312513e-11             0.060000
           -0.049864             0.055733         5.312513e-11             0.060000
           -0.046931             0.055733         5.312513e-11             0.060000
           -0.043998             0.055733         5.312513e-11             0.060000
           -0.041064             0.055733         5.312513e-11             0.060000
           -0.038131             0.055733         5.312513e-11             0.060000
           -0.035198             0.055733         5.312513e-11             0.060000
           -0.032264             0.055733         5.312513e-11             0.060000
           -0.029331             0.055733         5.312513e-11             0.060000
           -0.026398             0.055733         5.312513e-11             0.060000
           -0.023465             0.055733         5.312513e-11             0.060000
           -0.020531             0.055733         5.312513e-11             0.060000
           -0.017598             0.055733         5.312513e-11             0.060000
           -0.014665             0.055733         5.312513e-11             0.060000
           -0.011731             0.055733         5.312513e-11             0.060000
           -0.008798             0.055733         5.312513e-11             0.060000
           -0.005865             0.055733         5.312513e-11             0.060000
           -0.002932             0.055733         5.312513e-11             0.060000
            0.000002             0.055733         5.312513e-11             0.060000
            0.002935             0.055733         5.312513e-11             0.060000
            0.005868             0.055733         5.312513e-11             0.060000
            0.008802             0.055733         5.312513e-11             0.060000
            0.011735             0.055733         5.312513e-11             0.060000
            0.014668             0.055733         5.312513e-11             0.060000
            0.017601             0.055733         5.312513e-11             0.060000
            0.020535             0.055733         5.312513e-11             0.060000
            0.023468             0.055733         5.312513e-11             0.060000
            0.026401             0.055733         5.312513e-11             0.060000
            0.029335             0.055733         5.312513e-11             0.060000
            0.032268             0.055733         5.312513e-11             0.060000
            0.035201             0.055733         5.312513e-11             0.060000
            0.038134             0.055733         5.312513e-11             0.060000
            0.041068             0.055733         5.312513e-11             0.060000
            0.044001             0.055733         5.312513e-11             0.060000
            0.046934             0.055733         5.312513e-11             0.060000
            0.049868             0.055733         5.312513e-11             0.060000
            0.052801             0.055733         5.312513e-11             0.060000
            0.055734             0.055733         5.312513e-11             0.060000
            0.058667             0.055733         5.312513e-11             0.060000
            0.061601             0.055733         2.656256e-11             0.030000
            0.064534             0.055733         2.656256e-11             0.030000
            0.067467             0.055733         2.656256e-11             0.030000
            0.070401             0.055733         2.656256e-11             0.030000
            0.073334             0.055733         2.656256e-11             0.030000
            0.076267             0.055733         2.656256e-11             0.030000
            0.079200             0.055733         2.656256e-11             0.030000
            0.082134             0.055733         2.656256e-11             0.030000
            0.085067             0.055733         2.656256e-11             0.030000
            0.088000             0.055733         2.656256e-11             0.030000
            0.090934             0.055733         2.656256e-11             0.030000
            0.093867             0.055733         2.656256e-11             0.030000
           -0.093864             0.052800         2.656256e-11             0.030000
           -0.090930             0.052800         2.656256e-11             0.030000
           -0.087997             0.052800         2.656256e-11             0.030000
           -0.085064             0.052800         2.656256e-11             0.030000
           -0.082130             0.052800         2.656256e-11             0.030000
           -0.079197             0.052800         2.656256e-11             0.030000
           -0.076264             0.052800         2.656256e-11             0.030000
           -0.073330             0.052800         2.656256e-11             0.030000
           -0.070397             0.052800         2.656256e-11             0.030000
           -0.067464             0.052800         2.656256e-11             0.030000
           -0.064531             0.052800         2.656256e-11             0.030000
           -0.061597             0.052800         2.656256e-11             0.030000
           -0.058664             0.052800         5.312513e-11             0.060000
           -0.055731             0.052800         5.312513e-11             0.060000
           -0.052797             0.052800         5.312513e-11             0.060000
           -0.049864             0.052800         5.312513e-11             0.060000
           -0.046931             0.052800         5.312513e-11             0.060000
           -0.043998             0.052800         5.312513e-11             0.060000
           -0.041064             0.052800         5.312513e-11             0.060000
           -0.038131             0.052800         5.312513e-11             0.060000
           -0.035198             0.052800         5.312513e-11             0.060000
           -0.032264             0.052800         5.312513e-11             0.060000
           -0.029331             0.052800         5.312513e-11             0.060000
           -0.026398             0.052800         5.312513e-11             0.060000
           -0.023465             0.052800         5.312513e-11             0.060000
           -0.020531             0.052800         5.312513e-11             0.060000
           -0.017598             0.052800         5.312513e-11             0.060000
           -0.014665             0.052800         5.312513e-11             0.060000
           -0.011731             0.052800         5.312513e-11             0.060000
           -0.008798             0.052800         5.312513e-11             0.060000
           -0.005865             0.052800         5.312513e-11             0.060000
           -0.002932             0.052800         5.312513e-11             0.060000
            0.000002             0.052800         5.312513e-11             0.060000
            0.002935             0.052800         5.312513e-11             0.060000
            0.005868             0.052800         5.312513e-11             0.060000
            0.008802             0.052800         5.312513e-11             0.060000
            0.011735             0.052800         5.312513e-11             0.060000
            0.014668             0.052800         5.312513e-11             0.060000
            0.017601             0.052800         5.312513e-11             0.060000
            0.020535             0.052800         5.312513e-11             0.060000
            0.023468             0.052800         5.312513e-11             0.060000
            0.026401             0.052800         5.312513e-11             0.060000
            0.029335             0.052800         5.312513e-11             0.060000
            0.032268             0.052800         5.312513e-11             0.060000
            0.035201             0.052800         5.312513e-11             0.060000
            0.038134             0.052800         5.312513e-11             0.060000
            0.041068             0.052800         5.312513e-11             0.060000
            0.044001             0.052800         5.312513e-11             0.060000
            0.046934             0.052800         5.312513e-11             0.060000
            0.049868             0.052800         5.312513e-11             0.060000
            0.052801             0.052800         5.312513e-11             0.060000
            0.055734             0.052800         5.312513e-11             0.060000
            0.058667             0.052800         5.312513e-11             0.060000
            0.061601             0.052800         2.656256e-11             0.030000
            0.064534             0.052800         2.656256e-11             0.030000
            0.067467             0.052800         2.656256e-11             0.030000
            0.070401             0.052800         2.656256e-11             0.030000
            0.073334             0.052800         2.656256e-11             0.030000
            0.076267             0.052800         2.656256e-11             0.030000
            0.079200             0.052800         2.656256e-11             0.030000
            0.082134             0.052800         2.656256e-11             0.030000
            0.085067             0.052800         2.656256e-11             0.030000
            0.088000             0.052800         2.656256e-11             0.030000
            0.090934             0.052800         2.656256e-11             0.030000
            0.093867             0.052800         2.656256e-11             0.030000
           -0.096797             0.049866         2.656256e-11             0.030000
           -0.093864             0.049866         2.656256e-11             0.030000
           -0.090930             0.049866         2.656256e-11             0.030000
           -0.087997             0.049866         2.656256e-11             0.030000
           -0.085064             0.049866         2.656256e-11             0.030000
           -0.082130             0.049866         2.656256e-11             0.030000
           -0.079197             0.049866         2.656256e-11             0.030000
           -0.076264             0.049866         2.656256e-11             0.030000
           -0.073330             0.049866         2.656256e-11             0.030000
           -0.070397             0.049866         2.656256e-11             0.030000
           -0.067464             0.049866         2.656256e-11             0.030000
           -0.064531             0.049866         2.656256e-11             0.030000
           -0.061597             0.049866         5.312513e-11             0.060000
           -0.058664             0.049866         5.312513e-11             0.060000
           -0.055731             0.049866         5.312513e-11             0.060000
           -0.052797             0.049866         5.312513e-11             0.060000
           -0.049864             0.049866         5.312513e-11             0.060000
           -0.046931             0.049866         5.312513e-11             0.060000
           -0.043998             0.049866         5.312513e-11             0.060000
           -0.041064             0.049866         5.312513e-11             0.060000
           -0.038131             0.049866         5.312513e-11             0.060000
           -0.035198             0.049866         5.312513e-11             0.060000
           -0.032264             0.049866         5.312513e-11             0.060000
           -0.029331             0.049866         5.312513e-11             0.060000
           -0.026398             0.049866         8.854188e-12             0.000000
           -0.023465             0.049866         8.854188e-12             0.000000
           -0.020531             0.049866         8.854188e-12             0.000000
           -0.017598             0.049866         8.854188e-12             0.000000
           -0.014665             0.049866         8.854188e-12             0.000000
           -0.011731             0.049866         8.854188e-12             0.000000
           -0.008798             0.049866         8.854188e-12             0.000000
           -0.005865             0.049866         8.854188e-12             0.000000
           -0.002932             0.049866         8.854188e-12             0.000000
            0.000002             0.049866         8.854188e-12             0.000000
            0.002935             0.049866         8.854188e-12             0.000000
            0.005868             0.049866         8.854188e-12             0.000000
            0.008802             0.049866         8.854188e-12             0.000000
            0.011735             0.049866         8.854188e-12             0.000000
            0.014668             0.049866         8.854188e-12             0.000000
            0.017601             0.049866         8.854188e-12             0.000000
            0.020535             0.049866         8.854188e-12             0.000000
            0.023468             0.049866         8.854188e-12             0.000000
            0.026401             0.049866         8.854188e-12             0.000000
            0.029335             0.049866         5.312513e-11             0.060000
            0.032268             0.049866         5.312513e-11             0.060000
            0.035201             0.049866         5.312513e-11             0.060000
            0.038134             0.049866         5.312513e-11             0.060000
            0.041068             0.049866         5.312513e-11             0.060000
            0.044001             0.049866         5.312513e-11             0.060000
            0.046934             0.049866         5.312513e-11             0.060000
            0.049868             0.049866         5.312513e-11             0.060000
            0.052801             0.049866         5.312513e-11             0.060000
            0.055734             0.049866         5.312513e-11             0.060000
            0.058667             0.049866         5.312513e-11             0.060000
            0.061601             0.049866         5.312513e-11             0.060000
            0.064534             0.049866         2.656256e-11             0.030000
            0.067467             0.049866         2.656256e-11             0.030000
            0.070401             0.049866         2.656256e-11             0.030000
            0.073334             0.049866         2.656256e-11             0.030000
            0.076267             0.049866         2.656256e-11             0.030000
            0.079200             0.049866         2.656256e-11             0.030000
            0.082134             0.049866         2.656256e-11             0.030000
            0.085067             0.049866         2.656256e-11             0.030000
            0.088000             0.049866         2.656256e-11             0.030000
            0.090934             0.049866         2.656256e-11             0.030000
            0.093867             0.049866         2.656256e-11             0.030000
            0.096800             0.049866         2.656256e-11             0.030000
           -0.096797             0.046933         2.656256e-11             0.030000
           -0.093864             0.046933         2.656256e-11             0.030000
           -0.090930             0.046933         2.656256e-11             0.030000
           -0.087997             0.046933         2.656256e-11             0.030000
           -0.085064             0.046933         2.656256e-11             0.030000
           -0.082130             0.046933         2.656256e-11             0.030000
           -0.079197             0.046933         2.656256e-11             0.030000
           -0.076264             0.046933         2.656256e-11             0.030000
           -0.073330             0.046933         2.656256e-11             0.030000
           -0.070397             0.046933         2.656256e-11             0.030000
           -0.067464             0.046933         2.656256e-11             0.030000
           -0.064531             0.046933         2.656256e-11             0.030000
           -0.061597             0.046933         5.312513e-11             0.060000
           -0.058664             0.046933         5.312513e-11             0.060000
           -0.055731             0.046933         5.312513e-11             0.060000
           -0.052797             0.046933         5.312513e-11             0.060000
           -0.049864             0.046933         5.312513e-11             0.060000
           -0.046931             0.046933         5.312513e-11             0.060000
           -0.043998             0.046933         5.312513e-11             0.060000
           -0.041064             0.046933         5.312513e-11             0.060000
           -0.038131             0.046933         5.312513e-11             0.060000
           -0.035198             0.046933         5.312513e-11             0.060000
           -0.032264             0.046933         5.312513e-11             0.060000
           -0.029331             0.046933         8.854188e-12             0.000000
           -0.026398             0.046933         8.854188e-12             0.000000
           -0.023465             0.046933         8.854188e-12             0.000000
           -0.020531             0.046933         8.854188e-12             0.000000
           -0.017598             0.046933         8.854188e-12             0.000000
           -0.014665             0.046933         8.854188e-12             0.000000
           -0.011731             0.046933         8.854188e-12             0.000000
           -0.008798             0.046933         8.854188e-12             0.000000
           -0.005865             0.046933         8.854188e-12             0.000000
           -0.002932             0.046933         8.854188e-12             0.000000
            0.000002             0.046933         8.854188e-12             0.000000
            0.002935             0.046933         8.854188e-12             0.000000
            0.005868             0.046933         8.854188e-12             0.000000
            0.008802             0.046933         8.854188e-12             0.000000
            0.011735             0.046933         8.854188e-12             0.000000
            0.014668             0.046933         8.854188e-12             0.000000
            0.017601             0.046933         8.854188e-12             0.000000
            0.020535             0.046933         8.854188e-12             0.000000
            0.023468             0.046933         8.854188e-12             0.000000
            0.026401             0.046933         8.854188e-12             0.000000
            0.029335             0.046933         8.854188e-12             0.000000
            0.032268             0.046933         5.312513e-11             0.060000
            0.035201             0.046933         5.312513e-11             0.060000
            0.038134             0.046933         5.312513e-11             0.060000
            0.041068             0.046933         5.312513e-11             0.060000
            0.044001             0.046933         5.312513e-11             0.060000
            0.046934             0.046933         5.312513e-11             0.060000
            0.049868             0.046933         5.312513e-11             0.060000
            0.052801             0.046933         5.312513e-11             0.060000
            0.055734             0.046933         5.312513e-11             0.060000
            0.058667             0.046933         5.312513e-11             0.060000
            0.061601             0.046933         5.312513e-11             0.060000
            0.064534             0.046933         2.656256e-11             0.030000
            0.067467             0.046933         2.656256e-11             0.030000
            0.070401             0.046933         2.656256e-11             0.030000
            0.073334             0.046933         2.656256e-11             0.030000
            0.076267             0.046933         2.656256e-11             0.030000
            0.079200             0.046933         2.656256e-11             0.030000
            0.082134             0.046933         2.656256e-11             0.030000
            0.085067             0.046933         2.656256e-11             0.030000
            0.088000             0.046933         2.656256e-11             0.030000
            0.090934             0.046933         2.656256e-11             0.030000
            0.093867             0.046933         2.656256e-11             0.030000
            0.096800             0.046933         2.656256e-11             0.030000
           -0.099730             0.044000         2.656256e-11             0.030000
           -0.096797             0.044000         2.656256e-11             0.030000
           -0.093864             0.044000         2.656256e-11             0.030000
           -0.090930             0.044000         2.656256e-11             0.030000
           -0.087997             0.044000         2.656256e-11             0.030000
           -0.085064             0.044000         2.656256e-11             0.030000
           -0.082130             0.044000         2.656256e-11             0.030000
           -0.079197             0.044000         2.656256e-11             0.030000
           -0.076264             0.044000         2.656256e-11             0.030000
           -0.073330             0.044000         2.656256e-11             0.030000
           -0.070397             0.044000         2.656256e-11             0.030000
           -0.067464             0.044000         2.656256e-11             0.030000
           -0.064531             0.044000         5.312513e-11             0.060000
           -0.061597             0.044000         5.312513e-11             0.060000
           -0.058664             0.044000         5.312513e-11             0.060000
           -0.055731             0.044000         5.312513e-11             0.060000
           -0.052797             0.044000         5.312513e-11             0.060000
           -0.049864             0.044000         1.770838e-11             0.200000
           -0.046931             0.044000         1.770838e-11             0.200000
           -0.043998             0.044000         5.312513e-11             0.060000
           -0.041064             0.044000         5.312513e-11             0.060000
           -0.038131             0.044000         5.312513e-11             0.060000
           -0.035198             0.044000         5.312513e-11             0.060000
           -0.032264             0.044000         8.854188e-12             0.000000
           -0.029331             0.044000         8.854188e-12             0.000000
           -0.026398             0.044000         8.854188e-12             0.000000
           -0.023465             0.044000         8.854188e-12             0.000000
           -0.020531             0.044000         8.854188e-12             0.000000
           -0.017598             0.044000         8.854188e-12             0.000000
           -0.014665             0.044000         8.854188e-12             0.000000
           -0.011731             0.044000         8.854188e-12             0.000000
           -0.008798             0.044000         8.854188e-12             0.000000
           -0.005865             0.044000         8.854188e-12             0.000000
           -0.002932             0.044000         8.854188e-12             0.000000
            0.000002             0.044000         8.854188e-12             0.000000
            0.002935             0.044000         8.854188e-12             0.000000
            0.005868             0.044000         8.854188e-12             0.000000
            0.008802             0.044000         8.854188e-12             0.000000
            0.011735             0.044000         8.854188e-12             0.000000
            0.014668             0.044000         8.854188e-12             0.000000
            0.017601             0.044000         8.854188e-12             0.000000
            0.020535             0.044000         8.854188e-12             0.000000
            0.023468             0.044000         8.854188e-12             0.000000
            0.026401             0.044000         8.854188e-12             0.000000
            0.029335             0.044000         8.854188e-12             0.000000
            0.032268             0.044000         8.854188e-12             0.000000
            0.035201             0.044000         5.312513e-11             0.060000
            0.038134             0.044000         5.312513e-11             0.060000
            0.041068             0.044000         5.312513e-11             0.060000
            0.044001             0.044000         5.312513e-11             0.060000
            0.046934             0.044000         5.312513e-11             0.060000
            0.049868             0.044000         5.312513e-11             0.060000
            0.052801             0.044000         5.312513e-11             0.060000
            0.055734             0.044000         5.312513e-11             0.060000
            0.058667             0.044000         5.312513e-11             0.060000
            0.061601             0.044000         5.312513e-11             0.060000
            0.064534             0.044000         5.312513e-11             0.060000
            0.067467             0.044000         2.656256e-11             0.030000
            0.070401             0.044000         2.656256e-11             0.030000
            0.073334             0.044000         2.656256e-11             0.030000
            0.076267             0.044000         2.656256e-11             0.030000
            0.079200             0.044000         2.656256e-11             0.030000
            0.082134             0.044000         2.656256e-11             0.030000
            0.085067             0.044000         2.656256e-11             0.030000
            0.088000             0.044000         2.656256e-11             0.030000
            0.090934             0.044000         2.656256e-11             0.030000
            0.093867             0.044000         2.656256e-11             0.030000
            0.096800             0.044000         2.656256e-11             0.030000
            0.099733             0.044000         2.656256e-11             0.030000
           -0.099730             0.041066         2.656256e-11             0.030000
           -0.096797             0.041066         2.656256e-11             0.030000
           -0.093864             0.041066         2.656256e-11             0.030000
           -0.090930             0.041066         2.656256e-11             0.030000
           -0.087997             0.041066         2.656256e-11             0.030000
           -0.085064             0.041066         2.656256e-11             0.030000
           -0.082130             0.041066         2.656256e-11             0.030000
           -0.079197             0.041066         2.656256e-11             0.030000
           -0.076264             0.041066         2.656256e-11             0.030000
           -0.073330             0.041066         2.656256e-11             0.030000
           -0.070397             0.041066         2.656256e-11             0.030000
           -0.067464             0.041066         5.312513e-11             0.060000
           -0.064531             0.041066         5.312513e-11             0.060000
           -0.061597             0.041066         5.312513e-11             0.060000
           -0.058664             0.041066         5.312513e-11             0.060000
           -0.055731             0.041066         5.312513e-11             0.060000
           -0.052797             0.041066         1.770838e-11             0.200000
           -0.049864             0.041066         1.770838e-11             0.200000
           -0.046931             0.041066         1.770838e-11             0.200000
           -0.043998             0.041066         5.312513e-11             0.060000
           -0.041064             0.041066         5.312513e-11             0.060000
           -0.038131             0.041066         5.312513e-11             0.060000
           -0.035198             0.041066         5.312513e-11             0.060000
           -0.032264             0.041066         8.854188e-12             0.000000
           -0.029331             0.041066         8.854188e-12             0.000000
           -0.026398             0.041066         8.854188e-12             0.000000
           -0.023465             0.041066         8.854188e-12             0.000000
           -0.020531             0.041066         8.854188e-12             0.000000
           -0.017598             0.041066         8.854188e-12             0.000000
           -0.014665             0.041066         8.854188e-12             0.000000
           -0.011731             0.041066         8.854188e-12             0.000000
           -0.008798             0.041066         8.854188e-12             0.000000
           -0.005865             0.041066         8.854188e-12             0.000000
           -0.002932             0.041066         8.854188e-12             0.000000
            0.000002             0.041066         8.854188e-12             0.000000
            0.002935             0.041066         8.854188e-12             0.000000
            0.005868             0.041066         8.854188e-12             0.000000
            0.008802             0.041066         8.854188e-12             0.000000
            0.011735             0.041066         8.854188e-12             0.000000
            0.014668             0.041066         8.854188e-12             0.000000
            0.017601             0.041066         8.854188e-12             0.000000
            0.020535             0.041066         8.854188e-12             0.000000
            0.023468             0.041066         8.854188e-12             0.000000
            0.026401             0.041066         8.854188e-12             0.000000
            0.029335             0.041066         8.854188e-12             0.000000
            0.032268             0.041066         8.854188e-12             0.000000
            0.035201             0.041066         5.312513e-11             0.060000
            0.038134             0.041066         5.312513e-11             0.060000
            0.041068             0.041066         5.312513e-11             0.060000
            0.044001             0.041066         5.312513e-11             0.060000
            0.046934             0.041066         5.312513e-11             0.060000
            0.049868             0.041066         5.312513e-11             0.060000
            0.052801             0.041066         5.312513e-11             0.060000
            0.055734             0.041066         5.312513e-11             0.060000
            0.058667             0.041066         5.312513e-11             0.060000
            0.061601             0.041066         5.312513e-11             0.060000
            0.064534             0.041066         5.312513e-11             0.060000
            0.067467             0.041066         5.312513e-11             0.060000
            0.070401             0.041066         2.656256e-11             0.030000
            0.073334             0.041066         2.656256e-11             0.030000
            0.076267             0.041066         2.656256e-11             0.030000
            0.079200             0.041066         2.656256e-11             0.030000
            0.082134             0.041066         2.656256e-11             0.030000
            0.085067             0.041066         2.656256e-11             0.030000
            0.088000             0.041066         2.656256e-11             0.030000
            0.090934             0.041066         2.656256e-11             0.030000
            0.093867             0.041066         2.656256e-11             0.030000
            0.096800             0.041066         2.656256e-11             0.030000
            0.099733             0.041066         2.656256e-11             0.030000
           -0.102663             0.038133         2.656256e-11             0.030000
           -0.099730             0.038133         2.656256e-11             0.030000
           -0.096797             0.038133         2.656256e-11             0.030000
           -0.093864             0.038133         2.656256e-11             0.030000
           -0.090930             0.038133         2.656256e-11             0.030000
           -0.087997             0.038133         2.656256e-11             0.030000
           -0.085064             0.038133         2.656256e-11             0.030000
           -0.082130             0.038133         2.656256e-11             0.030000
           -0.079197             0.038133         2.656256e-11             0.030000
           -0.076264             0.038133         2.656256e-11             0.030000
           -0.073330             0.038133         2.656256e-11             0.030000
           -0.070397             0.038133         2.656256e-11             0.030000
           -0.067464             0.038133         5.312513e-11             0.060000
           -0.064531             0.038133         5.312513e-11             0.060000
           -0.061597             0.038133         5.312513e-11             0.060000
           -0.058664             0.038133         5.312513e-11             0.060000
           -0.055731             0.038133         1.770838e-11             0.200000
           -0.052797             0.038133         1.770838e-11             0.200000
           -0.049864             0.038133         1.770838e-11             0.200000
           -0.046931             0.038133         5.312513e-11             0.060000
           -0.043998             0.038133         5.312513e-11             0.060000
           -0.041064             0.038133         5.312513e-11             0.060000
           -0.038131             0.038133         5.312513e-11             0.060000
           -0.035198             0.038133         8.854188e-12             0.000000
           -0.032264             0.038133         8.854188e-12             0.000000
           -0.029331             0.038133         8.854188e-12             0.000000
           -0.026398             0.038133         8.854188e-12             0.000000
           -0.023465             0.038133         8.854188e-12             0.000000
           -0.020531             0.038133         8.854188e-12             0.000000
           -0.017598             0.038133         8.854188e-12             0.000000
           -0.014665             0.038133         8.854188e-12             0.000000
           -0.011731             0.038133         8.854188e-12             0.000000
           -0.008798             0.038133         8.854188e-12             0.000000
           -0.005865             0.038133         8.854188e-12             0.000000
           -0.002932             0.038133         8.854188e-12             0.000000
            0.000002             0.038133         8.854188e-12             0.000000
            0.002935             0.038133         8.854188e-12             0.000000
            0.005868             0.038133         8.854188e-12             0.000000
            0.008802             0.038133         8.854188e-12             0.000000
            0.011735             0.038133         8.854188e-12             0.000000
            0.014668             0.038133         8.854188e-12             0.000000
            0.017601             0.038133         8.854188e-12             0.000000
            0.020535             0.038133         8.854188e-12             0.000000
            0.023468             0.038133         8.854188e-12             0.000000
            0.026401             0.038133         8.854188e-12             0.000000
            0.029335             0.038133         8.854188e-12             0.000000
            0.032268             0.038133         8.854188e-12             0.000000
            0.035201             0.038133         8.854188e-12             0.000000
            0.038134             0.038133         5.312513e-11             0.060000
            0.041068             0.038133         5.312513e-11             0.060000
            0.044001             0.038133         5.312513e-11             0.060000
            0.046934             0.038133         5.312513e-11             0.060000
            0.049868             0.038133         5.312513e-11             0.060000
            0.052801             0.038133         5.312513e-11             0.060000
            0.055734             0.038133         5.312513e-11             0.060000
            0.058667             0.038133         5.312513e-11             0.060000
            0.061601             0.038133         5.312513e-11             0.060000
            0.064534             0.038133         5.312513e-11             0.060000
            0.067467             0.038133         5.312513e-11             0.060000
            0.070401             0.038133         2.656256e-11             0.030000
            0.073334             0.038133         2.656256e-11             0.030000
            0.076267             0.038133         2.656256e-11             0.030000
            0.079200             0.038133         2.656256e-11             0.030000
            0.082134             0.038133         2.656256e-11             0.030000
            0.085067             0.038133         2.656256e-11             0.030000
            0.088000             0.038133         2.656256e-11             0.030000
            0.090934             0.038133         2.656256e-11             0.030000
            0.093867             0.038133         2.656256e-11             0.030000
            0.096800             0.038133         2.656256e-11             0.030000
            0.099733             0.038133         2.656256e-11             0.030000
            0.102667             0.038133         2.656256e-11             0.030000
           -0.102663             0.035200         2.656256e-11             0.030000
           -0.099730             0.035200         2.656256e-11             0.030000
           -0.096797             0.035200         2.656256e-11             0.030000
           -0.093864             0.035200         2.656256e-11             0.030000
           -0.090930             0.035200         2.656256e-11             0.030000
           -0.087997             0.035200         2.656256e-11             0.030000
           -0.085064             0.035200         2.656256e-11             0.030000
           -0.082130             0.035200         2.656256e-11             0.030000
           -0.079197             0.035200         2.656256e-11             0.030000
           -0.076264             0.035200         2.656256e-11             0.030000
           -0.073330             0.035200         2.656256e-11             0.030000
           -0.070397             0.035200         5.312513e-11             0.060000
           -0.067464             0.035200         5.312513e-11             0.060000
           -0.064531             0.035200         5.312513e-11             0.060000
           -0.061597             0.035200         5.312513e-11             0.060000
           -0.058664             0.035200         5.312513e-11             0.060000
           -0.055731             0.035200         1.770838e-11             0.200000
           -0.052797             0.035200         1.770838e-11             0.200000
           -0.049864             0.035200         5.312513e-11             0.060000
           -0.046931             0.035200         5.312513e-11             0.060000
           -0.043998             0.035200         5.312513e-11             0.060000
           -0.041064             0.035200         5.312513e-11             0.060000
           -0.038131             0.035200         5.312513e-11             0.060000
           -0.035198             0.035200         8.854188e-12             0.000000
           -0.032264             0.035200         8.854188e-12             0.000000
           -0.029331             0.035200         8.854188e-12             0.000000
           -0.026398             0.035200         8.854188e-12             0.000000
           -0.023465             0.035200         8.854188e-12             0.000000
           -0.020531             0.035200         8.854188e-12             0.000000
           -0.017598             0.035200         8.854188e-12             0.000000
           -0.014665             0.035200         8.854188e-12             0.000000
           -0.011731             0.035200         8.854188e-12             0.000000
           -0.008798             0.035200         8.854188e-12             0.000000
           -0.005865             0.035200         8.854188e-12             0.000000
           -0.002932             0.035200         8.854188e-12             0.000000
            0.000002             0.035200         8.854188e-12             0.000000
            0.002935             0.035200         8.854188e-12             0.000000
            0.005868             0.035200         8.854188e-12             0.000000
            0.008802             0.035200         8.854188e-12             0.000000
            0.011735             0.035200         8.854188e-12             0.000000
            0.014668             0.035200         8.854188e-12             0.000000
            0.017601             0.035200         8.854188e-12             0.000000
            0.020535             0.035200         8.854188e-12             0.000000
            0.023468             0.035200         8.854188e-12             0.000000
            0.026401             0.035200         8.854188e-12             0.000000
            0.029335             0.035200         8.854188e-12             0.000000
            0.032268             0.035200         8.854188e-12             0.000000
            0.035201             0.035200         8.854188e-12             0.000000
            0.038134             0.035200         5.312513e-11             0.060000
            0.041068             0.035200         5.312513e-11             0.060000
            0.044001             0.035200         5.312513e-11             0.060000
            0.046934             0.035200         5.312513e-11             0.060000
            0.049868             0.035200         5.312513e-11             0.060000
            0.052801             0.035200         5.312513e-11             0.060000
            0.055734             0.035200         5.312513e-11             0.060000
            0.058667             0.035200         5.312513e-11             0.060000
            0.061601             0.035200         5.312513e-11             0.060000
            0.064534             0.035200         5.312513e-11             0.060000
            0.067467             0.035200         5.312513e-11             0.060000
            0.070401             0.035200         5.312513e-11             0.060000
            0.073334             0.035200         2.656256e-11             0.030000
            0.076267             0.035200         2.656256e-11             0.030000
            0.079200             0.035200         2.656256e-11             0.030000
            0.082134             0.035200         2.656256e-11             0.030000
            0.085067             0.035200         2.656256e-11             0.030000
            0.088000             0.035200         2.656256e-11             0.030000
            0.090934             0.035200         2.656256e-11             0.030000
            0.093867             0.035200         2.656256e-11             0.030000
            0.096800             0.035200         2.656256e-11             0.030000
            0.099733             0.035200         2.656256e-11             0.030000
            0.102667             0.035200         2.656256e-11             0.030000
           -0.102663             0.032266         2.656256e-11             0.030000
           -0.099730             0.032266         2.656256e-11             0.030000
           -0.096797             0.032266         2.656256e-11             0.030000
           -0.093864             0.032266         2.656256e-11             0.030000
           -0.090930             0.032266         2.656256e-11             0.030000
           -0.087997             0.032266         2.656256e-11             0.030000
           -0.085064             0.032266         2.656256e-11             0.030000
           -0.082130             0.032266         2.656256e-11             0.030000
           -0.079197             0.032266         2.656256e-11             0.030000
           -0.076264             0.032266         2.656256e-11             0.030000
           -0.073330             0.032266         2.656256e-11             0.030000
           -0.070397             0.032266         5.312513e-11             0.060000
           -0.067464             0.032266         5.312513e-11             0.060000
           -0.064531             0.032266         5.312513e-11             0.060000
           -0.061597             0.032266         5.312513e-11             0.060000
           -0.058664             0.032266         1.770838e-11             0.200000
           -0.055731             0.032266         1.770838e-11             0.200000
           -0.052797             0.032266         5.312513e-11             0.060000
           -0.049864             0.032266         5.312513e-11             0.060000
           -0.046931             0.032266         5.312513e-11             0.060000
           -0.043998             0.032266         5.312513e-11             0.060000
           -0.041064             0.032266         5.312513e-11             0.060000
           -0.038131             0.032266         8.854188e-12             0.000000
           -0.035198             0.032266         8.854188e-12             0.000000
           -0.032264             0.032266         8.854188e-12             0.000000
           -0.029331             0.032266         8.854188e-12             0.000000
           -0.026398             0.032266         8.854188e-12             0.000000
           -0.023465             0.032266         8.854188e-12             0.000000
           -0.020531             0.032266         8.854188e-12             0.000000
           -0.017598             0.032266         8.854188e-12             0.000000
           -0.014665             0.032266         8.854188e-12             0.000000
           -0.011731             0.032266         8.854188e-12             0.000000
           -0.008798             0.032266         8.854188e-12             0.000000
           -0.005865             0.032266         8.854188e-12             0.000000
           -0.002932             0.032266         8.854188e-12             0.000000
            0.000002             0.032266         8.854188e-12             0.000000
            0.002935             0.032266         8.854188e-12             0.000000
            0.005868             0.032266         8.854188e-12             0.000000
            0.008802             0.032266         8.854188e-12             0.000000
            0.011735             0.032266         8.854188e-12             0.000000
            0.014668             0.032266         8.854188e-12             0.000000
            0.017601             0.032266         8.854188e-12             0.000000
            0.020535             0.032266         8.854188e-12             0.000000
            0.023468             0.032266         8.854188e-12             0.000000
            0.026401             0.032266         8.854188e-12             0.000000
            0.029335             0.032266         8.854188e-12             0.000000
            0.032268             0.032266         8.854188e-12             0.000000
            0.035201             0.032266         8.854188e-12             0.000000
            0.038134             0.032266         8.854188e-12             0.000000
            0.041068             0.032266         5.312513e-11             0.060000
            0.044001             0.032266         5.312513e-11             0.060000
            0.046934             0.032266         5.312513e-11             0.060000
            0.049868             0.032266         5.312513e-11             0.060000
            0.052801             0.032266         5.312513e-11             0.060000
            0.055734             0.032266         5.312513e-11             0.060000
            0.058667             0.032266         5.312513e-11             0.060000
            0.061601             0.032266         5.312513e-11             0.060000
            0.064534             0.032266         5.312513e-11             0.060000
            0.067467             0.032266         5.312513e-11             0.060000
            0.070401             0.032266         5.312513e-11             0.060000
            0.073334             0.032266         2.656256e-11             0.030000
            0.076267             0.032266         2.656256e-11             0.030000
            0.079200             0.032266         2.656256e-11             0.030000
            0.082134             0.032266         2.656256e-11             0.030000
            0.085067             0.032266         2.656256e-11             0.030000
            0.088000             0.032266         2.656256e-11             0.030000
            0.090934             0.032266         2.656256e-11             0.030000
            0.093867             0.032266         2.656256e-11             0.030000
            0.096800             0.032266         2.656256e-11             0.030000
            0.099733             0.032266         2.656256e-11             0.030000
            0.102667             0.032266         2.656256e-11             0.030000
           -0.105597             0.029333         2.656256e-11             0.030000
           -0.102663             0.029333         2.656256e-11             0.030000
           -0.099730             0.029333         2.656256e-11             0.030000
           -0.096797             0.029333         2.656256e-11             0.030000
           -0.093864             0.029333         2.656256e-11             0.030000
           -0.090930             0.029333         2.656256e-11             0.030000
           -0.087997             0.029333         2.656256e-11             0.030000
           -0.085064             0.029333         2.656256e-11             0.030000
           -0.082130             0.029333         2.656256e-11             0.030000
           -0.079197             0.029333         2.656256e-11             0.030000
           -0.076264             0.029333         2.656256e-11             0.030000
           -0.073330             0.029333         5.312513e-11             0.060000
           -0.070397             0.029333         5.312513e-11             0.060000
           -0.067464             0.029333         5.312513e-11             0.060000
           -0.064531             0.029333         5.312513e-11             0.060000
           -0.061597             0.029333         5.312513e-11             0.060000
           -0.058664             0.029333         1.770838e-11             0.200000
           -0.055731             0.029333         1.770838e-11             0.200000
           -0.052797             0.029333         5.312513e-11             0.060000
           -0.049864             0.029333         5.312513e-11             0.060000
           -0.046931             0.029333         5.312513e-11             0.060000
           -0.043998             0.029333         5.312513e-11             0.060000
           -0.041064             0.029333         5.312513e-11             0.060000
           -0.038131             0.029333         8.854188e-12             0.000000
           -0.035198             0.029333         8.854188e-12             0.000000
           -0.032264             0.029333         8.854188e-12             0.000000
           -0.029331             0.029333         8.854188e-12             0.000000
           -0.026398             0.029333         8.854188e-12             0.000000
           -0.023465             0.029333         8.854188e-12             0.000000
           -0.020531             0.029333         8.854188e-12             0.000000
           -0.017598             0.029333         8.854188e-12             0.000000
           -0.014665             0.029333         8.854188e-12             0.000000
           -0.011731             0.029333         8.854188e-12             0.000000
           -0.008798             0.029333         8.854188e-12             0.000000
           -0.005865             0.029333         8.854188e-12             0.000000
           -0.002932             0.029333         8.854188e-12             0.000000
            0.000002             0.029333         8.854188e-12             0.000000
            0.002935             0.029333         8.854188e-12             0.000000
            0.005868             0.029333         8.854188e-12             0.000000
            0.008802             0.029333         8.854188e-12             0.000000
            0.011735             0.029333         8.854188e-12             0.000000
            0.014668             0.029333         8.854188e-12             0.000000
            0.017601             0.029333         8.854188e-12             0.000000
            0.020535             0.029333         8.854188e-12             0.000000
            0.023468             0.029333         8.854188e-12             0.000000
            0.026401             0.029333         8.854188e-12             0.000000
            0.029335             0.029333         8.854188e-12             0.000000
            0.032268             0.029333         8.854188e-12             0.000000
            0.035201             0.029333         8.854188e-12             0.000000
            0.038134             0.029333         8.854188e-12             0.000000
            0.041068             0.029333         5.312513e-11             0.060000
            0.044001             0.029333         5.312513e-11             0.060000
            0.046934             0.029333         5.312513e-11             0.060000
            0.049868             0.029333         5.312513e-11             0.060000
            0.052801             0.029333         5.312513e-11             0.060000
            0.055734             0.029333         5.312513e-11             0.060000
            0.058667             0.029333         5.312513e-11             0.060000
            0.061601             0.029333         5.312513e-11             0.060000
            0.064534             0.029333         5.312513e-11             0.060000
            0.067467             0.029333         5.312513e-11             0.060000
            0.070401             0.029333         5.312513e-11             0.060000
            0.073334             0.029333         5.312513e-11             0.060000
            0.076267             0.029333         2.656256e-11             0.030000
            0.079200             0.029333         2.656256e-11             0.030000
            0.082134             0.029333         2.656256e-11             0.030000
            0.085067             0.029333         2.656256e-11             0.030000
            0.088000             0.029333         2.656256e-11             0.030000
            0.090934             0.029333         2.656256e-11             0.030000
            0.093867             0.029333         2.656256e-11             0.030000
            0.096800             0.029333         2.656256e-11             0.030000
            0.099733             0.029333         2.656256e-11             0.030000
            0.102667             0.029333         2.656256e-11             0.030000
            0.105600             0.029333         2.656256e-11             0.030000
           -0.105597             0.026400         2.656256e-11             0.030000
           -0.102663             0.026400         2.656256e-11             0.030000
           -0.099730             0.026400         2.656256e-11             0.030000
           -0.096797             0.026400         2.656256e-11             0.030000
           -0.093864             0.026400         2.656256e-11             0.030000
           -0.090930             0.026400         2.656256e-11             0.030000
           -0.087997             0.026400         2.656256e-11             0.030000
           -0.085064             0.026400         2.656256e-11             0.030000
           -0.082130             0.026400         2.656256e-11             0.030000
           -0.079197             0.026400         2.656256e-11             0.030000
           -0.076264             0.026400         5.312513e-11             0.060000
           -0.073330             0.026400         5.312513e-11             0.060000
           -0.070397             0.026400         5.312513e-11             0.060000
           -0.067464             0.026400         5.312513e-11             0.060000
           -0.064531             0.026400         5.312513e-11             0.060000
           -0.061597             0.026400         1.770838e-11             0.200000
           -0.058664             0.026400         1.770838e-11             0.200000
           -0.055731             0.026400         5.312513e-11             0.060000
           -0.052797             0.026400         5.312513e-11             0.060000
           -0.049864             0.026400         5.312513e-11             0.060000
           -0.046931             0.026400         5.312513e-11             0.060000
           -0.043998             0.026400         5.312513e-11             0.060000
           -0.041064             0.026400         8.854188e-12             0.000000
           -0.038131             0.026400         8.854188e-12             0.000000
           -0.035198             0.026400         8.854188e-12             0.000000
           -0.032264             0.026400         8.854188e-12             0.000000
           -0.029331             0.026400         8.854188e-12             0.000000
           -0.026398             0.026400         8.854188e-12             0.000000
           -0.023465             0.026400         8.854188e-12             0.000000
           -0.020531             0.026400         8.854188e-12             0.000000
           -0.017598             0.026400         8.854188e-12             0.000000
           -0.014665             0.026400         8.854188e-12             0.000000
           -0.011731             0.026400         8.854188e-12             0.000000
           -0.008798             0.026400         8.854188e-12             0.000000
           -0.005865             0.026400         8.854188e-12             0.000000
           -0.002932             0.026400         8.854188e-12             0.000000
            0.000002             0.026400         8.854188e-12             0.000000
            0.002935             0.026400         8.854188e-12             0.000000
            0.005868             0.026400         8.854188e-12             0.000000
            0.008802             0.026400         8.854188e-12             0.000000
            0.011735             0.026400         8.854188e-12             0.000000
            0.014668             0.026400         8.854188e-12             0.000000
            0.017601             0.026400         8.854188e-12             0.000000
            0.020535             0.026400         8.854188e-12             0.000000
            0.023468             0.026400         8.854188e-12             0.000000
            0.026401             0.026400         8.854188e-12             0.000000
            0.029335             0.026400         8.854188e-12             0.000000
            0.032268             0.026400         8.854188e-12             0.000000
            0.035201             0.026400         8.854188e-12             0.000000
            0.038134             0.026400         8.854188e-12             0.000000
            0.041068             0.026400         8.854188e-12             0.000000
            0.044001             0.026400         5.312513e-11             0.060000
            0.046934             0.026400         5.312513e-11             0.060000
            0.049868             0.026400         5.312513e-11             0.060000
            0.052801             0.026400         5.312513e-11             0.060000
            0.055734             0.026400         5.312513e-11             0.060000
            0.058667             0.026400         5.312513e-11             0.060000
            0.061601             0.026400         5.312513e-11             0.060000
            0.064534             0.026400         5.312513e-11             0.060000
            0.067467             0.026400         5.312513e-11             0.060000
            0.070401             0.026400         5.312513e-11             0.060000
            0.073334             0.026400         5.312513e-11             0.060000
            0.076267             0.026400         5.312513e-11             0.060000
            0.079200             0.026400         2.656256e-11             0.030000
            0.082134             0.026400         2.656256e-11             0.030000
            0.085067             0.026400         2.656256e-11             0.030000
            0.088000             0.026400         2.656256e-11             0.030000
            0.090934             0.026400         2.656256e-11             0.030000
            0.093867             0.026400         2.656256e-11             0.030000
            0.096800             0.026400         2.656256e-11             0.030000
            0.099733             0.026400         2.656256e-11             0.030000
            0.102667             0.026400         2.656256e-11             0.030000
            0.105600             0.026400         2.656256e-11             0.030000
           -0.105597             0.023466         2.656256e-11             0.030000
           -0.102663             0.023466         2.656256e-11             0.030000
           -0.099730             0.023466         2.656256e-11             0.030000
           -0.096797             0.023466         2.656256e-11             0.030000
           -0.093864             0.023466         2.656256e-11             0.030000
           -0.090930             0.023466         2.656256e-11             0.030000
           -0.087997             0.023466         2.656256e-11             0.030000
           -0.085064             0.023466         2.656256e-11             0.030000
           -0.082130             0.023466         2.656256e-11             0.030000
           -0.079197             0.023466         2.656256e-11             0.030000
           -0.076264             0.023466         5.312513e-11             0.060000
           -0.073330             0.023466         5.312513e-11             0.060000
           -0.070397             0.023466         5.312513e-11             0.060000
           -0.067464             0.023466         5.312513e-11             0.060000
           -0.064531             0.023466         5.312513e-11             0.060000
           -0.061597             0.023466         1.770838e-11             0.200000
           -0.058664             0.023466         1.770838e-11             0.200000
           -0.055731             0.023466         5.312513e-11             0.060000
           -0.052797             0.023466         5.312513e-11             0.060000
           -0.049864             0.023466         5.312513e-11             0.060000
           -0.046931             0.023466         5.312513e-11             0.060000
           -0.043998             0.023466         8.854188e-12             0.000000
           -0.041064             0.023466         8.854188e-12             0.000000
           -0.038131             0.023466         8.854188e-12             0.000000
           -0.035198             0.023466         8.854188e-12             0.000000
           -0.032264             0.023466         8.854188e-12             0.000000
           -0.029331             0.023466         8.854188e-12             0.000000
           -0.026398             0.023466         8.854188e-12             0.000000
           -0.023465             0.023466         8.854188e-12             0.000000
           -0.020531             0.023466         8.854188e-12             0.000000
           -0.017598             0.023466         8.854188e-12             0.000000
           -0.014665             0.023466         8.854188e-12             0.000000
           -0.011731             0.023466         8.854188e-12             0.000000
           -0.008798             0.023466         8.854188e-12             0.000000
           -0.005865             0.023466         8.854188e-12             0.000000
           -0.002932             0.023466         8.854188e-12             0.000000
            0.000002             0.023466         8.854188e-12             0.000000
            0.002935             0.023466         8.854188e-12             0.000000
            0.005868             0.023466         8.854188e-12             0.000000
            0.008802             0.023466         8.854188e-12             0.000000
            0.011735             0.023466         8.854188e-12             0.000000
            0.014668             0.023466         8.854188e-12             0.000000
            0.017601             0.023466         8.854188e-12             0.000000
            0.020535             0.023466         8.854188e-12             0.000000
            0.023468             0.023466         8.854188e-12             0.000000
            0.026401             0.023466         8.854188e-12             0.000000
            0.029335             0.023466         8.854188e-12             0.000000
            0.032268             0.023466         8.854188e-12             0.000000
            0.035201             0.023466         8.854188e-12             0.000000
            0.038134             0.023466         8.854188e-12             0.000000
            0.041068             0.023466         8.854188e-12             0.000000
            0.044001             0.023466         8.854188e-12             0.000000
            0.046934             0.023466         5.312513e-11             0.060000
            0.049868             0.023466         5.312513e-11             0.060000
            0.052801             0.023466         5.312513e-11             0.060000
            0.055734             0.023466         5.312513e-11             0.060000
            0.058667             0.023466         5.312513e-11             0.060000
            0.061601             0.023466         5.312513e-11             0.060000
            0.064534             0.023466         5.312513e-11             0.060000
            0.067467             0.023466         5.312513e-11             0.060000
            0.070401             0.023466         5.312513e-11             0.060000
            0.073334             0.023466         5.312513e-11             0.060000
            0.076267             0.023466         5.312513e-11             0.060000
            0.079200             0.023466         2.656256e-11             0.030000
            0.082134             0.023466         2.656256e-11             0.030000
            0.085067             0.023466         2.656256e-11             0.030000
            0.088000             0.023466         2.656256e-11             0.030000
            0.090934             0.023466         2.656256e-11             0.030000
            0.093867             0.023466         2.656256e-11             0.030000
            0.096800             0.023466         2.656256e-11             0.030000
            0.099733             0.023466         2.656256e-11             0.030000
            0.102667             0.023466         2.656256e-11             0.030000
            0.105600             0.023466         2.656256e-11             0.030000
           -0.105597             0.020533         2.656256e-11             0.030000
           -0.102663             0.020533         2.656256e-11             0.030000
           -0.099730             0.020533         2.656256e-11             0.030000
           -0.096797             0.020533         2.656256e-11             0.030000
           -0.093864             0.020533         2.656256e-11             0.030000
           -0.090930             0.020533         2.656256e-11             0.030000
           -0.087997             0.020533         2.656256e-11             0.030000
           -0.085064             0.020533         2.656256e-11             0.030000
           -0.082130             0.020533         2.656256e-11             0.030000
           -0.079197             0.020533         5.312513e-11             0.060000
           -0.076264             0.020533         5.312513e-11             0.060000
           -0.073330             0.020533         5.312513e-11             0.060000
           -0.070397             0.020533         5.312513e-11             0.060000
           -0.067464             0.020533         5.312513e-11             0.060000
           -0.064531             0.020533         1.770838e-11             0.200000
           -0.061597             0.020533         1.770838e-11             0.200000
           -0.058664             0.020533         1.770838e-11             0.200000
           -0.055731             0.020533         5.312513e-11             0.060000
           -0.052797             0.020533         5.312513e-11             0.060000
           -0.049864             0.020533         5.312513e-11             0.060000
           -0.046931             0.020533         5.312513e-11             0.060000
           -0.043998             0.020533         8.854188e-12             0.000000
           -0.041064             0.020533         8.854188e-12             0.000000
           -0.038131             0.020533         8.854188e-12             0.000000
           -0.035198             0.020533         8.854188e-12             0.000000
           -0.032264             0.020533         8.854188e-12             0.000000
           -0.029331             0.020533         8.854188e-12             0.000000
           -0.026398             0.020533         8.854188e-12             0.000000
           -0.023465             0.020533         8.854188e-12             0.000000
           -0.020531             0.020533         8.854188e-12             0.000000
           -0.017598             0.020533         8.854188e-12             0.000000
           -0.014665             0.020533         8.854188e-12             0.000000
           -0.011731             0.020533         8.854188e-12             0.000000
           -0.008798             0.020533         8.854188e-12             0.000000
           -0.005865             0.020533         8.854188e-12             0.000000
           -0.002932             0.020533         8.854188e-12             0.000000
            0.000002             0.020533         8.854188e-12             0.000000
            0.002935             0.020533         8.854188e-12             0.000000
            0.005868             0.020533         8.854188e-12             0.000000
            0.008802             0.020533         8.854188e-12             0.000000
            0.011735             0.020533         8.854188e-12             0.000000
            0.014668             0.020533         8.854188e-12             0.000000
            0.017601             0.020533         8.854188e-12             0.000000
            0.020535             0.020533         8.854188e-12             0.000000
            0.023468             0.020533         8.854188e-12             0.000000
            0.026401             0.020533         8.854188e-12             0.000000
            0.029335             0.020533         8.854188e-12             0.000000
            0.032268             0.020533         8.854188e-12             0.000000
            0.035201             0.020533         8.854188e-12             0.000000
            0.038134             0.020533         8.854188e-12             0.000000
            0.041068             0.020533         8.854188e-12             0.000000
            0.044001             0.020533         8.854188e-12             0.000000
            0.046934             0.020533         5.312513e-11             0.060000
            0.049868             0.020533         5.312513e-11             0.060000
            0.052801             0.020533         5.312513e-11             0.060000
            0.055734             0.020533         5.312513e-11             0.060000
            0.058667             0.020533         5.312513e-11             0.060000
            0.061601             0.020533         5.312513e-11             0.060000
            0.064534             0.020533         5.312513e-11             0.060000
            0.067467             0.020533         5.312513e-11             0.060000
            0.070401             0.020533         5.312513e-11             0.060000
            0.073334             0.020533         5.312513e-11             0.060000
            0.076267             0.020533         5.312513e-11             0.060000
            0.079200             0.020533         5.312513e-11             0.060000
            0.082134             0.020533         2.656256e-11             0.030000
            0.085067             0.020533         2.656256e-11             0.030000
            0.088000             0.020533         2.656256e-11             0.030000
            0.090934             0.020533         2.656256e-11             0.030000
            0.093867             0.020533         2.656256e-11             0.030000
            0.096800             0.020533         2.656256e-11             0.030000
            0.099733             0.020533         2.656256e-11             0.030000
            0.102667             0.020533         2.656256e-11             0.030000
            0.105600             0.020533         2.656256e-11             0.030000
           -0.108530             0.017600         2.656256e-11             0.030000
           -0.105597             0.017600         2.656256e-11             0.030000
           -0.102663             0.017600         2.656256e-11             0.030000
           -0.099730             0.017600         2.656256e-11             0.030000
           -0.096797             0.017600         2.656256e-11             0.030000
           -0.093864             0.017600         2.656256e-11             0.030000
           -0.090930             0.017600         2.656256e-11             0.030000
           -0.087997             0.017600         2.656256e-11             0.030000
           -0.085064             0.017600         2.656256e-11             0.030000
           -0.082130             0.017600         2.656256e-11             0.030000
           -0.079197             0.017600         5.312513e-11             0.060000
           -0.076264             0.017600         5.312513e-11             0.060000
           -0.073330             0.017600         5.312513e-11             0.060000
           -0.070397             0.017600         5.312513e-11             0.060000
           -0.067464             0.017600         5.312513e-11             0.060000
           -0.064531             0.017600         1.770838e-11             0.200000
           -0.061597             0.017600         1.770838e-11             0.200000
           -0.058664             0.017600         5.312513e-11             0.060000
           -0.055731             0.017600         5.312513e-11             0.060000
           -0.052797             0.017600         5.312513e-11             0.060000
           -0.049864             0.017600         5.312513e-11             0.060000
           -0.046931             0.017600         8.854188e-12             0.000000
           -0.043998             0.017600         8.854188e-12             0.000000
           -0.041064             0.017600         8.854188e-12             0.000000
           -0.038131             0.017600         8.854188e-12             0.000000
           -0.035198             0.017600         8.854188e-12             0.000000
           -0.032264             0.017600         8.854188e-12             0.000000
           -0.029331             0.017600         8.854188e-12             0.000000
           -0.026398             0.017600         8.854188e-12             0.000000
           -0.023465             0.017600         8.854188e-12             0.000000
           -0.020531             0.017600         8.854188e-12             0.000000
           -0.017598             0.017600         8.854188e-12             0.000000
           -0.014665             0.017600         8.854188e-12             0.000000
           -0.011731             0.017600         8.854188e-12             0.000000
           -0.008798             0.017600         8.854188e-12             0.000000
           -0.005865             0.017600         8.854188e-12             0.000000
           -0.002932             0.017600         8.854188e-12             0.000000
            0.000002             0.017600         8.854188e-12             0.000000
            0.002935             0.017600         8.854188e-12             0.000000
            0.005868             0.017600         8.854188e-12             0.000000
            0.008802             0.017600         8.854188e-12             0.000000
            0.011735             0.017600         8.854188e-12             0.000000
            0.014668             0.017600         8.854188e-12             0.000000
            0.017601             0.017600         8.854188e-12             0.000000
            0.020535             0.017600         8.854188e-12             0.000000
            0.023468             0.017600         8.854188e-12             0.000000
            0.026401             0.017600         8.854188e-12             0.000000
            0.029335             0.017600         8.854188e-12             0.000000
            0.032268             0.017600         8.854188e-12             0.000000
            0.035201             0.017600         8.854188e-12             0.000000
            0.038134             0.017600         8.854188e-12             0.000000
            0.041068             0.017600         8.854188e-12             0.000000
            0.044001             0.017600         8.854188e-12             0.000000
            0.046934             0.017600         8.854188e-12             0.000000
            0.049868             0.017600         5.312513e-11             0.060000
            0.052801             0.017600         5.312513e-11             0.060000
            0.055734             0.017600         5.312513e-11             0.060000
            0.058667             0.017600         5.312513e-11             0.060000
            0.061601             0.017600         5.312513e-11             0.060000
            0.064534             0.017600         5.312513e-11             0.060000
            0.067467             0.017600         5.312513e-11             0.060000
            0.070401             0.017600         5.312513e-11             0.060000
            0.073334             0.017600         5.312513e-11             0.060000
            0.076267             0.017600         5.312513e-11             0.060000
            0.079200             0.017600         5.312513e-11             0.060000
            0.082134             0.017600         2.656256e-11             0.030000
            0.085067             0.017600         2.656256e-11             0.030000
            0.088000             0.017600         2.656256e-11             0.030000
            0.090934             0.017600         2.656256e-11             0.030000
            0.093867             0.017600         2.656256e-11             0.030000
            0.096800             0.017600         2.656256e-11             0.030000
            0.099733             0.017600         2.656256e-11             0.030000
            0.102667             0.017600         2.656256e-11             0.030000
            0.105600             0.017600         2.656256e-11             0.030000
            0.108533             0.017600         2.656256e-11             0.030000
           -0.108530             0.014667         2.656256e-11             0.030000
           -0.105597             0.014667         2.656256e-11             0.030000
           -0.102663             0.014667         2.656256e-11             0.030000
           -0.099730             0.014667         2.656256e-11             0.030000
           -0.096797             0.014667         2.656256e-11             0.030000
           -0.093864             0.014667         2.656256e-11             0.030000
           -0.090930             0.014667         2.656256e-11             0.030000
           -0.087997             0.014667         2.656256e-11             0.030000
           -0.085064             0.014667         2.656256e-11             0.030000
           -0.082130             0.014667         5.312513e-11             0.060000
           -0.079197             0.014667         5.312513e-11             0.060000
           -0.076264             0.014667         5.312513e-11             0.060000
           -0.073330             0.014667         5.312513e-11             0.060000
           -0.070397             0.014667         5.312513e-11             0.060000
           -0.067464             0.014667         5.312513e-11             0.060000
           -0.064531             0.014667         1.770838e-11             0.200000
           -0.061597             0.014667         1.770838e-11             0.200000
           -0.058664             0.014667         5.312513e-11             0.060000
           -0.055731             0.014667         5.312513e-11             0.060000
           -0.052797             0.014667         5.312513e-11             0.060000
           -0.049864             0.014667         5.312513e-11             0.060000
           -0.046931             0.014667         8.854188e-12             0.000000
           -0.043998             0.014667         8.854188e-12             0.000000
           -0.041064             0.014667         8.854188e-12             0.000000
           -0.038131             0.014667         8.854188e-12             0.000000
           -0.035198             0.014667         8.854188e-12             0.000000
           -0.032264             0.014667         8.854188e-12             0.000000
           -0.029331             0.014667         8.854188e-12             0.000000
           -0.026398             0.014667         8.854188e-12             0.000000
           -0.023465             0.014667         8.854188e-12             0.000000
           -0.020531             0.014667         8.854188e-12             0.000000
           -0.017598             0.014667         8.854188e-12             0.000000
           -0.014665             0.014667         8.854188e-12             0.000000
           -0.011731             0.014667         8.854188e-12             0.000000
           -0.008798             0.014667         8.854188e-12             0.000000
           -0.005865             0.014667         8.854188e-12             0.000000
           -0.002932             0.014667         8.854188e-12             0.000000
            0.000002             0.014667         8.854188e-12             0.000000
            0.002935             0.014667         8.854188e-12             0.000000
            0.005868             0.014667         8.854188e-12             0.000000
            0.008802             0.014667         8.854188e-12             0.000000
            0.011735             0.014667         8.854188e-12             0.000000
            0.014668             0.014667         8.854188e-12             0.000000
            0.017601             0.014667         8.854188e-12             0.000000
            0.020535             0.014667         8.854188e-12             0.000000
            0.023468             0.014667         8.854188e-12             0.000000
            0.026401             0.014667         8.854188e-12             0.000000
            0.029335             0.014667         8.854188e-12             0.000000
            0.032268             0.014667         8.854188e-12             0.000000
            0.035201             0.014667         8.854188e-12             0.000000
            0.038134             0.014667         8.854188e-12             0.000000
            0.041068             0.014667         8.854188e-12             0.000000
            0.044001             0.014667         8.854188e-12             0.000000
            0.046934             0.014667         8.854188e-12             0.000000
            0.049868             0.014667         5.312513e-11             0.060000
            0.052801             0.014667         5.312513e-11             0.060000
            0.055734             0.014667         5.312513e-11             0.060000
            0.058667             0.014667         5.312513e-11             0.060000
            0.061601             0.014667         5.312513e-11             0.060000
            0.064534             0.014667         5.312513e-11             0.060000
            0.067467             0.014667         5.312513e-11             0.060000
            0.070401             0.014667         5.312513e-11             0.060000
            0.073334             0.014667         5.312513e-11             0.060000
            0.076267             0.014667         5.312513e-11             0.060000
            0.079200             0.014667         5.312513e-11             0.060000
            0.082134             0.014667         5.312513e-11             0.060000
            0.085067             0.014667         2.656256e-11             0.030000
            0.088000             0.014667         2.656256e-11             0.030000
            0.090934             0.014667         2.656256e-11             0.030000
            0.093867             0.014667         2.656256e-11             0.030000
            0.096800             0.014667         2.656256e-11             0.030000
            0.099733             0.014667         2.656256e-11             0.030000
            0.102667             0.014667         2.656256e-11             0.030000
            0.105600             0.014667         2.656256e-11             0.030000
            0.108533             0.014667         2.656256e-11             0.030000
           -0.108530             0.011733         2.656256e-11             0.030000
           -0.105597             0.011733         2.656256e-11             0.030000
           -0.102663             0.011733         2.656256e-11             0.030000
           -0.099730             0.011733         2.656256e-11             0.030000
           -0.096797             0.011733         2.656256e-11             0.030000
           -0.093864             0.011733         2.656256e-11             0.030000
           -0.090930             0.011733         2.656256e-11             0.030000
           -0.087997             0.011733         2.656256e-11             0.030000
           -0.085064             0.011733         2.656256e-11             0.030000
           -0.082130             0.011733         5.312513e-11             0.060000
           -0.079197             0.011733         5.312513e-11             0.060000
           -0.076264             0.011733         5.312513e-11             0.060000
           -0.073330             0.011733         5.312513e-11             0.060000
           -0.070397             0.011733         5.312513e-11             0.060000
           -0.067464             0.011733         5.312513e-11             0.060000
           -0.064531             0.011733         1.770838e-11             0.200000
           -0.061597             0.011733         1.770838e-11             0.200000
           -0.058664             0.011733         5.312513e-11             0.060000
           -0.055731             0.011733         5.312513e-11             0.060000
           -0.052797             0.011733         5.312513e-11             0.060000
           -0.049864             0.011733         8.854188e-12             0.000000
           -0.046931             0.011733         8.854188e-12             0.000000
           -0.043998             0.011733         8.854188e-12             0.000000
           -0.041064             0.011733         8.854188e-12             0.000000
           -0.038131             0.011733         8.854188e-12             0.000000
           -0.035198             0.011733         8.854188e-12             0.000000
           -0.032264             0.011733         8.854188e-12             0.000000
           -0.029331             0.011733         8.854188e-12             0.000000
           -0.026398             0.011733         8.854188e-12             0.000000
           -0.023465             0.011733         8.854188e-12             0.000000
           -0.020531             0.011733         8.854188e-12             0.000000
           -0.017598             0.011733         8.854188e-12             0.000000
           -0.014665             0.011733         8.854188e-12             0.000000
           -0.011731             0.011733         8.854188e-12             0.000000
           -0.008798             0.011733         8.854188e-12             0.000000
           -0.005865             0.011733         8.854188e-12             0.000000
           -0.002932             0.011733         8.854188e-12             0.000000
            0.000002             0.011733         8.854188e-12             0.000000
            0.002935             0.011733         8.854188e-12             0.000000
            0.005868             0.011733         8.854188e-12             0.000000
            0.008802             0.011733         8.854188e-12             0.000000
            0.011735             0.011733         8.854188e-12             0.000000
            0.014668             0.011733         8.854188e-12             0.000000
            0.017601             0.011733         8.854188e-12             0.000000
            0.020535             0.011733         8.854188e-12             0.000000
            0.023468             0.011733         8.854188e-12             0.000000
            0.026401             0.011733         8.854188e-12             0.000000
            0.029335             0.011733         8.854188e-12             0.000000
            0.032268             0.011733         8.854188e-12             0.000000
            0.035201             0.011733         8.854188e-12             0.000000
            0.038134             0.011733         8.854188e-12             0.000000
            0.041068             0.011733         8.854188e-12             0.000000
            0.044001             0.011733         8.854188e-12             0.000000
            0.046934             0.011733         8.854188e-12             0.000000
            0.049868             0.011733         8.854188e-12             0.000000
            0.052801             0.011733         5.312513e-11             0.060000
            0.055734             0.011733         5.312513e-11             0.060000
            0.058667             0.011733         5.312513e-11             0.060000
            0.061601             0.011733         5.312513e-11             0.060000
            0.064534             0.011733         5.312513e-11             0.060000
            0.067467             0.011733         5.312513e-11             0.060000
            0.070401             0.011733         5.312513e-11             0.060000
            0.073334             0.011733         5.312513e-11             0.060000
            0.076267             0.011733         5.312513e-11             0.060000
            0.079200             0.011733         5.312513e-11             0.060000
            0.082134             0.011733         5.312513e-11             0.060000
            0.085067             0.011733         2.656256e-11             0.030000
            0.088000             0.011733         2.656256e-11             0.030000
            0.090934             0.011733         2.656256e-11             0.030000
            0.093867             0.011733         2.656256e-11             0.030000
            0.096800             0.011733         2.656256e-11             0.030000
            0.099733             0.011733         2.656256e-11             0.030000
            0.102667             0.011733         2.656256e-11             0.030000
            0.105600             0.011733         2.656256e-11             0.030000
            0.108533             0.011733         2.656256e-11             0.030000
           -0.108530             0.008800         2.656256e-11             0.030000
           -0.105597             0.008800         2.656256e-11             0.030000
           -0.102663             0.008800         2.656256e-11             0.030000
           -0.099730             0.008800         2.656256e-11             0.030000
           -0.096797             0.008800         2.656256e-11             0.030000
           -0.093864             0.008800         2.656256e-11             0.030000
           -0.090930             0.008800         2.656256e-11             0.030000
           -0.087997             0.008800         2.656256e-11             0.030000
           -0.085064             0.008800         5.312513e-11             0.060000
           -0.082130             0.008800         5.312513e-11             0.060000
           -0.079197             0.008800         5.312513e-11             0.060000
           -0.076264             0.008800         5.312513e-11             0.060000
           -0.073330             0.008800         5.312513e-11             0.060000
           -0.070397             0.008800         5.312513e-11             0.060000
           -0.067464             0.008800         5.312513e-11             0.060000
           -0.064531             0.008800         1.770838e-11             0.200000
           -0.061597             0.008800         1.770838e-11             0.200000
           -0.058664             0.008800         5.312513e-11             0.060000
           -0.055731             0.008800         5.312513e-11             0.060000
           -0.052797             0.008800         5.312513e-11             0.060000
           -0.049864             0.008800         8.854188e-12             0.000000
           -0.046931             0.008800         8.854188e-12             0.000000
           -0.043998             0.008800         8.854188e-12             0.000000
           -0.041064             0.008800         8.854188e-12             0.000000
           -0.038131             0.008800         8.854188e-12             0.000000
           -0.035198             0.008800         8.854188e-12             0.000000
           -0.032264             0.008800         8.854188e-12             0.000000
           -0.029331             0.008800         8.854188e-12             0.000000
           -0.026398             0.008800         8.854188e-12             0.000000
           -0.023465             0.008800         8.854188e-12             0.000000
           -0.020531             0.008800         8.854188e-12             0.000000
           -0.017598             0.008800         8.854188e-12             0.000000
           -0.014665             0.008800         8.854188e-12             0.000000
           -0.011731             0.008800         8.854188e-12             0.000000
           -0.008798             0.008800         8.854188e-12             0.000000
           -0.005865             0.008800         8.854188e-12             0.000000
           -0.002932             0.008800         8.854188e-12             0.000000
            0.000002             0.008800         8.854188e-12             0.000000
            0.002935             0.008800         8.854188e-12             0.000000
            0.005868             0.008800         8.854188e-12             0.000000
            0.008802             0.008800         8.854188e-12             0.000000
            0.011735             0.008800         8.854188e-12             0.000000
            0.014668             0.008800         8.854188e-12             0.000000
            0.017601             0.008800         8.854188e-12             0.000000
            0.020535             0.008800         8.854188e-12             0.000000
            0.023468             0.008800         8.854188e-12             0.000000
            0.026401             0.008800         8.854188e-12             0.000000
            0.029335             0.008800         8.854188e-12             0.000000
            0.032268             0.008800         8.854188e-12             0.000000
            0.035201             0.008800         8.854188e-12             0.000000
            0.038134             0.008800         8.854188e-12             0.000000
            0.041068             0.008800         8.854188e-12             0.000000
            0.044001             0.008800         8.854188e-12             0.000000
            0.046934             0.008800         8.854188e-12             0.000000
            0.049868             0.008800         8.854188e-12             0.000000
            0.052801             0.008800         5.312513e-11             0.060000
            0.055734             0.008800         5.312513e-11             0.060000
            0.058667             0.008800         5.312513e-11             0.060000
            0.061601             0.008800         5.312513e-11             0.060000
            0.064534             0.008800         5.312513e-11             0.060000
            0.067467             0.008800         5.312513e-11             0.060000
            0.070401             0.008800         5.312513e-11             0.060000
            0.073334             0.008800         5.312513e-11             0.060000
            0.076267             0.008800         5.312513e-11             0.060000
            0.079200             0.008800         5.312513e-11             0.060000
            0.082134             0.008800         5.312513e-11             0.060000
            0.085067             0.008800         5.312513e-11             0.060000
            0.088000             0.008800         2.656256e-11             0.030000
            0.090934             0.008800         2.656256e-11             0.030000
            0.093867             0.008800         2.656256e-11             0.030000
            0.096800             0.008800         2.656256e-11             0.030000
            0.099733             0.008800         2.656256e-11             0.030000
            0.102667             0.008800         2.656256e-11             0.030000
            0.105600             0.008800         2.656256e-11             0.030000
            0.108533             0.008800         2.656256e-11             0.030000
           -0.108530             0.005867         2.656256e-11             0.030000
           -0.105597             0.005867         2.656256e-11             0.030000
           -0.102663             0.005867         2.656256e-11             0.030000
           -0.099730             0.005867         2.656256e-11             0.030000
           -0.096797             0.005867         2.656256e-11             0.030000
           -0.093864             0.005867         2.656256e-11             0.030000
           -0.090930             0.005867         2.656256e-11             0.030000
           -0.087997             0.005867         5.312513e-11             0.060000
           -0.085064             0.005867         5.312513e-11             0.060000
           -0.082130             0.005867         5.312513e-11             0.060000
           -0.079197             0.005867         5.312513e-11             0.060000
           -0.076264             0.005867         5.312513e-11             0.060000
           -0.073330             0.005867         5.312513e-11             0.060000
           -0.070397             0.005867         5.312513e-11             0.060000
           -0.067464             0.005867         1.770838e-11             0.200000
           -0.064531             0.005867         1.770838e-11             0.200000
           -0.061597             0.005867         5.312513e-11             0.060000
           -0.058664             0.005867         5.312513e-11             0.060000
           -0.055731             0.005867         5.312513e-11             0.060000
           -0.052797             0.005867         8.854188e-12             0.000000
           -0.049864             0.005867         8.854188e-12             0.000000
           -0.046931             0.005867         8.854188e-12             0.000000
           -0.043998             0.005867         8.854188e-12             0.000000
           -0.041064             0.005867         8.854188e-12             0.000000
           -0.038131             0.005867         8.854188e-12             0.000000
           -0.035198             0.005867         8.854188e-12             0.000000
           -0.032264             0.005867         8.854188e-12             0.000000
           -0.029331             0.005867         8.854188e-12             0.000000
           -0.026398             0.005867         8.854188e-12             0.000000
           -0.023465             0.005867         8.854188e-12             0.000000
           -0.020531             0.005867         8.854188e-12             0.000000
           -0.017598             0.005867         8.854188e-12             0.000000
           -0.014665             0.005867         8.854188e-12             0.000000
           -0.011731             0.005867         8.854188e-12             0.000000
           -0.008798             0.005867         8.854188e-12             0.000000
           -0.005865             0.005867         8.854188e-12             0.000000
           -0.002932             0.005867         8.854188e-12             0.000000
            0.000002             0.005867         8.854188e-12             0.000000
            0.002935             0.005867         8.854188e-12             0.000000
            0.005868             0.005867         8.854188e-12             0.000000
            0.008802             0.005867         8.854188e-12             0.000000
            0.011735             0.005867         8.854188e-12             0.000000
            0.014668             0.005867         8.854188e-12             0.000000
            0.017601             0.005867         8.854188e-12             0.000000
            0.020535             0.005867         8.854188e-12             0.000000
            0.023468             0.005867         8.854188e-12             0.000000
            0.026401             0.005867         8.854188e-12             0.000000
            0.029335             0.005867         8.854188e-12             0.000000
            0.032268             0.005867         8.854188e-12             0.000000
            0.035201             0.005867         8.854188e-12             0.000000
            0.038134             0.005867         8.854188e-12             0.000000
            0.041068             0.005867         8.854188e-12             0.000000
            0.044001             0.005867         8.854188e-12             0.000000
            0.046934             0.005867         8.854188e-12             0.000000
            0.049868             0.005867         8.854188e-12             0.000000
            0.052801             0.005867         8.854188e-12             0.000000
            0.055734             0.005867         5.312513e-11             0.060000
            0.058667             0.005867         5.312513e-11             0.060000
            0.061601             0.005867         5.312513e-11             0.060000
            0.064534             0.005867         5.312513e-11             0.060000
            0.067467             0.005867         5.312513e-11             0.060000
            0.070401             0.005867         5.312513e-11             0.060000
            0.073334             0.005867         5.312513e-11             0.060000
            0.076267             0.005867         5.312513e-11             0.060000
            0.079200             0.005867         5.312513e-11             0.060000
            0.082134             0.005867         5.312513e-11             0.060000
            0.085067             0.005867         5.312513e-11             0.060000
            0.088000             0.005867         5.312513e-11             0.060000
            0.090934             0.005867         2.656256e-11             0.030000
            0.093867             0.005867         2.656256e-11             0.030000
            0.096800             0.005867         2.656256e-11             0.030000
            0.099733             0.005867         2.656256e-11             0.030000
            0.102667             0.005867         2.656256e-11             0.030000
            0.105600             0.005867         2.656256e-11             0.030000
            0.108533             0.005867         2.656256e-11             0.030000
           -0.108530             0.002933         2.656256e-11             0.030000
           -0.105597             0.002933         2.656256e-11             0.030000
           -0.102663             0.002933         2.656256e-11             0.030000
           -0.099730             0.002933         2.656256e-11             0.030000
           -0.096797             0.002933         2.656256e-11             0.030000
           -0.093864             0.002933         2.656256e-11             0.030000
           -0.090930             0.002933         2.656256e-11             0.030000
           -0.087997             0.002933         5.312513e-11             0.060000
           -0.085064             0.002933         5.312513e-11             0.060000
           -0.082130             0.002933         5.312513e-11             0.060000
           -0.079197             0.002933         5.312513e-11             0.060000
           -0.076264             0.002933         5.312513e-11             0.060000
           -0.073330             0.002933         5.312513e-11             0.060000
           -0.070397             0.002933         5.312513e-11             0.060000
           -0.067464             0.002933         1.770838e-11             0.200000
           -0.064531             0.002933         1.770838e-11             0.200000
           -0.061597             0.002933         5.312513e-11             0.060000
           -0.058664             0.002933         5.312513e-11             0.060000
           -0.055731             0.002933         8.854188e-12             0.000000
           -0.052797             0.002933         8.854188e-12             0.000000
           -0.049864             0.002933         8.854188e-12             0.000000
           -0.046931             0.002933         8.854188e-12             0.000000
           -0.043998             0.002933         8.854188e-12             0.000000
           -0.041064             0.002933         8.854188e-12             0.000000
           -0.038131             0.002933         8.854188e-12             0.000000
           -0.035198             0.002933         8.854188e-12             0.000000
           -0.032264             0.002933         8.854188e-12             0.000000
           -0.029331             0.002933         8.854188e-12             0.000000
           -0.026398             0.002933         8.854188e-12             0.000000
           -0.023465             0.002933         8.854188e-12             0.000000
           -0.020531             0.002933         8.854188e-12             0.000000
           -0.017598             0.002933         8.854188e-12             0.000000
           -0.014665             0.002933         8.854188e-12             0.000000
           -0.011731             0.002933         8.854188e-12             0.000000
           -0.008798             0.002933         8.854188e-12             0.000000
           -0.005865             0.002933         8.854188e-12             0.000000
           -0.002932             0.002933         8.854188e-12             0.000000
            0.000002             0.002933         8.854188e-12             0.000000
            0.002935             0.002933         8.854188e-12             0.000000
            0.005868             0.002933         8.854188e-12             0.000000
            0.008802             0.002933         8.854188e-12             0.000000
            0.011735             0.002933         8.854188e-12             0.000000
            0.014668             0.002933         8.854188e-12             0.000000
            0.017601             0.002933         8.854188e-12             0.000000
            0.020535             0.002933         8.854188e-12             0.000000
            0.023468             0.002933         8.854188e-12             0.000000
            0.026401             0.002933         8.854188e-12             0.000000
            0.029335             0.002933         8.854188e-12             0.000000
            0.032268             0.002933         8.854188e-12             0.000000
            0.035201             0.002933         8.854188e-12             0.000000
            0.038134             0.002933         8.854188e-12             0.000000
            0.041068             0.002933         8.854188e-12             0.000000
            0.044001             0.002933         8.854188e-12             0.000000
            0.046934             0.002933         8.854188e-12             0.000000
            0.049868             0.002933         8.854188e-12             0.000000
            0.052801             0.002933         8.854188e-12             0.000000
            0.055734             0.002933         8.854188e-12             0.000000
            0.058667             0.002933         5.312513e-11             0.060000
            0.061601             0.002933         5.312513e-11             0.060000
            0.064534             0.002933         5.312513e-11             0.060000
            0.067467             0.002933         5.312513e-11             0.060000
            0.070401             0.002933         5.312513e-11             0.060000
            0.073334             0.002933         5.312513e-11             0.060000
            0.076267             0.002933         5.312513e-11             0.060000
            0.079200             0.002933         5.312513e-11             0.060000
            0.082134             0.002933         5.312513e-11             0.060000
            0.085067             0.002933         5.312513e-11             0.060000
            0.088000             0.002933         5.312513e-11             0.060000
            0.090934             0.002933         2.656256e-11             0.030000
            0.093867             0.002933         2.656256e-11             0.030000
            0.096800             0.002933         2.656256e-11             0.030000
            0.099733             0.002933         2.656256e-11             0.030000
            0.102667             0.002933         2.656256e-11             0.030000
            0.105600             0.002933         2.656256e-11             0.030000
            0.108533             0.002933         2.656256e-11             0.030000
           -0.108530             0.000000         2.656256e-11             0.030000
           -0.105597             0.000000         2.656256e-11             0.030000
           -0.102663             0.000000         2.656256e-11             0.030000
           -0.099730             0.000000         2.656256e-11             0.030000
           -0.096797             0.000000         2.656256e-11             0.030000
           -0.093864             0.000000         2.656256e-11             0.030000
           -0.090930             0.000000         5.312513e-11             0.060000
           -0.087997             0.000000         5.312513e-11             0.060000
           -0.085064             0.000000         5.312513e-11             0.060000
           -0.082130             0.000000         5.312513e-11             0.060000
           -0.079197             0.000000         5.312513e-11             0.060000
           -0.076264             0.000000         5.312513e-11             0.060000
           -0.073330             0.000000         5.312513e-11             0.060000
           -0.070397             0.000000         5.312513e-11             0.060000
           -0.067464             0.000000         1.770838e-11             0.200000
           -0.064531             0.000000         1.770838e-11             0.200000
           -0.061597             0.000000         5.312513e-11             0.060000
           -0.058664             0.000000         5.312513e-11             0.060000
           -0.055731             0.000000         8.854188e-12             0.000000
           -0.052797             0.000000         8.854188e-12             0.000000
           -0.049864             0.000000         8.854188e-12             0.000000
           -0.046931             0.000000         8.854188e-12             0.000000
           -0.043998             0.000000         8.854188e-12             0.000000
           -0.041064             0.000000         8.854188e-12             0.000000
           -0.038131             0.000000         8.854188e-12             0.000000
           -0.035198             0.000000         8.854188e-12             0.000000
           -0.032264             0.000000         8.854188e-12             0.000000
           -0.029331             0.000000         8.854188e-12             0.000000
           -0.026398             0.000000         8.854188e-12             0.000000
           -0.023465             0.000000         8.854188e-12             0.000000
           -0.020531             0.000000         8.854188e-12             0.000000
           -0.017598             0.000000         8.854188e-12             0.000000
           -0.014665             0.000000         8.854188e-12             0.000000
           -0.011731             0.000000         8.854188e-12             0.000000
           -0.008798             0.000000         8.854188e-12             0.000000
           -0.005865             0.000000         8.854188e-12             0.000000
           -0.002932             0.000000         8.854188e-12             0.000000
            0.000002             0.000000         8.854188e-12             0.000000
            0.002935             0.000000         8.854188e-12             0.000000
            0.005868             0.000000         8.854188e-12             0.000000
            0.008802             0.000000         8.854188e-12             0.000000
            0.011735             0.000000         8.854188e-12             0.000000
            0.014668             0.000000         8.854188e-12             0.000000
            0.017601             0.000000         8.854188e-12             0.000000
            0.020535             0.000000         8.854188e-12             0.000000
            0.023468             0.000000         8.854188e-12             0.000000
            0.026401             0.000000         8.854188e-12             0.000000
            0.029335             0.000000         8.854188e-12             0.000000
            0.032268             0.000000         8.854188e-12             0.000000
            0.035201             0.000000         8.854188e-12             0.000000
            0.038134             0.000000         8.854188e-12             0.000000
            0.041068             0.000000         8.854188e-12             0.000000
            0.044001             0.000000         8.854188e-12             0.000000
            0.046934             0.000000         8.854188e-12             0.000000
            0.049868             0.000000         8.854188e-12             0.000000
            0.052801             0.000000         8.854188e-12             0.000000
            0.055734             0.000000         8.854188e-12             0.000000
            0.058667             0.000000         5.312513e-11             0.060000
            0.061601             0.000000         5.312513e-11             0.060000
            0.064534             0.000000         5.312513e-11             0.060000
            0.067467             0.000000         5.312513e-11             0.060000
            0.070401             0.000000         5.312513e-11             0.060000
            0.073334             0.000000         5.312513e-11             0.060000
            0.076267             0.000000         5.312513e-11             0.060000
            0.079200             0.000000         5.312513e-11             0.060000
            0.082134             0.000000         5.312513e-11             0.060000
            0.085067             0.000000         5.312513e-11             0.060000
            0.088000             0.000000         5.312513e-11             0.060000
            0.090934             0.000000         5.312513e-11             0.060000
            0.093867             0.000000         2.656256e-11             0.030000
            0.096800             0.000000         2.656256e-11             0.030000
            0.099733             0.000000         2.656256e-11             0.030000
            0.102667             0.000000         2.656256e-11             0.030000
            0.105600             0.000000         2.656256e-11             0.030000
            0.108533             0.000000         2.656256e-11             0.030000
           -0.108530            -0.002933         2.656256e-11             0.030000
           -0.105597            -0.002933         2.656256e-11             0.030000
           -0.102663            -0.002933         2.656256e-11             0.030000
           -0.099730            -0.002933         2.656256e-11             0.030000
           -0.096797            -0.002933         2.656256e-11             0.030000
           -0.093864            -0.002933         2.656256e-11             0.030000
           -0.090930            -0.002933         2.656256e-11             0.030000
           -0.087997            -0.002933         5.312513e-11             0.060000
           -0.085064            -0.002933         5.312513e-11             0.060000
           -0.082130            -0.002933         5.312513e-11             0.060000
           -0.079197            -0.002933         5.312513e-11             0.060000
           -0.076264            -0.002933         5.312513e-11             0.060000
           -0.073330            -0.002933         5.312513e-11             0.060000
           -0.070397            -0.002933         5.312513e-11             0.060000
           -0.067464            -0.002933         1.770838e-11             0.200000
           -0.064531            -0.002933         1.770838e-11             0.200000
           -0.061597            -0.002933         5.312513e-11             0.060000
           -0.058664            -0.002933         5.312513e-11             0.060000
           -0.055731            -0.002933         8.854188e-12             0.000000
           -0.052797            -0.002933         8.854188e-12             0.000000
           -0.049864            -0.002933         8.854188e-12             0.000000
           -0.046931            -0.002933         8.854188e-12             0.000000
           -0.043998            -0.002933         8.854188e-12             0.000000
           -0.041064            -0.002933         8.854188e-12             0.000000
           -0.038131            -0.002933         8.854188e-12             0.000000
           -0.035198            -0.002933         8.854188e-12             0.000000
           -0.032264            -0.002933         8.854188e-12             0.000000
           -0.029331            -0.002933         8.854188e-12             0.000000
           -0.026398            -0.002933         8.854188e-12             0.000000
           -0.023465            -0.002933         8.854188e-12             0.000000
           -0.020531            -0.002933         8.854188e-12             0.000000
           -0.017598            -0.002933         8.854188e-12             0.000000
           -0.014665            -0.002933         8.854188e-12             0.000000
           -0.011731            -0.002933         8.854188e-12             0.000000
           -0.008798            -0.002933         8.854188e-12             0.000000
           -0.005865            -0.002933         8.854188e-12             0.000000
           -0.002932            -0.002933         8.854188e-12             0.000000
            0.000002            -0.002933         8.854188e-12             0.000000
            0.002935            -0.002933         8.854188e-12             0.000000
            0.005868            -0.002933         8.854188e-12             0.000000
            0.008802            -0.002933         8.854188e-12             0.000000
            0.011735            -0.002933         8.854188e-12             0.000000
            0.014668            -0.002933         8.854188e-12             0.000000
            0.017601            -0.002933         8.854188e-12             0.000000
            0.020535            -0.002933         8.854188e-12             0.000000
            0.023468            -0.002933         8.854188e-12             0.000000
            0.026401            -0.002933         8.854188e-12             0.000000
            0.029335            -0.002933         8.854188e-12             0.000000
            0.032268            -0.002933         8.854188e-12             0.000000
            0.035201            -0.002933         8.854188e-12             0.000000
            0.038134            -0.002933         8.854188e-12             0.000000
            0.041068            -0.002933         8.854188e-12             0.000000
            0.044001            -0.002933         8.854188e-12             0.000000
            0.046934            -0.002933         8.854188e-12             0.000000
            0.049868            -0.002933         8.854188e-12             0.000000
            0.052801            -0.002933         8.854188e-12             0.000000
            0.055734            -0.002933         8.854188e-12             0.000000
            0.058667            -0.002933         5.312513e-11             0.060000
            0.061601            -0.002933         5.312513e-11             0.060000
            0.064534            -0.002933         5.312513e-11             0.060000
            0.067467            -0.002933         5.312513e-11             0.060000
            0.070401            -0.002933         5.312513e-11             0.060000
            0.073334            -0.002933         5.312513e-11             0.060000
            0.076267            -0.002933         5.312513e-11             0.060000
            0.079200            -0.002933         5.312513e-11             0.060000
            0.082134            -0.002933         5.312513e-11             0.060000
            0.085067            -0.002933         5.312513e-11             0.060000
            0.088000            -0.002933         5.312513e-11             0.060000
            0.090934            -0.002933         2.656256e-11             0.030000
            0.093867            -0.002933         2.656256e-11             0.030000
            0.096800            -0.002933         2.656256e-11             0.030000
            0.099733            -0.002933         2.656256e-11             0.030000
            0.102667            -0.002933         2.656256e-11             0.030000
            0.105600            -0.002933         2.656256e-11             0.030000
            0.108533            -0.002933         2.656256e-11             0.030000
           -0.108530            -0.005867         2.656256e-11             0.030000
           -0.105597            -0.005867         2.656256e-11             0.030000
           -0.102663            -0.005867         2.656256e-11             0.030000
           -0.099730            -0.005867         2.656256e-11             0.030000
           -0.096797            -0.005867         2.656256e-11             0.030000
           -0.093864            -0.005867         2.656256e-11             0.030000
           -0.090930            -0.005867         2.656256e-11             0.030000
           -0.087997            -0.005867         5.312513e-11             0.060000
           -0.085064            -0.005867         5.312513e-11             0.060000
           -0.082130            -0.005867         5.312513e-11             0.060000
           -0.079197            -0.005867         5.312513e-11             0.060000
           -0.076264            -0.005867         5.312513e-11             0.060000
           -0.073330            -0.005867         5.312513e-11             0.060000
           -0.070397            -0.005867         5.312513e-11             0.060000
           -0.067464            -0.005867         1.770838e-11             0.200000
           -0.064531            -0.005867         1.770838e-11             0.200000
           -0.061597            -0.005867         5.312513e-11             0.060000
           -0.058664            -0.005867         5.312513e-11             0.060000
           -0.055731            -0.005867         5.312513e-11             0.060000
           -0.052797            -0.005867         8.854188e-12             0.000000
           -0.049864            -0.005867         8.854188e-12             0.000000
           -0.046931            -0.005867         8.854188e-12             0.000000
           -0.043998            -0.005867         8.854188e-12             0.000000
           -0.041064            -0.005867         8.854188e-12             0.000000
           -0.038131            -0.005867         8.854188e-12             0.000000
           -0.035198            -0.005867         8.854188e-12             0.000000
           -0.032264            -0.005867         8.854188e-12             0.000000
           -0.029331            -0.005867         8.854188e-12             0.000000
           -0.026398            -0.005867         8.854188e-12             0.000000
           -0.023465            -0.005867         8.854188e-12             0.000000
           -0.020531            -0.005867         8.854188e-12             0.000000
           -0.017598            -0.005867         8.854188e-12             0.000000
           -0.014665            -0.005867         8.854188e-12             0.000000
           -0.011731            -0.005867         8.854188e-12             0.000000
           -0.008798            -0.005867         8.854188e-12             0.000000
           -0.005865            -0.005867         8.854188e-12             0.000000
           -0.002932            -0.005867         8.854188e-12             0.000000
            0.000002            -0.005867         8.854188e-12             0.000000
            0.002935            -0.005867         8.854188e-12             0.000000
            0.005868            -0.005867         8.854188e-12             0.000000
            0.008802            -0.005867         8.854188e-12             0.000000
            0.011735            -0.005867         8.854188e-12             0.000000
            0.014668            -0.005867         8.854188e-12             0.000000
            0.017601            -0.005867         8.854188e-12             0.000000
            0.020535            -0.005867         8.854188e-12             0.000000
            0.023468            -0.005867         8.854188e-12             0.000000
            0.026401            -0.005867         8.854188e-12             0.000000
            0.029335            -0.005867         8.854188e-12             0.000000
            0.032268            -0.005867         8.854188e-12             0.000000
            0.035201            -0.005867         8.854188e-12             0.000000
            0.038134            -0.005867         8.854188e-12             0.000000
            0.041068            -0.005867         8.854188e-12             0.000000
            0.044001            -0.005867         8.854188e-12             0.000000
            0.046934            -0.005867         8.854188e-12             0.000000
            0.049868            -0.005867         8.854188e-12             0.000000
            0.052801            -0.005867         8.854188e-12             0.000000
            0.055734            -0.005867         5.312513e-11             0.060000
            0.058667            -0.005867         5.312513e-11             0.060000
            0.061601            -0.005867         5.312513e-11             0.060000
            0.064534            -0.005867         5.312513e-11             0.060000
            0.067467            -0.005867         5.312513e-11             0.060000
            0.070401            -0.005867         5.312513e-11             0.060000
            0.073334            -0.005867         5.312513e-11             0.060000
            0.076267            -0.005867         5.312513e-11             0.060000
            0.079200            -0.005867         5.312513e-11             0.060000
            0.082134            -0.005867         5.312513e-11             0.060000
            0.085067            -0.005867         5.312513e-11             0.060000
            0.088000            -0.005867         5.312513e-11             0.060000
            0.090934            -0.005867         2.656256e-11             0.030000
            0.093867            -0.005867         2.656256e-11             0.030000
            0.096800            -0.005867         2.656256e-11             0.030000
            0.099733            -0.005867         2.656256e-11             0.030000
            0.102667            -0.005867         2.656256e-11             0.030000
            0.105600            -0.005867         2.656256e-11             0.030000
            0.108533            -0.005867         2.656256e-11             0.030000
           -0.108530            -0.008800         2.656256e-11             0.030000
           -0.105597            -0.008800         2.656256e-11             0.030000
           -0.102663            -0.008800         2.656256e-11             0.030000
           -0.099730            -0.008800         2.656256e-11             0.030000
           -0.096797            -0.008800         2.656256e-11             0.030000
           -0.093864            -0.008800         2.656256e-11             0.030000
           -0.090930            -0.008800         2.656256e-11             0.030000
           -0.087997            -0.008800         2.656256e-11             0.030000
           -0.085064            -0.008800         5.312513e-11             0.060000
           -0.082130            -0.008800         5.312513e-11             0.060000
           -0.079197            -0.008800         5.312513e-11             0.060000
           -0.076264            -0.008800         5.312513e-11             0.060000
           -0.073330            -0.008800         5.312513e-11             0.060000
           -0.070397            -0.008800         5.312513e-11             0.060000
           -0.067464            -0.008800         5.312513e-11             0.060000
           -0.064531            -0.008800         1.770838e-11             0.200000
           -0.061597            -0.008800         1.770838e-11             0.200000
           -0.058664            -0.008800         5.312513e-11             0.060000
           -0.055731            -0.008800         5.312513e-11             0.060000
           -0.052797            -0.008800         5.312513e-11             0.060000
           -0.049864            -0.008800         8.854188e-12             0.000000
           -0.046931            -0.008800         8.854188e-12             0.000000
           -0.043998            -0.008800         8.854188e-12             0.000000
           -0.041064            -0.008800         8.854188e-12             0.000000
           -0.038131            -0.008800         8.854188e-12             0.000000
           -0.035198            -0.008800         8.854188e-12             0.000000
           -0.032264            -0.008800         8.854188e-12             0.000000
           -0.029331            -0.008800         8.854188e-12             0.000000
           -0.026398            -0.008800         8.854188e-12             0.000000
           -0.023465            -0.008800         8.854188e-12             0.000000
           -0.020531            -0.008800         8.854188e-12             0.000000
           -0.017598            -0.008800         8.854188e-12             0.000000
           -0.014665            -0.008800         8.854188e-12             0.000000
           -0.011731            -0.008800         8.854188e-12             0.000000
           -0.008798            -0.008800         8.854188e-12             0.000000
           -0.005865            -0.008800         8.854188e-12             0.000000
           -0.002932            -0.008800         8.854188e-12             0.000000
            0.000002            -0.008800         8.854188e-12             0.000000
            0.002935            -0.008800         8.854188e-12             0.000000
            0.005868            -0.008800         8.854188e-12             0.000000
            0.008802            -0.008800         8.854188e-12             0.000000
            0.011735            -0.008800         8.854188e-12             0.000000
            0.014668            -0.008800         8.854188e-12             0.000000
            0.017601            -0.008800         8.854188e-12             0.000000
            0.020535            -0.008800         8.854188e-12             0.000000
            0.023468            -0.008800         8.854188e-12             0.000000
            0.026401            -0.008800         8.854188e-12             0.000000
            0.029335            -0.008800         8.854188e-12             0.000000
            0.032268            -0.008800         8.854188e-12             0.000000
            0.035201            -0.008800         8.854188e-12             0.000000
            0.038134            -0.008800         8.854188e-12             0.000000
            0.041068            -0.008800         8.854188e-12             0.000000
            0.044001            -0.008800         8.854188e-12             0.000000
            0.046934            -0.008800         8.854188e-12             0.000000
            0.049868            -0.008800         8.854188e-12             0.000000
            0.052801            -0.008800         5.312513e-11             0.060000
            0.055734            -0.008800         5.312513e-11             0.060000
            0.058667            -0.008800         5.312513e-11             0.060000
            0.061601            -0.008800         5.312513e-11             0.060000
            0.064534            -0.008800         5.312513e-11             0.060000
            0.067467            -0.008800         5.312513e-11             0.060000
            0.070401            -0.008800         5.312513e-11             0.060000
            0.073334            -0.008800         5.312513e-11             0.060000
            0.076267            -0.008800         5.312513e-11             0.060000
            0.079200            -0.008800         5.312513e-11             0.060000
            0.082134            -0.008800         5.312513e-11             0.060000
            0.085067            -0.008800         5.312513e-11             0.060000
            0.088000            -0.008800         2.656256e-11             0.030000
            0.090934            -0.008800         2.656256e-11             0.030000
            0.093867            -0.008800         2.656256e-11             0.030000
            0.096800            -0.008800         2.656256e-11             0.030000
            0.099733            -0.008800         2.656256e-11             0.030000
            0.102667            -0.008800         2.656256e-11             0.030000
            0.105600            -0.008800         2.656256e-11             0.030000
            0.108533            -0.008800         2.656256e-11             0.030000
           -0.108530            -0.011733         2.656256e-11             0.030000
           -0.105597            -0.011733         2.656256e-11             0.030000
           -0.102663            -0.011733         2.656256e-11             0.030000
           -0.099730            -0.011733         2.656256e-11             0.030000
           -0.096797            -0.011733         2.656256e-11             0.030000
           -0.093864            -0.011733         2.656256e-11             0.030000
           -0.090930            -0.011733         2.656256e-11             0.030000
           -0.087997            -0.011733         2.656256e-11             0.030000
           -0.085064            -0.011733         2.656256e-11             0.030000
           -0.082130            -0.011733         5.312513e-11             0.060000
           -0.079197            -0.011733         5.312513e-11             0.060000
           -0.076264            -0.011733         5.312513e-11             0.060000
           -0.073330            -0.011733         5.312513e-11             0.060000
           -0.070397            -0.011733         5.312513e-11             0.060000
           -0.067464            -0.011733         5.312513e-11             0.060000
           -0.064531            -0.011733         1.770838e-11             0.200000
           -0.061597            -0.011733         1.770838e-11             0.200000
           -0.058664            -0.011733         5.312513e-11             0.060000
           -0.055731            -0.011733         5.312513e-11             0.060000
           -0.052797            -0.011733         5.312513e-11             0.060000
           -0.049864            -0.011733         8.854188e-12             0.000000
           -0.046931            -0.011733         8.854188e-12             0.000000
           -0.043998            -0.011733         8.854188e-12             0.000000
           -0.041064            -0.011733         8.854188e-12             0.000000
           -0.038131            -0.011733         8.854188e-12             0.000000
           -0.035198            -0.011733         8.854188e-12             0.000000
           -0.032264            -0.011733         8.854188e-12             0.000000
           -0.029331            -0.011733         8.854188e-12             0.000000
           -0.026398            -0.011733         8.854188e-12             0.000000
           -0.023465            -0.011733         8.854188e-12             0.000000
           -0.020531            -0.011733         8.854188e-12             0.000000
           -0.017598            -0.011733         8.854188e-12             0.000000
           -0.014665            -0.011733         8.854188e-12             0.000000
           -0.011731            -0.011733         8.854188e-12             0.000000
           -0.008798            -0.011733         8.854188e-12             0.000000
           -0.005865            -0.011733         8.854188e-12             0.000000
           -0.002932            -0.011733         8.854188e-12             0.000000
            0.000002            -0.011733         8.854188e-12             0.000000
            0.002935            -0.011733         8.854188e-12             0.000000
            0.005868            -0.011733         8.854188e-12             0.000000
            0.008802            -0.011733         8.854188e-12             0.000000
            0.011735            -0.011733         8.854188e-12             0.000000
            0.014668            -0.011733         8.854188e-12             0.000000
            0.017601            -0.011733         8.854188e-12             0.000000
            0.020535            -0.011733         8.854188e-12             0.000000
            0.023468            -0.011733         8.854188e-12             0.000000
            0.026401            -0.011733         8.854188e-12             0.000000
            0.029335            -0.011733         8.854188e-12             0.000000
            0.032268            -0.011733         8.854188e-12             0.000000
            0.035201            -0.011733         8.854188e-12             0.000000
            0.038134            -0.011733         8.854188e-12             0.000000
            0.041068            -0.011733         8.854188e-12             0.000000
            0.044001            -0.011733         8.854188e-12             0.000000
            0.046934            -0.011733         8.854188e-12             0.000000
            0.049868            -0.011733         8.854188e-12             0.000000
            0.052801            -0.011733         5.312513e-11             0.060000
            0.055734            -0.011733         5.312513e-11             0.060000
            0.058667            -0.011733         5.312513e-11             0.060000
            0.061601            -0.011733         5.312513e-11             0.060000
            0.064534            -0.011733         5.312513e-11             0.060000
            0.067467            -0.011733         5.312513e-11             0.060000
            0.070401            -0.011733         5.312513e-11             0.060000
            0.073334            -0.011733         5.312513e-11             0.060000
            0.076267            -0.011733         5.312513e-11             0.060000
            0.079200            -0.011733         5.312513e-11             0.060000
            0.082134            -0.011733         5.312513e-11             0.060000
            0.085067            -0.011733         2.656256e-11             0.030000
            0.088000            -0.011733         2.656256e-11             0.030000
            0.090934            -0.011733         2.656256e-11             0.030000
            0.093867            -0.011733         2.656256e-11             0.030000
            0.096800            -0.011733         2.656256e-11             0.030000
            0.099733            -0.011733         2.656256e-11             0.030000
            0.102667            -0.011733         2.656256e-11             0.030000
            0.105600            -0.011733         2.656256e-11             0.030000
            0.108533            -0.011733         2.656256e-11             0.030000
           -0.108530            -0.014667         2.656256e-11             0.030000
           -0.105597            -0.014667         2.656256e-11             0.030000
           -0.102663            -0.014667         2.656256e-11             0.030000
           -0.099730            -0.014667         2.656256e-11             0.030000
           -0.096797            -0.014667         2.656256e-11             0.030000
           -0.093864            -0.014667         2.656256e-11             0.030000
           -0.090930            -0.014667         2.656256e-11             0.030000
           -0.087997            -0.014667         2.656256e-11             0.030000
           -0.085064            -0.014667         2.656256e-11             0.030000
           -0.082130            -0.014667         5.312513e-11             0.060000
           -0.079197            -0.014667         5.312513e-11             0.060000
           -0.076264            -0.014667         5.312513e-11             0.060000
           -0.073330            -0.014667         5.312513e-11             0.060000
           -0.070397            -0.014667         5.312513e-11             0.060000
           -0.067464            -0.014667         5.312513e-11             0.060000
           -0.064531            -0.014667         1.770838e-11             0.200000
           -0.061597            -0.014667         1.770838e-11             0.200000
           -0.058664            -0.014667         5.312513e-11             0.060000
           -0.055731            -0.014667         5.312513e-11             0.060000
           -0.052797            -0.014667         5.312513e-11             0.060000
           -0.049864            -0.014667         5.312513e-11             0.060000
           -0.046931            -0.014667         8.854188e-12             0.000000
           -0.043998            -0.014667         8.854188e-12             0.000000
           -0.041064            -0.014667         8.854188e-12             0.000000
           -0.038131            -0.014667         8.854188e-12             0.000000
           -0.035198            -0.014667         8.854188e-12             0.000000
           -0.032264            -0.014667         8.854188e-12             0.000000
           -0.029331            -0.014667         8.854188e-12             0.000000
           -0.026398            -0.014667         8.854188e-12             0.000000
           -0.023465            -0.014667         8.854188e-12             0.000000
           -0.020531            -0.014667         8.854188e-12             0.000000
           -0.017598            -0.014667         8.854188e-12             0.000000
           -0.014665            -0.014667         8.854188e-12             0.000000
           -0.011731            -0.014667         8.854188e-12             0.000000
           -0.008798            -0.014667         8.854188e-12             0.000000
           -0.005865            -0.014667         8.854188e-12             0.000000
           -0.002932            -0.014667         8.854188e-12             0.000000
            0.000002            -0.014667         8.854188e-12             0.000000
            0.002935            -0.014667         8.854188e-12             0.000000
            0.005868            -0.014667         8.854188e-12             0.000000
            0.008802            -0.014667         8.854188e-12             0.000000
            0.011735            -0.014667         8.854188e-12             0.000000
            0.014668            -0.014667         8.854188e-12             0.000000
            0.017601            -0.014667         8.854188e-12             0.000000
            0.020535            -0.014667         8.854188e-12             0.000000
            0.023468            -0.014667         8.854188e-12             0.000000
            0.026401            -0.014667         8.854188e-12             0.000000
            0.029335            -0.014667         8.854188e-12             0.000000
            0.032268            -0.014667         8.854188e-12             0.000000
            0.035201            -0.014667         8.854188e-12             0.000000
            0.038134            -0.014667         8.854188e-12             0.000000
            0.041068            -0.014667         8.854188e-12             0.000000
            0.044001            -0.014667         8.854188e-12             0.000000
            0.046934            -0.014667         8.854188e-12             0.000000
            0.049868            -0.014667         5.312513e-11             0.060000
            0.052801            -0.014667         5.312513e-11             0.060000
            0.055734            -0.014667         5.312513e-11             0.060000
            0.058667            -0.014667         5.312513e-11             0.060000
            0.061601            -0.014667         5.312513e-11             0.060000
            0.064534            -0.014667         5.312513e-11             0.060000
            0.067467            -0.014667         5.312513e-11             0.060000
            0.070401            -0.014667         5.312513e-11             0.060000
            0.073334            -0.014667         5.312513e-11             0.060000
            0.076267            -0.014667         5.312513e-11             0.060000
            0.079200            -0.014667         5.312513e-11             0.060000
            0.082134            -0.014667         5.312513e-11             0.060000
            0.085067            -0.014667         2.656256e-11             0.030000
            0.088000            -0.014667         2.656256e-11             0.030000
            0.090934            -0.014667         2.656256e-11             0.030000
            0.093867            -0.014667         2.656256e-11             0.030000
            0.096800            -0.014667         2.656256e-11             0.030000
            0.099733            -0.014667         2.656256e-11             0.030000
            0.102667            -0.014667         2.656256e-11             0.030000
            0.105600            -0.014667         2.656256e-11             0.030000
            0.108533            -0.014667         2.656256e-11             0.030000
           -0.108530            -0.017600         2.656256e-11             0.030000
           -0.105597            -0.017600         2.656256e-11             0.030000
           -0.102663            -0.017600         2.656256e-11             0.030000
           -0.099730            -0.017600         2.656256e-11             0.030000
           -0.096797            -0.017600         2.656256e-11             0.030000
           -0.093864            -0.017600         2.656256e-11             0.030000
           -0.090930            -0.017600         2.656256e-11             0.030000
           -0.087997            -0.017600         2.656256e-11             0.030000
           -0.085064            -0.017600         2.656256e-11             0.030000
           -0.082130            -0.017600         2.656256e-11             0.030000
           -0.079197            -0.017600         5.312513e-11             0.060000
           -0.076264            -0.017600         5.312513e-11             0.060000
           -0.073330            -0.017600         5.312513e-11             0.060000
           -0.070397            -0.017600         5.312513e-11             0.060000
           -0.067464            -0.017600         5.312513e-11             0.060000
           -0.064531            -0.017600         1.770838e-11             0.200000
           -0.061597            -0.017600         1.770838e-11             0.200000
           -0.058664            -0.017600         5.312513e-11             0.060000
           -0.055731            -0.017600         5.312513e-11             0.060000
           -0.052797            -0.017600         5.312513e-11             0.060000
           -0.049864            -0.017600         5.312513e-11             0.060000
           -0.046931            -0.017600         8.854188e-12             0.000000
           -0.043998            -0.017600         8.854188e-12             0.000000
           -0.041064            -0.017600         8.854188e-12             0.000000
           -0.038131            -0.017600         8.854188e-12             0.000000
           -0.035198            -0.017600         8.854188e-12             0.000000
           -0.032264            -0.017600         8.854188e-12             0.000000
           -0.029331            -0.017600         8.854188e-12             0.000000
           -0.026398            -0.017600         8.854188e-12             0.000000
           -0.023465            -0.017600         8.854188e-12             0.000000
           -0.020531            -0.017600         8.854188e-12             0.000000
           -0.017598            -0.017600         8.854188e-12             0.000000
           -0.014665            -0.017600         8.854188e-12             0.000000
           -0.011731            -0.017600         8.854188e-12             0.000000
           -0.008798            -0.017600         8.854188e-12             0.000000
           -0.005865            -0.017600         8.854188e-12             0.000000
           -0.002932            -0.017600         8.854188e-12             0.000000
            0.000002            -0.017600         8.854188e-12             0.000000
            0.002935            -0.017600         8.854188e-12             0.000000
            0.005868            -0.017600         8.854188e-12             0.000000
            0.008802            -0.017600         8.854188e-12             0.000000
            0.011735            -0.017600         8.854188e-12             0.000000
            0.014668            -0.017600         8.854188e-12             0.000000
            0.017601            -0.017600         8.854188e-12             0.000000
            0.020535            -0.017600         8.854188e-12             0.000000
            0.023468            -0.017600         8.854188e-12             0.000000
            0.026401            -0.017600         8.854188e-12             0.000000
            0.029335            -0.017600         8.854188e-12             0.000000
            0.032268            -0.017600         8.854188e-12             0.000000
            0.035201            -0.017600         8.854188e-12             0.000000
            0.038134            -0.017600         8.854188e-12             0.000000
            0.041068            -0.017600         8.854188e-12             0.000000
            0.044001            -0.017600         8.854188e-12             0.000000
            0.046934            -0.017600         8.854188e-12             0.000000
            0.049868            -0.017600         5.312513e-11             0.060000
            0.052801            -0.017600         5.312513e-11             0.060000
            0.055734            -0.017600         5.312513e-11             0.060000
            0.058667            -0.017600         5.312513e-11             0.060000
            0.061601            -0.017600         5.312513e-11             0.060000
            0.064534            -0.017600         5.312513e-11             0.060000
            0.067467            -0.017600         5.312513e-11             0.060000
            0.070401            -0.017600         5.312513e-11             0.060000
            0.073334            -0.017600         5.312513e-11             0.060000
            0.076267            -0.017600         5.312513e-11             0.060000
            0.079200            -0.017600         5.312513e-11             0.060000
            0.082134            -0.017600         2.656256e-11             0.030000
            0.085067            -0.017600         2.656256e-11             0.030000
            0.088000            -0.017600         2.656256e-11             0.030000
            0.090934            -0.017600         2.656256e-11             0.030000
            0.093867            -0.017600         2.656256e-11             0.030000
            0.096800            -0.017600         2.656256e-11             0.030000
            0.099733            -0.017600         2.656256e-11             0.030000
            0.102667            -0.017600         2.656256e-11             0.030000
            0.105600            -0.017600         2.656256e-11             0.030000
            0.108533            -0.017600         2.656256e-11             0.030000
           -0.105597            -0.020533         2.656256e-11             0.030000
           -0.102663            -0.020533         2.656256e-11             0.030000
           -0.099730            -0.020533         2.656256e-11             0.030000
           -0.096797            -0.020533         2.656256e-11             0.030000
           -0.093864            -0.020533         2.656256e-11             0.030000
           -0.090930            -0.020533         2.656256e-11             0.030000
           -0.087997            -0.020533         2.656256e-11             0.030000
           -0.085064            -0.020533         2.656256e-11             0.030000
           -0.082130            -0.020533         2.656256e-11             0.030000
           -0.079197            -0.020533         5.312513e-11             0.060000
           -0.076264            -0.020533         5.312513e-11             0.060000
           -0.073330            -0.020533         5.312513e-11             0.060000
           -0.070397            -0.020533         5.312513e-11             0.060000
           -0.067464            -0.020533         5.312513e-11             0.060000
           -0.064531            -0.020533         1.770838e-11             0.200000
           -0.061597            -0.020533         1.770838e-11             0.200000
           -0.058664            -0.020533         1.770838e-11             0.200000
           -0.055731            -0.020533         5.312513e-11             0.060000
           -0.052797            -0.020533         5.312513e-11             0.060000
           -0.049864            -0.020533         5.312513e-11             0.060000
           -0.046931            -0.020533         5.312513e-11             0.060000
           -0.043998            -0.020533         8.854188e-12             0.000000
           -0.041064            -0.020533         8.854188e-12             0.000000
           -0.038131            -0.020533         8.854188e-12             0.000000
           -0.035198            -0.020533         8.854188e-12             0.000000
           -0.032264            -0.020533         8.854188e-12             0.000000
           -0.029331            -0.020533         8.854188e-12             0.000000
           -0.026398            -0.020533         8.854188e-12             0.000000
           -0.023465            -0.020533         8.854188e-12             0.000000
           -0.020531            -0.020533         8.854188e-12             0.000000
           -0.017598            -0.020533         8.854188e-12             0.000000
           -0.014665            -0.020533         8.854188e-12             0.000000
           -0.011731            -0.020533         8.854188e-12             0.000000
           -0.008798            -0.020533         8.854188e-12             0.000000
           -0.005865            -0.020533         8.854188e-12             0.000000
           -0.002932            -0.020533         8.854188e-12             0.000000
            0.000002            -0.020533         8.854188e-12             0.000000
            0.002935            -0.020533         8.854188e-12             0.000000
            0.005868            -0.020533         8.854188e-12             0.000000
            0.008802            -0.020533         8.854188e-12             0.000000
            0.011735            -0.020533         8.854188e-12             0.000000
            0.014668            -0.020533         8.854188e-12             0.000000
            0.017601            -0.020533         8.854188e-12             0.000000
            0.020535            -0.020533         8.854188e-12             0.000000
            0.023468            -0.020533         8.854188e-12             0.000000
            0.026401            -0.020533         8.854188e-12             0.000000
            0.029335            -0.020533         8.854188e-12             0.000000
            0.032268            -0.020533         8.854188e-12             0.000000
            0.035201            -0.020533         8.854188e-12             0.000000
            0.038134            -0.020533         8.854188e-12             0.000000
            0.041068            -0.020533         8.854188e-12             0.000000
            0.044001            -0.020533         8.854188e-12             0.000000
            0.046934            -0.020533         5.312513e-11             0.060000
            0.049868            -0.020533         5.312513e-11             0.060000
            0.052801            -0.020533         5.312513e-11             0.060000
            0.055734            -0.020533         5.312513e-11             0.060000
            0.058667            -0.020533         5.312513e-11             0.060000
            0.061601            -0.020533         5.312513e-11             0.060000
            0.064534            -0.020533         5.312513e-11             0.060000
            0.067467            -0.020533         5.312513e-11             0.060000
            0.070401            -0.020533         5.312513e-11             0.060000
            0.073334            -0.020533         5.312513e-11             0.060000
            0.076267            -0.020533         5.312513e-11             0.060000
            0.079200            -0.020533         5.312513e-11             0.060000
            0.082134            -0.020533         2.656256e-11             0.030000
            0.085067            -0.020533         2.656256e-11             0.030000
            0.088000            -0.020533         2.656256e-11             0.030000
            0.090934            -0.020533         2.656256e-11             0.030000
            0.093867            -0.020533         2.656256e-11             0.030000
            0.096800            -0.020533         2.656256e-11             0.030000
            0.099733            -0.020533         2.656256e-11             0.030000
            0.102667            -0.020533         2.656256e-11             0.030000
            0.105600            -0.020533         2.656256e-11             0.030000
           -0.105597            -0.023466         2.656256e-11             0.030000
           -0.102663            -0.023466         2.656256e-11             0.030000
           -0.099730            -0.023466         2.656256e-11             0.030000
           -0.096797            -0.023466         2.656256e-11             0.030000
           -0.093864            -0.023466         2.656256e-11             0.030000
           -0.090930            -0.023466         2.656256e-11             0.030000
           -0.087997            -0.023466         2.656256e-11             0.030000
           -0.085064            -0.023466         2.656256e-11             0.030000
           -0.082130            -0.023466         2.656256e-11             0.030000
           -0.079197            -0.023466         2.656256e-11             0.030000
           -0.076264            -0.023466         5.312513e-11             0.060000
           -0.073330            -0.023466         5.312513e-11             0.060000
           -0.070397            -0.023466         5.312513e-11             0.060000
           -0.067464            -0.023466         5.312513e-11             0.060000
           -0.064531            -0.023466         5.312513e-11             0.060000
           -0.061597            -0.023466         1.770838e-11             0.200000
           -0.058664            -0.023466         1.770838e-11             0.200000
           -0.055731            -0.023466         5.312513e-11             0.060000
           -0.052797            -0.023466         5.312513e-11             0.060000
           -0.049864            -0.023466         5.312513e-11             0.060000
           -0.046931            -0.023466         5.312513e-11             0.060000
           -0.043998            -0.023466         8.854188e-12             0.000000
           -0.041064            -0.023466         8.854188e-12             0.000000
           -0.038131            -0.023466         8.854188e-12             0.000000
           -0.035198            -0.023466         8.854188e-12             0.000000
           -0.032264            -0.023466         8.854188e-12             0.000000
           -0.029331            -0.023466         8.854188e-12             0.000000
           -0.026398            -0.023466         8.854188e-12             0.000000
           -0.023465            -0.023466         8.854188e-12             0.000000
           -0.020531            -0.023466         8.854188e-12             0.000000
           -0.017598            -0.023466         8.854188e-12             0.000000
           -0.014665            -0.023466         8.854188e-12             0.000000
           -0.011731            -0.023466         8.854188e-12             0.000000
           -0.008798            -0.023466         8.854188e-12             0.000000
           -0.005865            -0.023466         8.854188e-12             0.000000
           -0.002932            -0.023466         8.854188e-12             0.000000
            0.000002            -0.023466         8.854188e-12             0.000000
            0.002935            -0.023466         8.854188e-12             0.000000
            0.005868            -0.023466         8.854188e-12             0.000000
            0.008802            -0.023466         8.854188e-12             0.000000
            0.011735            -0.023466         8.854188e-12             0.000000
            0.014668            -0.023466         8.854188e-12             0.000000
            0.017601            -0.023466         8.854188e-12             0.000000
            0.020535            -0.023466         8.854188e-12             0.000000
            0.023468            -0.023466         8.854188e-12             0.000000
            0.026401            -0.023466         8.854188e-12             0.000000
            0.029335            -0.023466         8.854188e-12             0.000000
            0.032268            -0.023466         8.854188e-12             0.000000
            0.035201            -0.023466         8.854188e-12             0.000000
            0.038134            -0.023466         8.854188e-12             0.000000
            0.041068            -0.023466         8.854188e-12             0.000000
            0.044001            -0.023466         8.854188e-12             0.000000
            0.046934            -0.023466         5.312513e-11             0.060000
            0.049868            -0.023466         5.312513e-11             0.060000
            0.052801            -0.023466         5.312513e-11             0.060000
            0.055734            -0.023466         5.312513e-11             0.060000
            0.058667            -0.023466         5.312513e-11             0.060000
            0.061601            -0.023466         5.312513e-11             0.060000
            0.064534            -0.023466         5.312513e-11             0.060000
            0.067467            -0.023466         5.312513e-11             0.060000
            0.070401            -0.023466         5.312513e-11             0.060000
            0.073334            -0.023466         5.312513e-11             0.060000
            0.076267            -0.023466         5.312513e-11             0.060000
            0.079200            -0.023466         2.656256e-11             0.030000
            0.082134            -0.023466         2.656256e-11             0.030000
            0.085067            -0.023466         2.656256e-11             0.030000
            0.088000            -0.023466         2.656256e-11             0.030000
            0.090934            -0.023466         2.656256e-11             0.030000
            0.093867            -0.023466         2.656256e-11             0.030000
            0.096800            -0.023466         2.656256e-11             0.030000
            0.099733            -0.023466         2.656256e-11             0.030000
            0.102667            -0.023466         2.656256e-11             0.030000
            0.105600            -0.023466         2.656256e-11             0.030000
           -0.105597            -0.026400         2.656256e-11             0.030000
           -0.102663            -0.026400         2.656256e-11             0.030000
           -0.099730            -0.026400         2.656256e-11             0.030000
           -0.096797            -0.026400         2.656256e-11             0.030000
           -0.093864            -0.026400         2.656256e-11             0.030000
           -0.090930            -0.026400         2.656256e-11             0.030000
           -0.087997            -0.026400         2.656256e-11             0.030000
           -0.085064            -0.026400         2.656256e-11             0.030000
           -0.082130            -0.026400         2.656256e-11             0.030000
           -0.079197            -0.026400         2.656256e-11             0.030000
           -0.076264            -0.026400         5.312513e-11             0.060000
           -0.073330            -0.026400         5.312513e-11             0.060000
           -0.070397            -0.026400         5.312513e-11             0.060000
           -0.067464            -0.026400         5.312513e-11             0.060000
           -0.064531            -0.026400         5.312513e-11             0.060000
           -0.061597            -0.026400         1.770838e-11             0.200000
           -0.058664            -0.026400         1.770838e-11             0.200000
           -0.055731            -0.026400         5.312513e-11             0.060000
           -0.052797            -0.026400         5.312513e-11             0.060000
           -0.049864            -0.026400         5.312513e-11             0.060000
           -0.046931            -0.026400         5.312513e-11             0.060000
           -0.043998            -0.026400         5.312513e-11             0.060000
           -0.041064            -0.026400         8.854188e-12             0.000000
           -0.038131            -0.026400         8.854188e-12             0.000000
           -0.035198            -0.026400         8.854188e-12             0.000000
           -0.032264            -0.026400         8.854188e-12             0.000000
           -0.029331            -0.026400         8.854188e-12             0.000000
           -0.026398            -0.026400         8.854188e-12             0.000000
           -0.023465            -0.026400         8.854188e-12             0.000000
           -0.020531            -0.026400         8.854188e-12             0.000000
           -0.017598            -0.026400         8.854188e-12             0.000000
           -0.014665            -0.026400         8.854188e-12             0.000000
           -0.011731            -0.026400         8.854188e-12             0.000000
           -0.008798            -0.026400         8.854188e-12             0.000000
           -0.005865            -0.026400         8.854188e-12             0.000000
           -0.002932            -0.026400         8.854188e-12             0.000000
            0.000002            -0.026400         8.854188e-12             0.000000
            0.002935            -0.026400         8.854188e-12             0.000000
            0.005868            -0.026400         8.854188e-12             0.000000
            0.008802            -0.026400         8.854188e-12             0.000000
            0.011735            -0.026400         8.854188e-12             0.000000
            0.014668            -0.026400         8.854188e-12             0.000000
            0.017601            -0.026400         8.854188e-12             0.000000
            0.020535            -0.026400         8.854188e-12             0.000000
            0.023468            -0.026400         8.854188e-12             0.000000
            0.026401            -0.026400         8.854188e-12             0.000000
            0.029335            -0.026400         8.854188e-12             0.000000
            0.032268            -0.026400         8.854188e-12             0.000000
            0.035201            -0.026400         8.854188e-12             0.000000
            0.038134            -0.026400         8.854188e-12             0.000000
            0.041068            -0.026400         8.854188e-12             0.000000
            0.044001            -0.026400         5.312513e-11             0.060000
            0.046934            -0.026400         5.312513e-11             0.060000
            0.049868            -0.026400         5.312513e-11             0.060000
            0.052801            -0.026400         5.312513e-11             0.060000
            0.055734            -0.026400         5.312513e-11             0.060000
            0.058667            -0.026400         5.312513e-11             0.060000
            0.061601            -0.026400         5.312513e-11             0.060000
            0.064534            -0.026400         5.312513e-11             0.060000
            0.067467            -0.026400         5.312513e-11             0.060000
            0.070401            -0.026400         5.312513e-11             0.060000
            0.073334            -0.026400         5.312513e-11             0.060000
            0.076267            -0.026400         5.312513e-11             0.060000
            0.079200            -0.026400         2.656256e-11             0.030000
            0.082134            -0.026400         2.656256e-11             0.030000
            0.085067            -0.026400         2.656256e-11             0.030000
            0.088000            -0.026400         2.656256e-11             0.030000
            0.090934            -0.026400         2.656256e-11             0.030000
            0.093867            -0.026400         2.656256e-11             0.030000
            0.096800            -0.026400         2.656256e-11             0.030000
            0.099733            -0.026400         2.656256e-11             0.030000
            0.102667            -0.026400         2.656256e-11             0.030000
            0.105600            -0.026400         2.656256e-11             0.030000
           -0.105597            -0.029333         2.656256e-11             0.030000
           -0.102663            -0.029333         2.656256e-11             0.030000
           -0.099730            -0.029333         2.656256e-11             0.030000
           -0.096797            -0.029333         2.656256e-11             0.030000
           -0.093864            -0.029333         2.656256e-11             0.030000
           -0.090930            -0.029333         2.656256e-11             0.030000
           -0.087997            -0.029333         2.656256e-11             0.030000
           -0.085064            -0.029333         2.656256e-11             0.030000
           -0.082130            -0.029333         2.656256e-11             0.030000
           -0.079197            -0.029333         2.656256e-11             0.030000
           -0.076264            -0.029333         2.656256e-11             0.030000
           -0.073330            -0.029333         5.312513e-11             0.060000
           -0.070397            -0.029333         5.312513e-11             0.060000
           -0.067464            -0.029333         5.312513e-11             0.060000
           -0.064531            -0.029333         5.312513e-11             0.060000
           -0.061597            -0.029333         5.312513e-11             0.060000
           -0.058664            -0.029333         1.770838e-11             0.200000
           -0.055731            -0.029333         1.770838e-11             0.200000
           -0.052797            -0.029333         5.312513e-11             0.060000
           -0.049864            -0.029333         5.312513e-11             0.060000
           -0.046931            -0.029333         5.312513e-11             0.060000
           -0.043998            -0.029333         5.312513e-11             0.060000
           -0.041064            -0.029333         5.312513e-11             0.060000
           -0.038131            -0.029333         8.854188e-12             0.000000
           -0.035198            -0.029333         8.854188e-12             0.000000
           -0.032264            -0.029333         8.854188e-12             0.000000
           -0.029331            -0.029333         8.854188e-12             0.000000
           -0.026398            -0.029333         8.854188e-12             0.000000
           -0.023465            -0.029333         8.854188e-12             0.000000
           -0.020531            -0.029333         8.854188e-12             0.000000
           -0.017598            -0.029333         8.854188e-12             0.000000
           -0.014665            -0.029333         8.854188e-12             0.000000
           -0.011731            -0.029333         8.854188e-12             0.000000
           -0.008798            -0.029333         8.854188e-12             0.000000
           -0.005865            -0.029333         8.854188e-12             0.000000
           -0.002932            -0.029333         8.854188e-12             0.000000
            0.000002            -0.029333         8.854188e-12             0.000000
            0.002935            -0.029333         8.854188e-12             0.000000
            0.005868            -0.029333         8.854188e-12             0.000000
            0.008802            -0.029333         8.854188e-12             0.000000
            0.011735            -0.029333         8.854188e-12             0.000000
            0.014668            -0.029333         8.854188e-12             0.000000
            0.017601            -0.029333         8.854188e-12             0.000000
            0.020535            -0.029333         8.854188e-12             0.000000
            0.023468            -0.029333         8.854188e-12             0.000000
            0.026401            -0.029333         8.854188e-12             0.000000
            0.029335            -0.029333         8.854188e-12             0.000000
            0.032268            -0.029333         8.854188e-12             0.000000
            0.035201            -0.029333         8.854188e-12             0.000000
            0.038134            -0.029333         8.854188e-12             0.000000
            0.041068            -0.029333         5.312513e-11             0.060000
            0.044001            -0.029333         5.312513e-11             0.060000
            0.046934            -0.029333         5.312513e-11             0.060000
            0.049868            -0.029333         5.312513e-11             0.060000
            0.052801            -0.029333         5.312513e-11             0.060000
            0.055734            -0.029333         5.312513e-11             0.060000
            0.058667            -0.029333         5.312513e-11             0.060000
            0.061601            -0.029333         5.312513e-11             0.060000
            0.064534            -0.029333         5.312513e-11             0.060000
            0.067467            -0.029333         5.312513e-11             0.060000
            0.070401            -0.029333         5.312513e-11             0.060000
            0.073334            -0.029333         5.312513e-11             0.060000
            0.076267            -0.029333         2.656256e-11             0.030000
            0.079200            -0.029333         2.656256e-11             0.030000
            0.082134            -0.029333         2.656256e-11             0.030000
            0.085067            -0.029333         2.656256e-11             0.030000
            0.088000            -0.029333         2.656256e-11             0.030000
            0.090934            -0.029333         2.656256e-11             0.030000
            0.093867            -0.029333         2.656256e-11             0.030000
            0.096800            -0.029333         2.656256e-11             0.030000
            0.099733            -0.029333         2.656256e-11             0.030000
            0.102667            -0.029333         2.656256e-11             0.030000
            0.105600            -0.029333         2.656256e-11             0.030000
           -0.102663            -0.032266         2.656256e-11             0.030000
           -0.099730            -0.032266         2.656256e-11             0.030000
           -0.096797            -0.032266         2.656256e-11             0.030000
           -0.093864            -0.032266         2.656256e-11             0.030000
           -0.090930            -0.032266         2.656256e-11             0.030000
           -0.087997            -0.032266         2.656256e-11             0.030000
           -0.085064            -0.032266         2.656256e-11             0.030000
           -0.082130            -0.032266         2.656256e-11             0.030000
           -0.079197            -0.032266         2.656256e-11             0.030000
           -0.076264            -0.032266         2.656256e-11             0.030000
           -0.073330            -0.032266         2.656256e-11             0.030000
           -0.070397            -0.032266         5.312513e-11             0.060000
           -0.067464            -0.032266         5.312513e-11             0.060000
           -0.064531            -0.032266         5.312513e-11             0.060000
           -0.061597            -0.032266         5.312513e-11             0.060000
           -0.058664            -0.032266         1.770838e-11             0.200000
           -0.055731            -0.032266         1.770838e-11             0.200000
           -0.052797            -0.032266         5.312513e-11             0.060000
           -0.049864            -0.032266         5.312513e-11             0.060000
           -0.046931            -0.032266         5.312513e-11             0.060000
           -0.043998            -0.032266         5.312513e-11             0.060000
           -0.041064            -0.032266         5.312513e-11             0.060000
           -0.038131            -0.032266         8.854188e-12             0.000000
           -0.035198            -0.032266         8.854188e-12             0.000000
           -0.032264            -0.032266         8.854188e-12             0.000000
           -0.029331            -0.032266         8.854188e-12             0.000000
           -0.026398            -0.032266         8.854188e-12             0.000000
           -0.023465            -0.032266         8.854188e-12             0.000000
           -0.020531            -0.032266         8.854188e-12             0.000000
           -0.017598            -0.032266         8.854188e-12             0.000000
           -0.014665            -0.032266         8.854188e-12             0.000000
           -0.011731            -0.032266         8.854188e-12             0.000000
           -0.008798            -0.032266         8.854188e-12             0.000000
           -0.005865            -0.032266         8.854188e-12             0.000000
           -0.002932            -0.032266         8.854188e-12             0.000000
            0.000002            -0.032266         8.854188e-12             0.000000
            0.002935            -0.032266         8.854188e-12             0.000000
            0.005868            -0.032266         8.854188e-12             0.000000
            0.008802            -0.032266         8.854188e-12             0.000000
            0.011735            -0.032266         8.854188e-12             0.000000
            0.014668            -0.032266         8.854188e-12             0.000000
            0.017601            -0.032266         8.854188e-12             0.000000
            0.020535            -0.032266         8.854188e-12             0.000000
            0.023468            -0.032266         8.854188e-12             0.000000
            0.026401            -0.032266         8.854188e-12             0.000000
            0.029335            -0.032266         8.854188e-12             0.000000
            0.032268            -0.032266         8.854188e-12             0.000000
            0.035201            -0.032266         8.854188e-12             0.000000
            0.038134            -0.032266         8.854188e-12             0.000000
            0.041068            -0.032266         5.312513e-11             0.060000
            0.044001            -0.032266         5.312513e-11             0.060000
            0.046934            -0.032266         5.312513e-11             0.060000
            0.049868            -0.032266         5.312513e-11             0.060000
            0.052801            -0.032266         5.312513e-11             0.060000
            0.055734            -0.032266         5.312513e-11             0.060000
            0.058667            -0.032266         5.312513e-11             0.060000
            0.061601            -0.032266         5.312513e-11             0.060000
            0.064534            -0.032266         5.312513e-11             0.060000
            0.067467            -0.032266         5.312513e-11             0.060000
            0.070401            -0.032266         5.312513e-11             0.060000
            0.073334            -0.032266         2.656256e-11             0.030000
            0.076267            -0.032266         2.656256e-11             0.030000
            0.079200            -0.032266         2.656256e-11             0.030000
            0.082134            -0.032266         2.656256e-11             0.030000
            0.085067            -0.032266         2.656256e-11             0.030000
            0.088000            -0.032266         2.656256e-11             0.030000
            0.090934            -0.032266         2.656256e-11             0.030000
            0.093867            -0.032266         2.656256e-11             0.030000
            0.096800            -0.032266         2.656256e-11             0.030000
            0.099733            -0.032266         2.656256e-11             0.030000
            0.102667            -0.032266         2.656256e-11             0.030000
           -0.102663            -0.035200         2.656256e-11             0.030000
           -0.099730            -0.035200         2.656256e-11             0.030000
           -0.096797            -0.035200         2.656256e-11             0.030000
           -0.093864            -0.035200         2.656256e-11             0.030000
           -0.090930            -0.035200         2.656256e-11             0.030000
           -0.087997            -0.035200         2.656256e-11             0.030000
           -0.085064            -0.035200         2.656256e-11             0.030000
           -0.082130            -0.035200         2.656256e-11             0.030000
           -0.079197            -0.035200         2.656256e-11             0.030000
           -0.076264            -0.035200         2.656256e-11             0.030000
           -0.073330            -0.035200         2.656256e-11             0.030000
           -0.070397            -0.035200         5.312513e-11             0.060000
           -0.067464            -0.035200         5.312513e-11             0.060000
           -0.064531            -0.035200         5.312513e-11             0.060000
           -0.061597            -0.035200         5.312513e-11             0.060000
           -0.058664            -0.035200         5.312513e-11             0.060000
           -0.055731            -0.035200         1.770838e-11             0.200000
           -0.052797            -0.035200         1.770838e-11             0.200000
           -0.049864            -0.035200         5.312513e-11             0.060000
           -0.046931            -0.035200         5.312513e-11             0.060000
           -0.043998            -0.035200         5.312513e-11             0.060000
           -0.041064            -0.035200         5.312513e-11             0.060000
           -0.038131            -0.035200         5.312513e-11             0.060000
           -0.035198            -0.035200         8.854188e-12             0.000000
           -0.032264            -0.035200         8.854188e-12             0.000000
           -0.029331            -0.035200         8.854188e-12             0.000000
           -0.026398            -0.035200         8.854188e-12             0.000000
           -0.023465            -0.035200         8.854188e-12             0.000000
           -0.020531            -0.035200         8.854188e-12             0.000000
           -0.017598            -0.035200         8.854188e-12             0.000000
           -0.014665            -0.035200         8.854188e-12             0.000000
           -0.011731            -0.035200         8.854188e-12             0.000000
           -0.008798            -0.035200         8.854188e-12             0.000000
           -0.005865            -0.035200         8.854188e-12             0.000000
           -0.002932            -0.035200         8.854188e-12             0.000000
            0.000002            -0.035200         8.854188e-12             0.000000
            0.002935            -0.035200         8.854188e-12             0.000000
            0.005868            -0.035200         8.854188e-12             0.000000
            0.008802            -0.035200         8.854188e-12             0.000000
            0.011735            -0.035200         8.854188e-12             0.000000
            0.014668            -0.035200         8.854188e-12             0.000000
            0.017601            -0.035200         8.854188e-12             0.000000
            0.020535            -0.035200         8.854188e-12             0.000000
            0.023468            -0.035200         8.854188e-12             0.000000
            0.026401            -0.035200         8.854188e-12             0.000000
            0.029335            -0.035200         8.854188e-12             0.000000
            0.032268            -0.035200         8.854188e-12             0.000000
            0.035201            -0.035200         8.854188e-12             0.000000
            0.038134            -0.035200         5.312513e-11             0.060000
            0.041068            -0.035200         5.312513e-11             0.060000
            0.044001            -0.035200         5.312513e-11             0.060000
            0.046934            -0.035200         5.312513e-11             0.060000
            0.049868            -0.035200         5.312513e-11             0.060000
            0.052801            -0.035200         5.312513e-11             0.060000
            0.055734            -0.035200         5.312513e-11             0.060000
            0.058667            -0.035200         5.312513e-11             0.060000
            0.061601            -0.035200         5.312513e-11             0.060000
            0.064534            -0.035200         5.312513e-11             0.060000
            0.067467            -0.035200         5.312513e-11             0.060000
            0.070401            -0.035200         5.312513e-11             0.060000
            0.073334            -0.035200         2.656256e-11             0.030000
            0.076267            -0.035200         2.656256e-11             0.030000
            0.079200            -0.035200         2.656256e-11             0.030000
            0.082134            -0.035200         2.656256e-11             0.030000
            0.085067            -0.035200         2.656256e-11             0.030000
            0.088000            -0.035200         2.656256e-11             0.030000
            0.090934            -0.035200         2.656256e-11             0.030000
            0.093867            -0.035200         2.656256e-11             0.030000
            0.096800            -0.035200         2.656256e-11             0.030000
            0.099733            -0.035200         2.656256e-11             0.030000
            0.102667            -0.035200         2.656256e-11             0.030000
           -0.102663            -0.038133         2.656256e-11             0.030000
           -0.099730            -0.038133         2.656256e-11             0.030000
           -0.096797            -0.038133         2.656256e-11             0.030000
           -0.093864            -0.038133         2.656256e-11             0.030000
           -0.090930            -0.038133         2.656256e-11             0.030000
           -0.087997            -0.038133         2.656256e-11             0.030000
           -0.085064            -0.038133         2.656256e-11             0.030000
           -0.082130            -0.038133         2.656256e-11             0.030000
           -0.079197            -0.038133         2.656256e-11             0.030000
           -0.076264            -0.038133         2.656256e-11             0.030000
           -0.073330            -0.038133         2.656256e-11             0.030000
           -0.070397            -0.038133         2.656256e-11             0.030000
           -0.067464            -0.038133         5.312513e-11             0.060000
           -0.064531            -0.038133         5.312513e-11             0.060000
           -0.061597            -0.038133         5.312513e-11             0.060000
           -0.058664            -0.038133         5.312513e-11             0.060000
           -0.055731            -0.038133         1.770838e-11             0.200000
           -0.052797            -0.038133         1.770838e-11             0.200000
           -0.049864            -0.038133         1.770838e-11             0.200000
           -0.046931            -0.038133         5.312513e-11             0.060000
           -0.043998            -0.038133         5.312513e-11             0.060000
           -0.041064            -0.038133         5.312513e-11             0.060000
           -0.038131            -0.038133         5.312513e-11             0.060000
           -0.035198            -0.038133         8.854188e-12             0.000000
           -0.032264            -0.038133         8.854188e-12             0.000000
           -0.029331            -0.038133         8.854188e-12             0.000000
           -0.026398            -0.038133         8.854188e-12             0.000000
           -0.023465            -0.038133         8.854188e-12             0.000000
           -0.020531            -0.038133         8.854188e-12             0.000000
           -0.017598            -0.038133         8.854188e-12             0.000000
           -0.014665            -0.038133         8.854188e-12             0.000000
           -0.011731            -0.038133         8.854188e-12             0.000000
           -0.008798            -0.038133         8.854188e-12             0.000000
           -0.005865            -0.038133         8.854188e-12             0.000000
           -0.002932            -0.038133         8.854188e-12             0.000000
            0.000002            -0.038133         8.854188e-12             0.000000
            0.002935            -0.038133         8.854188e-12             0.000000
            0.005868            -0.038133         8.854188e-12             0.000000
            0.008802            -0.038133         8.854188e-12             0.000000
            0.011735            -0.038133         8.854188e-12             0.000000
            0.014668            -0.038133         8.854188e-12             0.000000
            0.017601            -0.038133         8.854188e-12             0.000000
            0.020535            -0.038133         8.854188e-12             0.000000
            0.023468            -0.038133         8.854188e-12             0.000000
            0.026401            -0.038133         8.854188e-12             0.000000
            0.029335            -0.038133         8.854188e-12             0.000000
            0.032268            -0.038133         8.854188e-12             0.000000
            0.035201            -0.038133         8.854188e-12             0.000000
            0.038134            -0.038133         5.312513e-11             0.060000
            0.041068            -0.038133         5.312513e-11             0.060000
            0.044001            -0.038133         5.312513e-11             0.060000
            0.046934            -0.038133         5.312513e-11             0.060000
            0.049868            -0.038133         5.312513e-11             0.060000
            0.052801            -0.038133         5.312513e-11             0.060000
            0.055734            -0.038133         5.312513e-11             0.060000
            0.058667            -0.038133         5.312513e-11             0.060000
            0.061601            -0.038133         5.312513e-11             0.060000
            0.064534            -0.038133         5.312513e-11             0.060000
            0.067467            -0.038133         5.312513e-11             0.060000
            0.070401            -0.038133         2.656256e-11             0.030000
            0.073334            -0.038133         2.656256e-11             0.030000
            0.076267            -0.038133         2.656256e-11             0.030000
            0.079200            -0.038133         2.656256e-11             0.030000
            0.082134            -0.038133         2.656256e-11             0.030000
            0.085067            -0.038133         2.656256e-11             0.030000
            0.088000            -0.038133         2.656256e-11             0.030000
            0.090934            -0.038133         2.656256e-11             0.030000
            0.093867            -0.038133         2.656256e-11             0.030000
            0.096800            -0.038133         2.656256e-11             0.030000
            0.099733            -0.038133         2.656256e-11             0.030000
            0.102667            -0.038133         2.656256e-11             0.030000
           -0.099730            -0.041066         2.656256e-11             0.030000
           -0.096797            -0.041066         2.656256e-11             0.030000
           -0.093864            -0.041066         2.656256e-11             0.030000
           -0.090930            -0.041066         2.656256e-11             0.030000
           -0.087997            -0.041066         2.656256e-11             0.030000
           -0.085064            -0.041066         2.656256e-11             0.030000
           -0.082130            -0.041066         2.656256e-11             0.030000
           -0.079197            -0.041066         2.656256e-11             0.030000
           -0.076264            -0.041066         2.656256e-11             0.030000
           -0.073330            -0.041066         2.656256e-11             0.030000
           -0.070397            -0.041066         2.656256e-11             0.030000
           -0.067464            -0.041066         5.312513e-11             0.060000
           -0.064531            -0.041066         5.312513e-11             0.060000
           -0.061597            -0.041066         5.312513e-11             0.060000
           -0.058664            -0.041066         5.312513e-11             0.060000
           -0.055731            -0.041066         5.312513e-11             0.060000
           -0.052797            -0.041066         1.770838e-11             0.200000
           -0.049864            -0.041066         1.770838e-11             0.200000
           -0.046931            -0.041066         1.770838e-11             0.200000
           -0.043998            -0.041066         5.312513e-11             0.060000
           -0.041064            -0.041066         5.312513e-11             0.060000
           -0.038131            -0.041066         5.312513e-11             0.060000
           -0.035198            -0.041066         5.312513e-11             0.060000
           -0.032264            -0.041066         8.854188e-12             0.000000
           -0.029331            -0.041066         8.854188e-12             0.000000
           -0.026398            -0.041066         8.854188e-12             0.000000
           -0.023465            -0.041066         8.854188e-12             0.000000
           -0.020531            -0.041066         8.854188e-12             0.000000
           -0.017598            -0.041066         8.854188e-12             0.000000
           -0.014665            -0.041066         8.854188e-12             0.000000
           -0.011731            -0.041066         8.854188e-12             0.000000
           -0.008798            -0.041066         8.854188e-12             0.000000
           -0.005865            -0.041066         8.854188e-12             0.000000
           -0.002932            -0.041066         8.854188e-12             0.000000
            0.000002            -0.041066         8.854188e-12             0.000000
            0.002935            -0.041066         8.854188e-12             0.000000
            0.005868            -0.041066         8.854188e-12             0.000000
            0.008802            -0.041066         8.854188e-12             0.000000
            0.011735            -0.041066         8.854188e-12             0.000000
            0.014668            -0.041066         8.854188e-12             0.000000
            0.017601            -0.041066         8.854188e-12             0.000000
            0.020535            -0.041066         8.854188e-12             0.000000
            0.023468            -0.041066         8.854188e-12             0.000000
            0.026401            -0.041066         8.854188e-12             0.000000
            0.029335            -0.041066         8.854188e-12             0.000000
            0.032268            -0.041066         8.854188e-12             0.000000
            0.035201            -0.041066         5.312513e-11             0.060000
            0.038134            -0.041066         5.312513e-11             0.060000
            0.041068            -0.041066         5.312513e-11             0.060000
            0.044001            -0.041066         5.312513e-11             0.060000
            0.046934            -0.041066         5.312513e-11             0.060000
            0.049868            -0.041066         5.312513e-11             0.060000
            0.052801            -0.041066         5.312513e-11             0.060000
            0.055734            -0.041066         5.312513e-11             0.060000
            0.058667            -0.041066         5.312513e-11             0.060000
            0.061601            -0.041066         5.312513e-11             0.060000
            0.064534            -0.041066         5.312513e-11             0.060000
            0.067467            -0.041066         5.312513e-11             0.060000
            0.070401            -0.041066         2.656256e-11             0.030000
            0.073334            -0.041066         2.656256e-11             0.030000
            0.076267            -0.041066         2.656256e-11             0.030000
            0.079200            -0.041066         2.656256e-11             0.030000
            0.082134            -0.041066         2.656256e-11             0.030000
            0.085067            -0.041066         2.656256e-11             0.030000
            0.088000            -0.041066         2.656256e-11             0.030000
            0.090934            -0.041066         2.656256e-11             0.030000
            0.093867            -0.041066         2.656256e-11             0.030000
            0.096800            -0.041066         2.656256e-11             0.030000
            0.099733            -0.041066         2.656256e-11             0.030000
           -0.099730            -0.044000         2.656256e-11             0.030000
           -0.096797            -0.044000         2.656256e-11             0.030000
           -0.093864            -0.044000         2.656256e-11             0.030000
           -0.090930            -0.044000         2.656256e-11             0.030000
           -0.087997            -0.044000         2.656256e-11             0.030000
           -0.085064            -0.044000         2.656256e-11             0.030000
           -0.082130            -0.044000         2.656256e-11             0.030000
           -0.079197            -0.044000         2.656256e-11             0.030000
           -0.076264            -0.044000         2.656256e-11             0.030000
           -0.073330            -0.044000         2.656256e-11             0.030000
           -0.070397            -0.044000         2.656256e-11             0.030000
           -0.067464            -0.044000         2.656256e-11             0.030000
           -0.064531            -0.044000         5.312513e-11             0.060000
           -0.061597            -0.044000         5.312513e-11             0.060000
           -0.058664            -0.044000         5.312513e-11             0.060000
           -0.055731            -0.044000         5.312513e-11             0.060000
           -0.052797            -0.044000         5.312513e-11             0.060000
           -0.049864            -0.044000         1.770838e-11             0.200000
           -0.046931            -0.044000         1.770838e-11             0.200000
           -0.043998            -0.044000         5.312513e-11             0.060000
           -0.041064            -0.044000         5.312513e-11             0.060000
           -0.038131            -0.044000         5.312513e-11             0.060000
           -0.035198            -0.044000         5.312513e-11             0.060000
           -0.032264            -0.044000         8.854188e-12             0.000000
           -0.029331            -0.044000         8.854188e-12             0.000000
           -0.026398            -0.044000         8.854188e-12             0.000000
           -0.023465            -0.044000         8.854188e-12             0.000000
           -0.020531            -0.044000         8.854188e-12             0.000000
           -0.017598            -0.044000         8.854188e-12             0.000000
           -0.014665            -0.044000         8.854188e-12             0.000000
           -0.011731            -0.044000         8.854188e-12             0.000000
           -0.008798            -0.044000         8.854188e-12             0.000000
           -0.005865            -0.044000         8.854188e-12             0.000000
           -0.002932            -0.044000         8.854188e-12             0.000000
            0.000002            -0.044000         8.854188e-12             0.000000
            0.002935            -0.044000         8.854188e-12             0.000000
            0.005868            -0.044000         8.854188e-12             0.000000
            0.008802            -0.044000         8.854188e-12             0.000000
            0.011735            -0.044000         8.854188e-12             0.000000
            0.014668            -0.044000         8.854188e-12             0.000000
            0.017601            -0.044000         8.854188e-12             0.000000
            0.020535            -0.044000         8.854188e-12             0.000000
            0.023468            -0.044000         8.854188e-12             0.000000
            0.026401            -0.044000         8.854188e-12             0.000000
            0.029335            -0.044000         8.854188e-12             0.000000
            0.032268            -0.044000         8.854188e-12             0.000000
            0.035201            -0.044000         5.312513e-11             0.060000
            0.038134            -0.044000         5.312513e-11             0.060000
            0.041068            -0.044000         5.312513e-11             0.060000
            0.044001            -0.044000         5.312513e-11             0.060000
            0.046934            -0.044000         5.312513e-11             0.060000
            0.049868            -0.044000         5.312513e-11             0.060000
            0.052801            -0.044000         5.312513e-11             0.060000
            0.055734            -0.044000         5.312513e-11             0.060000
            0.058667            -0.044000         5.312513e-11             0.060000
            0.061601            -0.044000         5.312513e-11             0.060000
            0.064534            -0.044000         5.312513e-11             0.060000
            0.067467            -0.044000         2.656256e-11             0.030000
            0.070401            -0.044000         2.656256e-11             0.030000
            0.073334            -0.044000         2.656256e-11             0.030000
            0.076267            -0.044000         2.656256e-11             0.030000
            0.079200            -0.044000         2.656256e-11             0.030000
            0.082134            -0.044000         2.656256e-11             0.030000
            0.085067            -0.044000         2.656256e-11             0.030000
            0.088000            -0.044000         2.656256e-11             0.030000
            0.090934            -0.044000         2.656256e-11             0.030000
            0.093867            -0.044000         2.656256e-11             0.030000
            0.096800            -0.044000         2.656256e-11             0.030000
            0.099733            -0.044000         2.656256e-11             0.030000
           -0.096797            -0.046933         2.656256e-11             0.030000
           -0.093864            -0.046933         2.656256e-11             0.030000
           -0.090930            -0.046933         2.656256e-11             0.030000
           -0.087997            -0.046933         2.656256e-11             0.030000
           -0.085064            -0.046933         2.656256e-11             0.030000
           -0.082130            -0.046933         2.656256e-11             0.030000
           -0.079197            -0.046933         2.656256e-11             0.030000
           -0.076264            -0.046933         2.656256e-11             0.030000
           -0.073330            -0.046933         2.656256e-11             0.030000
           -0.070397            -0.046933         2.656256e-11             0.030000
           -0.067464            -0.046933         2.656256e-11             0.030000
           -0.064531            -0.046933         2.656256e-11             0.030000
           -0.061597            -0.046933         5.312513e-11             0.060000
           -0.058664            -0.046933         5.312513e-11             0.060000
           -0.055731            -0.046933         5.312513e-11             0.060000
           -0.052797            -0.046933         5.312513e-11             0.060000
           -0.049864            -0.046933         5.312513e-11             0.060000
           -0.046931            -0.046933         5.312513e-11             0.060000
           -0.043998            -0.046933         5.312513e-11             0.060000
           -0.041064            -0.046933         5.312513e-11             0.060000
           -0.038131            -0.046933         5.312513e-11             0.060000
           -0.035198            -0.046933         5.312513e-11             0.060000
           -0.032264            -0.046933         5.312513e-11             0.060000
           -0.029331            -0.046933         8.854188e-12             0.000000
           -0.026398            -0.046933         8.854188e-12             0.000000
           -0.023465            -0.046933         8.854188e-12             0.000000
           -0.020531            -0.046933         8.854188e-12             0.000000
           -0.017598            -0.046933         8.854188e-12             0.000000
           -0.014665            -0.046933         8.854188e-12             0.000000
           -0.011731            -0.046933         8.854188e-12             0.000000
           -0.008798            -0.046933         8.854188e-12             0.000000
           -0.005865            -0.046933         8.854188e-12             0.000000
           -0.002932            -0.046933         8.854188e-12             0.000000
            0.000002            -0.046933         8.854188e-12             0.000000
            0.002935            -0.046933         8.854188e-12             0.000000
            0.005868            -0.046933         8.854188e-12             0.000000
            0.008802            -0.046933         8.854188e-12             0.000000
            0.011735            -0.046933         8.854188e-12             0.000000
            0.014668            -0.046933         8.854188e-12             0.000000
            0.017601            -0.046933         8.854188e-12             0.000000
            0.020535            -0.046933         8.854188e-12             0.000000
            0.023468            -0.046933         8.854188e-12             0.000000
            0.026401            -0.046933         8.854188e-12             0.000000
            0.029335            -0.046933         8.854188e-12             0.000000
            0.032268            -0.046933         5.312513e-11             0.060000
            0.035201            -0.046933         5.312513e-11             0.060000
            0.038134            -0.046933         5.312513e-11             0.060000
            0.041068            -0.046933         5.312513e-11             0.060000
            0.044001            -0.046933         5.312513e-11             0.060000
            0.046934            -0.046933         5.312513e-11             0.060000
            0.049868            -0.046933         5.312513e-11             0.060000
            0.052801            -0.046933         5.312513e-11             0.060000
            0.055734            -0.046933         5.312513e-11             0.060000
            0.058667            -0.046933         5.312513e-11             0.060000
            0.061601            -0.046933         5.312513e-11             0.060000
            0.064534            -0.046933         2.656256e-11             0.030000
            0.067467            -0.046933         2.656256e-11             0.030000
            0.070401            -0.046933         2.656256e-11             0.030000
            0.073334            -0.046933         2.656256e-11             0.030000
            0.076267            -0.046933         2.656256e-11             0.030000
            0.079200            -0.046933         2.656256e-11             0.030000
            0.082134            -0.046933         2.656256e-11             0.030000
            0.085067            -0.046933         2.656256e-11             0.030000
            0.088000            -0.046933         2.656256e-11             0.030000
            0.090934            -0.046933         2.656256e-11             0.030000
            0.093867            -0.046933         2.656256e-11             0.030000
            0.096800            -0.046933         2.656256e-11             0.030000
           -0.096797            -0.049866         2.656256e-11             0.030000
           -0.093864            -0.049866         2.656256e-11             0.030000
           -0.090930            -0.049866         2.656256e-11             0.030000
           -0.087997            -0.049866         2.656256e-11             0.030000
           -0.085064            -0.049866         2.656256e-11             0.030000
           -0.082130            -0.049866         2.656256e-11             0.030000
           -0.079197            -0.049866         2.656256e-11             0.030000
           -0.076264            -0.049866         2.656256e-11             0.030000
           -0.073330            -0.049866         2.656256e-11             0.030000
           -0.070397            -0.049866         2.656256e-11             0.030000
           -0.067464            -0.049866         2.656256e-11             0.030000
           -0.064531            -0.049866         2.656256e-11             0.030000
           -0.061597            -0.049866         5.312513e-11             0.060000
           -0.058664            -0.049866         5.312513e-11             0.060000
           -0.055731            -0.049866         5.312513e-11             0.060000
           -0.052797            -0.049866         5.312513e-11             0.060000
           -0.049864            -0.049866         5.312513e-11             0.060000
           -0.046931            -0.049866         5.312513e-11             0.060000
           -0.043998            -0.049866         5.312513e-11             0.060000
           -0.041064            -0.049866         5.312513e-11             0.060000
           -0.038131            -0.049866         5.312513e-11             0.060000
           -0.035198            -0.049866         5.312513e-11             0.060000
           -0.032264            -0.049866         5.312513e-11             0.060000
           -0.029331            -0.049866         5.312513e-11             0.060000
           -0.026398            -0.049866         8.854188e-12             0.000000
           -0.023465            -0.049866         8.854188e-12             0.000000
           -0.020531            -0.049866         8.854188e-12             0.000000
           -0.017598            -0.049866         8.854188e-12             0.000000
           -0.014665            -0.049866         8.854188e-12             0.000000
           -0.011731            -0.049866         8.854188e-12             0.000000
           -0.008798            -0.049866         8.854188e-12             0.000000
           -0.005865            -0.049866         8.854188e-12             0.000000
           -0.002932            -0.049866         8.854188e-12             0.000000
            0.000002            -0.049866         8.854188e-12             0.000000
            0.002935            -0.049866         8.854188e-12             0.000000
            0.005868            -0.049866         8.854188e-12             0.000000
            0.008802            -0.049866         8.854188e-12             0.000000
            0.011735            -0.049866         8.854188e-12             0.000000
            0.014668            -0.049866         8.854188e-12             0.000000
            0.017601            -0.049866         8.854188e-12             0.000000
            0.020535            -0.049866         8.854188e-12             0.000000
            0.023468            -0.049866         8.854188e-12             0.000000
            0.026401            -0.049866         8.854188e-12             0.000000
            0.029335            -0.049866         5.312513e-11             0.060000
            0.032268            -0.049866         5.312513e-11             0.060000
            0.035201            -0.049866         5.312513e-11             0.060000
            0.038134            -0.049866         5.312513e-11             0.060000
            0.041068            -0.049866         5.312513e-11             0.060000
            0.044001            -0.049866         5.312513e-11             0.060000
            0.046934            -0.049866         5.312513e-11             0.060000
            0.049868            -0.049866         5.312513e-11             0.060000
            0.052801            -0.049866         5.312513e-11             0.060000
            0.055734            -0.049866         5.312513e-11             0.060000
            0.058667            -0.049866         5.312513e-11             0.060000
            0.061601            -0.049866         5.312513e-11             0.060000
            0.064534            -0.049866         2.656256e-11             0.030000
            0.067467            -0.049866         2.656256e-11             0.030000
            0.070401            -0.049866         2.656256e-11             0.030000
            0.073334            -0.049866         2.656256e-11             0.030000
            0.076267            -0.049866         2.656256e-11             0.030000
            0.079200            -0.049866         2.656256e-11             0.030000
            0.082134            -0.049866         2.656256e-11             0.030000
            0.085067            -0.049866         2.656256e-11             0.030000
            0.088000            -0.049866         2.656256e-11             0.030000
            0.090934            -0.049866         2.656256e-11             0.030000
            0.093867            -0.049866         2.656256e-11             0.030000
            0.096800            -0.049866         2.656256e-11             0.030000
           -0.093864            -0.052800         2.656256e-11             0.030000
           -0.090930            -0.052800         2.656256e-11             0.030000
           -0.087997            -0.052800         2.656256e-11             0.030000
           -0.085064            -0.052800         2.656256e-11             0.030000
           -0.082130            -0.052800         2.656256e-11             0.030000
           -0.079197            -0.052800         2.656256e-11             0.030000
           -0.076264            -0.052800         2.656256e-11             0.030000
           -0.073330            -0.052800         2.656256e-11             0.030000
           -0.070397            -0.052800         2.656256e-11             0.030000
           -0.067464            -0.052800         2.656256e-11             0.030000
           -0.064531            -0.052800         2.656256e-11             0.030000
           -0.061597            -0.052800         2.656256e-11             0.030000
           -0.058664            -0.052800         5.312513e-11             0.060000
           -0.055731            -0.052800         5.312513e-11             0.060000
           -0.052797            -0.052800         5.312513e-11             0.060000
           -0.049864            -0.052800         5.312513e-11             0.060000
           -0.046931            -0.052800         5.312513e-11             0.060000
           -0.043998            -0.052800         5.312513e-11             0.060000
           -0.041064            -0.052800         5.312513e-11             0.060000
           -0.038131            -0.052800         5.312513e-11             0.060000
           -0.035198            -0.052800         5.312513e-11             0.060000
           -0.032264            -0.052800         5.312513e-11             0.060000
           -0.029331            -0.052800         5.312513e-11             0.060000
           -0.026398            -0.052800         5.312513e-11             0.060000
           -0.023465            -0.052800         5.312513e-11             0.060000
           -0.020531            -0.052800         5.312513e-11             0.060000
           -0.017598            -0.052800         5.312513e-11             0.060000
           -0.014665            -0.052800         5.312513e-11             0.060000
           -0.011731            -0.052800         5.312513e-11             0.060000
           -0.008798            -0.052800         5.312513e-11             0.060000
           -0.005865            -0.052800         5.312513e-11             0.060000
           -0.002932            -0.052800         5.312513e-11             0.060000
            0.000002            -0.052800         5.312513e-11             0.060000
            0.002935            -0.052800         5.312513e-11             0.060000
            0.005868            -0.052800         5.312513e-11             0.060000
            0.008802            -0.052800         5.312513e-11             0.060000
            0.011735            -0.052800         5.312513e-11             0.060000
            0.014668            -0.052800         5.312513e-11             0.060000
            0.017601            -0.052800         5.312513e-11             0.060000
            0.020535            -0.052800         5.312513e-11             0.060000
            0.023468            -0.052800         5.312513e-11             0.060000
            0.026401            -0.052800         5.312513e-11             0.060000
            0.029335            -0.052800         5.312513e-11             0.060000
            0.032268            -0.052800         5.312513e-11             0.060000
            0.035201            -0.052800         5.312513e-11             0.060000
            0.038134            -0.052800         5.312513e-11             0.060000
            0.041068            -0.052800         5.312513e-11             0.060000
            0.044001            -0.052800         5.312513e-11             0.060000
            0.046934            -0.052800         5.312513e-11             0.060000
            0.049868            -0.052800         5.312513e-11             0.060000
            0.052801            -0.052800         5.312513e-11             0.060000
            0.055734            -0.052800         5.312513e-11             0.060000
            0.058667            -0.052800         5.312513e-11             0.060000
            0.061601            -0.052800         2.656256e-11             0.030000
            0.064534            -0.052800         2.656256e-11             0.030000
            0.067467            -0.052800         2.656256e-11             0.030000
            0.070401            -0.052800         2.656256e-11             0.030000
            0.073334            -0.052800         2.656256e-11             0.030000
            0.076267            -0.052800         2.656256e-11             0.030000
            0.079200            -0.052800         2.656256e-11             0.030000
            0.082134            -0.052800         2.656256e-11             0.030000
            0.085067            -0.052800         2.656256e-11             0.030000
            0.088000            -0.052800         2.656256e-11             0.030000
            0.090934            -0.052800         2.656256e-11             0.030000
            0.093867            -0.052800         2.656256e-11             0.030000
           -0.093864            -0.055733         2.656256e-11             0.030000
           -0.090930            -0.055733         2.656256e-11             0.030000
           -0.087997            -0.055733         2.656256e-11             0.030000
           -0.085064            -0.055733         2.656256e-11             0.030000
           -0.082130            -0.055733         2.656256e-11             0.030000
           -0.079197            -0.055733         2.656256e-11             0.030000
           -0.076264            -0.055733         2.656256e-11             0.030000
           -0.073330            -0.055733         2.656256e-11             0.030000
           -0.070397            -0.055733         2.656256e-11             0.030000
           -0.067464            -0.055733         2.656256e-11             0.030000
           -0.064531            -0.055733         2.656256e-11             0.030000
           -0.061597            -0.055733         2.656256e-11             0.030000
           -0.058664            -0.055733         5.312513e-11             0.060000
           -0.055731            -0.055733         5.312513e-11             0.060000
           -0.052797            -0.055733         5.312513e-11             0.060000
           -0.049864            -0.055733         5.312513e-11             0.060000
           -0.046931            -0.055733         5.312513e-11             0.060000
           -0.043998            -0.055733         5.312513e-11             0.060000
           -0.041064            -0.055733         5.312513e-11             0.060000
           -0.038131            -0.055733         5.312513e-11             0.060000
           -0.035198            -0.055733         5.312513e-11             0.060000
           -0.032264            -0.055733         5.312513e-11             0.060000
           -0.029331            -0.055733         5.312513e-11             0.060000
           -0.026398            -0.055733         5.312513e-11             0.060000
           -0.023465            -0.055733         5.312513e-11             0.060000
           -0.020531            -0.055733         5.312513e-11             0.060000
           -0.017598            -0.055733         5.312513e-11             0.060000
           -0.014665            -0.055733         5.312513e-11             0.060000
           -0.011731            -0.055733         5.312513e-11             0.060000
           -0.008798            -0.055733         5.312513e-11             0.060000
           -0.005865            -0.055733         5.312513e-11             0.060000
           -0.002932            -0.055733         5.312513e-11             0.060000
            0.000002            -0.055733         5.312513e-11             0.060000
            0.002935            -0.055733         5.312513e-11             0.060000
            0.005868            -0.055733         5.312513e-11             0.060000
            0.008802            -0.055733         5.312513e-11             0.060000
            0.011735            -0.055733         5.312513e-11             0.060000
            0.014668            -0.055733         5.312513e-11             0.060000
            0.017601            -0.055733         5.312513e-11             0.060000
            0.020535            -0.055733         5.312513e-11             0.060000
            0.023468            -0.055733         5.312513e-11             0.060000
            0.026401            -0.055733         5.312513e-11             0.060000
            0.029335            -0.055733         5.312513e-11             0.060000
            0.032268            -0.055733         5.312513e-11             0.060000
            0.035201            -0.055733         5.312513e-11             0.060000
            0.038134            -0.055733         5.312513e-11             0.060000
            0.041068            -0.055733         5.312513e-11             0.060000
            0.044001            -0.055733         5.312513e-11             0.060000
            0.046934            -0.055733         5.312513e-11             0.060000
            0.049868            -0.055733         5.312513e-11             0.060000
            0.052801            -0.055733         5.312513e-11             0.060000
            0.055734            -0.055733         5.312513e-11             0.060000
            0.058667            -0.055733         5.312513e-11             0.060000
            0.061601            -0.055733         2.656256e-11             0.030000
            0.064534            -0.055733         2.656256e-11             0.030000
            0.067467            -0.055733         2.656256e-11             0.030000
            0.070401            -0.055733         2.656256e-11             0.030000
            0.073334            -0.055733         2.656256e-11             0.030000
            0.076267            -0.055733         2.656256e-11             0.030000
            0.079200            -0.055733         2.656256e-11             0.030000
            0.082134            -0.055733         2.656256e-11             0.030000
            0.085067            -0.055733         2.656256e-11             0.030000
            0.088000            -0.055733         2.656256e-11             0.030000
            0.090934            -0.055733         2.656256e-11             0.030000
            0.093867            -0.055733         2.656256e-11             0.030000
           -0.090930            -0.058666         2.656256e-11             0.030000
           -0.087997            -0.058666         2.656256e-11             0.030000
           -0.085064            -0.058666         2.656256e-11             0.030000
           -0.082130            -0.058666         2.656256e-11             0.030000
           -0.079197            -0.058666         2.656256e-11             0.030000
           -0.076264            -0.058666         2.656256e-11             0.030000
           -0.073330            -0.058666         2.656256e-11             0.030000
           -0.070397            -0.058666         2.656256e-11             0.030000
           -0.067464            -0.058666         2.656256e-11             0.030000
           -0.064531            -0.058666         2.656256e-11             0.030000
           -0.061597            -0.058666         2.656256e-11             0.030000
           -0.058664            -0.058666         2.656256e-11             0.030000
           -0.055731            -0.058666         5.312513e-11             0.060000
           -0.052797            -0.058666         5.312513e-11             0.060000
           -0.049864            -0.058666         5.312513e-11             0.060000
           -0.046931            -0.058666         5.312513e-11             0.060000
           -0.043998            -0.058666         5.312513e-11             0.060000
           -0.041064            -0.058666         5.312513e-11             0.060000
           -0.038131            -0.058666         5.312513e-11             0.060000
           -0.035198            -0.058666         5.312513e-11             0.060000
           -0.032264            -0.058666         5.312513e-11             0.060000
           -0.029331            -0.058666         5.312513e-11             0.060000
           -0.026398            -0.058666         5.312513e-11             0.060000
           -0.023465            -0.058666         5.312513e-11             0.060000
           -0.020531            -0.058666         5.312513e-11             0.060000
           -0.017598            -0.058666         5.312513e-11             0.060000
           -0.014665            -0.058666         5.312513e-11             0.060000
           -0.011731            -0.058666         5.312513e-11             0.060000
           -0.008798            -0.058666         5.312513e-11             0.060000
           -0.005865            -0.058666         5.312513e-11             0.060000
           -0.002932            -0.058666         5.312513e-11             0.060000
            0.000002            -0.058666         5.312513e-11             0.060000
            0.002935            -0.058666         5.312513e-11             0.060000
            0.005868            -0.058666         5.312513e-11             0.060000
            0.008802            -0.058666         5.312513e-11             0.060000
            0.011735            -0.058666         5.312513e-11             0.060000
            0.014668            -0.058666         5.312513e-11             0.060000
            0.017601            -0.058666         5.312513e-11             0.060000
            0.020535            -0.058666         5.312513e-11             0.060000
            0.023468            -0.058666         5.312513e-11             0.060000
            0.026401            -0.058666         5.312513e-11             0.060000
            0.029335            -0.058666         5.312513e-11             0.060000
            0.032268            -0.058666         5.312513e-11             0.060000
            0.035201            -0.058666         5.312513e-11             0.060000
            0.038134            -0.058666         5.312513e-11             0.060000
            0.041068            -0.058666         5.312513e-11             0.060000
            0.044001            -0.058666         5.312513e-11             0.060000
            0.046934            -0.058666         5.312513e-11             0.060000
            0.049868            -0.058666         5.312513e-11             0.060000
            0.052801            -0.058666         5.312513e-11             0.060000
            0.055734            -0.058666         5.312513e-11             0.060000
            0.058667            -0.058666         2.656256e-11             0.030000
            0.061601            -0.058666         2.656256e-11             0.030000
            0.064534            -0.058666         2.656256e-11             0.030000
            0.067467            -0.058666         2.656256e-11             0.030000
            0.070401            -0.058666         2.656256e-11             0.030000
            0.073334            -0.058666         2.656256e-11             0.030000
            0.076267            -0.058666         2.656256e-11             0.030000
            0.079200            -0.058666         2.656256e-11             0.030000
            0.082134            -0.058666         2.656256e-11             0.030000
            0.085067            -0.058666         2.656256e-11             0.030000
            0.088000            -0.058666         2.656256e-11             0.030000
            0.090934            -0.058666         2.656256e-11             0.030000
           -0.090930            -0.061600         2.656256e-11             0.030000
           -0.087997            -0.061600         2.656256e-11             0.030000
           -0.085064            -0.061600         2.656256e-11             0.030000
           -0.082130            -0.061600         2.656256e-11             0.030000
           -0.079197            -0.061600         2.656256e-11             0.030000
           -0.076264            -0.061600         2.656256e-11             0.030000
           -0.073330            -0.061600         2.656256e-11             0.030000
           -0.070397            -0.061600         2.656256e-11             0.030000
           -0.067464            -0.061600         2.656256e-11             0.030000
           -0.064531            -0.061600         2.656256e-11             0.030000
           -0.061597            -0.061600         2.656256e-11             0.030000
           -0.058664            -0.061600         2.656256e-11             0.030000
           -0.055731            -0.061600         5.312513e-11             0.060000
           -0.052797            -0.061600         5.312513e-11             0.060000
           -0.049864            -0.061600         5.312513e-11             0.060000
           -0.046931            -0.061600         5.312513e-11             0.060000
           -0.043998            -0.061600         5.312513e-11             0.060000
           -0.041064            -0.061600         5.312513e-11             0.060000
           -0.038131            -0.061600         5.312513e-11             0.060000
           -0.035198            -0.061600         5.312513e-11             0.060000
           -0.032264            -0.061600         5.312513e-11             0.060000
           -0.029331            -0.061600         5.312513e-11             0.060000
           -0.026398            -0.061600         5.312513e-11             0.060000
           -0.023465            -0.061600         5.312513e-11             0.060000
           -0.020531            -0.061600         5.312513e-11             0.060000
           -0.017598            -0.061600         5.312513e-11             0.060000
           -0.014665            -0.061600         5.312513e-11             0.060000
           -0.011731            -0.061600         5.312513e-11             0.060000
           -0.008798            -0.061600         5.312513e-11             0.060000
           -0.005865            -0.061600         5.312513e-11             0.060000
           -0.002932            -0.061600         5.312513e-11             0.060000
            0.000002            -0.061600         5.312513e-11             0.060000
            0.002935            -0.061600         5.312513e-11             0.060000
            0.005868            -0.061600         5.312513e-11             0.060000
            0.008802            -0.061600         5.312513e-11             0.060000
            0.011735            -0.061600         5.312513e-11             0.060000
            0.014668            -0.061600         5.312513e-11             0.060000
            0.017601            -0.061600         5.312513e-11             0.060000
            0.020535            -0.061600         5.312513e-11             0.060000
            0.023468            -0.061600         5.312513e-11             0.060000
            0.026401            -0.061600         5.312513e-11             0.060000
            0.029335            -0.061600         5.312513e-11             0.060000
            0.032268            -0.061600         5.312513e-11             0.060000
            0.035201            -0.061600         5.312513e-11             0.060000
            0.038134            -0.061600         5.312513e-11             0.060000
            0.041068            -0.061600         5.312513e-11             0.060000
            0.044001            -0.061600         5.312513e-11             0.060000
            0.046934            -0.061600         5.312513e-11             0.060000
            0.049868            -0.061600         5.312513e-11             0.060000
            0.052801            -0.061600         5.312513e-11             0.060000
            0.055734            -0.061600         5.312513e-11             0.060000
            0.058667            -0.061600         2.656256e-11             0.030000
            0.061601            -0.061600         2.656256e-11             0.030000
            0.064534            -0.061600         2.656256e-11             0.030000
            0.067467            -0.061600         2.656256e-11             0.030000
            0.070401            -0.061600         2.656256e-11             0.030000
            0.073334            -0.061600         2.656256e-11             0.030000
            0.076267            -0.061600         2.656256e-11             0.030000
            0.079200            -0.061600         2.656256e-11             0.030000
            0.082134            -0.061600         2.656256e-11             0.030000
            0.085067            -0.061600         2.656256e-11             0.030000
            0.088000            -0.061600         2.656256e-11             0.030000
            0.090934            -0.061600         2.656256e-11             0.030000
           -0.087997            -0.064533         2.656256e-11             0.030000
           -0.085064            -0.064533         2.656256e-11             0.030000
           -0.082130            -0.064533         2.656256e-11             0.030000
           -0.079197            -0.064533         2.656256e-11             0.030000
           -0.076264            -0.064533         2.656256e-11             0.030000
           -0.073330            -0.064533         2.656256e-11             0.030000
           -0.070397            -0.064533         2.656256e-11             0.030000
           -0.067464            -0.064533         2.656256e-11             0.030000
           -0.064531            -0.064533         2.656256e-11             0.030000
           -0.061597            -0.064533         2.656256e-11             0.030000
           -0.058664            -0.064533         2.656256e-11             0.030000
           -0.055731            -0.064533         2.656256e-11             0.030000
           -0.052797            -0.064533         5.312513e-11             0.060000
           -0.049864            -0.064533         5.312513e-11             0.060000
           -0.046931            -0.064533         5.312513e-11             0.060000
           -0.043998            -0.064533         5.312513e-11             0.060000
           -0.041064            -0.064533         5.312513e-11             0.060000
           -0.038131            -0.064533         5.312513e-11             0.060000
           -0.035198            -0.064533         5.312513e-11             0.060000
           -0.032264            -0.064533         5.312513e-11             0.060000
           -0.029331            -0.064533         5.312513e-11             0.060000
           -0.026398            -0.064533         5.312513e-11             0.060000
           -0.023465            -0.064533         5.312513e-11             0.060000
           -0.020531            -0.064533         5.312513e-11             0.060000
           -0.017598            -0.064533         5.312513e-11             0.060000
           -0.014665            -0.064533         5.312513e-11             0.060000
           -0.011731            -0.064533         5.312513e-11             0.060000
           -0.008798            -0.064533         5.312513e-11             0.060000
           -0.005865            -0.064533         5.312513e-11             0.060000
           -0.002932            -0.064533         5.312513e-11             0.060000
            0.000002            -0.064533         5.312513e-11             0.060000
            0.002935            -0.064533         5.312513e-11             0.060000
            0.005868            -0.064533         5.312513e-11             0.060000
            0.008802            -0.064533         5.312513e-11             0.060000
            0.011735            -0.064533         5.312513e-11             0.060000
            0.014668            -0.064533         5.312513e-11             0.060000
            0.017601            -0.064533         5.312513e-11             0.060000
            0.020535            -0.064533         5.312513e-11             0.060000
            0.023468            -0.064533         5.312513e-11             0.060000
            0.026401            -0.064533         5.312513e-11             0.060000
            0.029335            -0.064533         5.312513e-11             0.060000
            0.032268            -0.064533         5.312513e-11             0.060000
            0.035201            -0.064533         5.312513e-11             0.060000
            0.038134            -0.064533         5.312513e-11             0.060000
            0.041068            -0.064533         5.312513e-11             0.060000
            0.044001            -0.064533         5.312513e-11             0.060000
            0.046934            -0.064533         5.312513e-11             0.060000
            0.049868            -0.064533         5.312513e-11             0.060000
            0.052801            -0.064533         5.312513e-11             0.060000
            0.055734            -0.064533         2.656256e-11             0.030000
            0.058667            -0.064533         2.656256e-11             0.030000
            0.061601            -0.064533         2.656256e-11             0.030000
            0.064534            -0.064533         2.656256e-11             0.030000
            0.067467            -0.064533         2.656256e-11             0.030000
            0.070401            -0.064533         2.656256e-11             0.030000
            0.073334            -0.064533         2.656256e-11             0.030000
            0.076267            -0.064533         2.656256e-11             0.030000
            0.079200            -0.064533         2.656256e-11             0.030000
            0.082134            -0.064533         2.656256e-11             0.030000
            0.085067            -0.064533         2.656256e-11             0.030000
            0.088000            -0.064533         2.656256e-11             0.030000
           -0.085064            -0.067466         2.656256e-11             0.030000
           -0.082130            -0.067466         2.656256e-11             0.030000
           -0.079197            -0.067466         2.656256e-11             0.030000
           -0.076264            -0.067466         2.656256e-11             0.030000
           -0.073330            -0.067466         2.656256e-11             0.030000
           -0.070397            -0.067466         2.656256e-11             0.030000
           -0.067464            -0.067466         2.656256e-11             0.030000
           -0.064531            -0.067466         2.656256e-11             0.030000
           -0.061597            -0.067466         2.656256e-11             0.030000
           -0.058664            -0.067466         2.656256e-11             0.030000
           -0.055731            -0.067466         2.656256e-11             0.030000
           -0.052797            -0.067466         2.656256e-11             0.030000
           -0.049864            -0.067466         5.312513e-11             0.060000
           -0.046931            -0.067466         5.312513e-11             0.060000
           -0.043998            -0.067466         5.312513e-11             0.060000
           -0.041064            -0.067466         5.312513e-11             0.060000
           -0.038131            -0.067466         5.312513e-11             0.060000
           -0.035198            -0.067466         5.312513e-11             0.060000
           -0.032264            -0.067466         5.312513e-11             0.060000
           -0.029331            -0.067466         5.312513e-11             0.060000
           -0.026398            -0.067466         5.312513e-11             0.060000
           -0.023465            -0.067466         5.312513e-11             0.060000
           -0.020531            -0.067466         5.312513e-11             0.060000
           -0.017598            -0.067466         5.312513e-11             0.060000
           -0.014665            -0.067466         5.312513e-11             0.060000
           -0.011731            -0.067466         5.312513e-11             0.060000
           -0.008798            -0.067466         5.312513e-11             0.060000
           -0.005865            -0.067466         5.312513e-11             0.060000
           -0.002932            -0.067466         5.312513e-11             0.060000
            0.000002            -0.067466         5.312513e-11             0.060000
            0.002935            -0.067466         5.312513e-11             0.060000
            0.005868            -0.067466         5.312513e-11             0.060000
            0.008802            -0.067466         5.312513e-11             0.060000
            0.011735            -0.067466         5.312513e-11             0.060000
            0.014668            -0.067466         5.312513e-11             0.060000
            0.017601            -0.067466         5.312513e-11             0.060000
            0.020535            -0.067466         5.312513e-11             0.060000
            0.023468            -0.067466         5.312513e-11             0.060000
            0.026401            -0.067466         5.312513e-11             0.060000
            0.029335            -0.067466         5.312513e-11             0.060000
            0.032268            -0.067466         5.312513e-11             0.060000
            0.035201            -0.067466         5.312513e-11             0.060000
            0.038134            -0.067466         5.312513e-11             0.060000
            0.041068            -0.067466         5.312513e-11             0.060000
            0.044001            -0.067466         5.312513e-11             0.060000
            0.046934            -0.067466         5.312513e-11             0.060000
            0.049868            -0.067466         5.312513e-11             0.060000
            0.052801            -0.067466         2.656256e-11             0.030000
            0.055734            -0.067466         2.656256e-11             0.030000
            0.058667            -0.067466         2.656256e-11             0.030000
            0.061601            -0.067466         2.656256e-11             0.030000
            0.064534            -0.067466         2.656256e-11             0.030000
            0.067467            -0.067466         2.656256e-11             0.030000
            0.070401            -0.067466         2.656256e-11             0.030000
            0.073334            -0.067466         2.656256e-11             0.030000
            0.076267            -0.067466         2.656256e-11             0.030000
            0.079200            -0.067466         2.656256e-11             0.030000
            0.082134            -0.067466         2.656256e-11             0.030000
            0.085067            -0.067466         2.656256e-11             0.030000
           -0.082130            -0.070399         2.656256e-11             0.030000
           -0.079197            -0.070399         2.656256e-11             0.030000
           -0.076264            -0.070399         2.656256e-11             0.030000
           -0.073330            -0.070399         2.656256e-11             0.030000
           -0.070397            -0.070399         2.656256e-11             0.030000
           -0.067464            -0.070399         2.656256e-11             0.030000
           -0.064531            -0.070399         2.656256e-11             0.030000
           -0.061597            -0.070399         2.656256e-11             0.030000
           -0.058664            -0.070399         2.656256e-11             0.030000
           -0.055731            -0.070399         2.656256e-11             0.030000
           -0.052797            -0.070399         2.656256e-11             0.030000
           -0.049864            -0.070399         5.312513e-11             0.060000
           -0.046931            -0.070399         5.312513e-11             0.060000
           -0.043998            -0.070399         5.312513e-11             0.060000
           -0.041064            -0.070399         5.312513e-11             0.060000
           -0.038131            -0.070399         5.312513e-11             0.060000
           -0.035198            -0.070399         5.312513e-11             0.060000
           -0.032264            -0.070399         5.312513e-11             0.060000
           -0.029331            -0.070399         5.312513e-11             0.060000
           -0.026398            -0.070399         5.312513e-11             0.060000
           -0.023465            -0.070399         5.312513e-11             0.060000
           -0.020531            -0.070399         5.312513e-11             0.060000
           -0.017598            -0.070399         5.312513e-11             0.060000
           -0.014665            -0.070399         5.312513e-11             0.060000
           -0.011731            -0.070399         5.312513e-11             0.060000
           -0.008798            -0.070399         5.312513e-11             0.060000
           -0.005865            -0.070399         5.312513e-11             0.060000
           -0.002932            -0.070399         5.312513e-11             0.060000
            0.000002            -0.070399         5.312513e-11             0.060000
            0.002935            -0.070399         5.312513e-11             0.060000
            0.005868            -0.070399         5.312513e-11             0.060000
            0.008802            -0.070399         5.312513e-11             0.060000
            0.011735            -0.070399         5.312513e-11             0.060000
            0.014668            -0.070399         5.312513e-11             0.060000
            0.017601            -0.070399         5.312513e-11             0.060000
            0.020535            -0.070399         5.312513e-11             0.060000
            0.023468            -0.070399         5.312513e-11             0.060000
            0.026401            -0.070399         5.312513e-11             0.060000
            0.029335            -0.070399         5.312513e-11             0.060000
            0.032268            -0.070399         5.312513e-11             0.060000
            0.035201            -0.070399         5.312513e-11             0.060000
            0.038134            -0.070399         5.312513e-11             0.060000
            0.041068            -0.070399         5.312513e-11             0.060000
            0.044001            -0.070399         5.312513e-11             0.060000
            0.046934            -0.070399         5.312513e-11             0.060000
            0.049868            -0.070399         5.312513e-11             0.060000
            0.052801            -0.070399         2.656256e-11             0.030000
            0.055734            -0.070399         2.656256e-11             0.030000
            0.058667            -0.070399         2.656256e-11             0.030000
            0.061601            -0.070399         2.656256e-11             0.030000
            0.064534            -0.070399         2.656256e-11             0.030000
            0.067467            -0.070399         2.656256e-11             0.030000
            0.070401            -0.070399         2.656256e-11             0.030000
            0.073334            -0.070399         2.656256e-11             0.030000
            0.076267            -0.070399         2.656256e-11             0.030000
            0.079200            -0.070399         2.656256e-11             0.030000
            0.082134            -0.070399         2.656256e-11             0.030000
           -0.079197            -0.073333         2.656256e-11             0.030000
           -0.076264            -0.073333         2.656256e-11             0.030000
           -0.073330            -0.073333         2.656256e-11             0.030000
           -0.070397            -0.073333         2.656256e-11             0.030000
           -0.067464            -0.073333         2.656256e-11             0.030000
           -0.064531            -0.073333         2.656256e-11             0.030000
           -0.061597            -0.073333         2.656256e-11             0.030000
           -0.058664            -0.073333         2.656256e-11             0.030000
           -0.055731            -0.073333         2.656256e-11             0.030000
           -0.052797            -0.073333         2.656256e-11             0.030000
           -0.049864            -0.073333         2.656256e-11             0.030000
           -0.046931            -0.073333         5.312513e-11             0.060000
           -0.043998            -0.073333         5.312513e-11             0.060000
           -0.041064            -0.073333         5.312513e-11             0.060000
           -0.038131            -0.073333         5.312513e-11             0.060000
           -0.035198            -0.073333         5.312513e-11             0.060000
           -0.032264            -0.073333         5.312513e-11             0.060000
           -0.029331            -0.073333         5.312513e-11             0.060000
           -0.026398            -0.073333         5.312513e-11             0.060000
           -0.023465            -0.073333         5.312513e-11             0.060000
           -0.020531            -0.073333         5.312513e-11             0.060000
           -0.017598            -0.073333         5.312513e-11             0.060000
           -0.014665            -0.073333         5.312513e-11             0.060000
           -0.011731            -0.073333         5.312513e-11             0.060000
           -0.008798            -0.073333         5.312513e-11             0.060000
           -0.005865            -0.073333         5.312513e-11             0.060000
           -0.002932            -0.073333         5.312513e-11             0.060000
            0.000002            -0.073333         5.312513e-11             0.060000
            0.002935            -0.073333         5.312513e-11             0.060000
            0.005868            -0.073333         5.312513e-11             0.060000
            0.008802            -0.073333         5.312513e-11             0.060000
            0.011735            -0.073333         5.312513e-11             0.060000
            0.014668            -0.073333         5.312513e-11             0.060000
            0.017601            -0.073333         5.312513e-11             0.060000
            0.020535            -0.073333         5.312513e-11             0.060000
            0.023468            -0.073333         5.312513e-11             0.060000
            0.026401            -0.073333         5.312513e-11             0.060000
            0.029335            -0.073333         5.312513e-11             0.060000
            0.032268            -0.073333         5.312513e-11             0.060000
            0.035201            -0.073333         5.312513e-11             0.060000
            0.038134            -0.073333         5.312513e-11             0.060000
            0.041068            -0.073333         5.312513e-11             0.060000
            0.044001            -0.073333         5.312513e-11             0.060000
            0.046934            -0.073333         5.312513e-11             0.060000
            0.049868            -0.073333         2.656256e-11             0.030000
            0.052801            -0.073333         2.656256e-11             0.030000
            0.055734            -0.073333         2.656256e-11             0.030000
            0.058667            -0.073333         2.656256e-11             0.030000
            0.061601            -0.073333         2.656256e-11             0.030000
            0.064534            -0.073333         2.656256e-11             0.030000
            0.067467            -0.073333         2.656256e-11             0.030000
            0.070401            -0.073333         2.656256e-11             0.030000
            0.073334            -0.073333         2.656256e-11             0.030000
            0.076267            -0.073333         2.656256e-11             0.030000
            0.079200            -0.073333         2.656256e-11             0.030000
           -0.079197            -0.076266         2.656256e-11             0.030000
           -0.076264            -0.076266         2.656256e-11             0.030000
           -0.073330            -0.076266         2.656256e-11             0.030000
           -0.070397            -0.076266         2.656256e-11             0.030000
           -0.067464            -0.076266         2.656256e-11             0.030000
           -0.064531            -0.076266         2.656256e-11             0.030000
           -0.061597            -0.076266         2.656256e-11             0.030000
           -0.058664            -0.076266         2.656256e-11             0.030000
           -0.055731            -0.076266         2.656256e-11             0.030000
           -0.052797            -0.076266         2.656256e-11             0.030000
           -0.049864            -0.076266         2.656256e-11             0.030000
           -0.046931            -0.076266         5.312513e-11             0.060000
           -0.043998            -0.076266         5.312513e-11             0.060000
           -0.041064            -0.076266         5.312513e-11             0.060000
           -0.038131            -0.076266         5.312513e-11             0.060000
           -0.035198            -0.076266         5.312513e-11             0.060000
           -0.032264            -0.076266         5.312513e-11             0.060000
           -0.029331            -0.076266         5.312513e-11             0.060000
           -0.026398            -0.076266         5.312513e-11             0.060000
           -0.023465            -0.076266         5.312513e-11             0.060000
           -0.020531            -0.076266         5.312513e-11             0.060000
           -0.017598            -0.076266         5.312513e-11             0.060000
           -0.014665            -0.076266         5.312513e-11             0.060000
           -0.011731            -0.076266         5.312513e-11             0.060000
           -0.008798            -0.076266         5.312513e-11             0.060000
           -0.005865            -0.076266         5.312513e-11             0.060000
           -0.002932            -0.076266         5.312513e-11             0.060000
            0.000002            -0.076266         5.312513e-11             0.060000
            0.002935            -0.076266         5.312513e-11             0.060000
            0.005868            -0.076266         5.312513e-11             0.060000
            0.008802            -0.076266         5.312513e-11             0.060000
            0.011735            -0.076266         5.312513e-11             0.060000
            0.014668            -0.076266         5.312513e-11             0.060000
            0.017601            -0.076266         5.312513e-11             0.060000
            0.020535            -0.076266         5.312513e-11             0.060000
            0.023468            -0.076266         5.312513e-11             0.060000
            0.026401            -0.076266         5.312513e-11             0.060000
            0.029335            -0.076266         5.312513e-11             0.060000
            0.032268            -0.076266         5.312513e-11             0.060000
            0.035201            -0.076266         5.312513e-11             0.060000
            0.038134            -0.076266         5.312513e-11             0.060000
            0.041068            -0.076266         5.312513e-11             0.060000
            0.044001            -0.076266         5.312513e-11             0.060000
            0.046934            -0.076266         5.312513e-11             0.060000
            0.049868            -0.076266         2.656256e-11             0.030000
            0.052801            -0.076266         2.656256e-11             0.030000
            0.055734            -0.076266         2.656256e-11             0.030000
            0.058667            -0.076266         2.656256e-11             0.030000
            0.061601            -0.076266         2.656256e-11             0.030000
            0.064534            -0.076266         2.656256e-11             0.030000
            0.067467            -0.076266         2.656256e-11             0.030000
            0.070401            -0.076266         2.656256e-11             0.030000
            0.073334            -0.076266         2.656256e-11             0.030000
            0.076267            -0.076266         2.656256e-11             0.030000
            0.079200            -0.076266         2.656256e-11             0.030000
           -0.076264            -0.079199         2.656256e-11             0.030000
           -0.073330            -0.079199         2.656256e-11             0.030000
           -0.070397            -0.079199         2.656256e-11             0.030000
           -0.067464            -0.079199         2.656256e-11             0.030000
           -0.064531            -0.079199         2.656256e-11             0.030000
           -0.061597            -0.079199         2.656256e-11             0.030000
           -0.058664            -0.079199         2.656256e-11             0.030000
           -0.055731            -0.079199         2.656256e-11             0.030000
           -0.052797            -0.079199         2.656256e-11             0.030000
           -0.049864            -0.079199         2.656256e-11             0.030000
           -0.046931            -0.079199         2.656256e-11             0.030000
           -0.043998            -0.079199         5.312513e-11             0.060000
           -0.041064            -0.079199         5.312513e-11             0.060000
           -0.038131            -0.079199         5.312513e-11             0.060000
           -0.035198            -0.079199         5.312513e-11             0.060000
           -0.032264            -0.079199         5.312513e-11             0.060000
           -0.029331            -0.079199         5.312513e-11             0.060000
           -0.026398            -0.079199         5.312513e-11             0.060000
           -0.023465            -0.079199         5.312513e-11             0.060000
           -0.020531            -0.079199         5.312513e-11             0.060000
           -0.017598            -0.079199         5.312513e-11             0.060000
           -0.014665            -0.079199         5.312513e-11             0.060000
           -0.011731            -0.079199         5.312513e-11             0.060000
           -0.008798            -0.079199         5.312513e-11             0.060000
           -0.005865            -0.079199         5.312513e-11             0.060000
           -0.002932            -0.079199         5.312513e-11             0.060000
            0.000002            -0.079199         5.312513e-11             0.060000
            0.002935            -0.079199         5.312513e-11             0.060000
            0.005868            -0.079199         5.312513e-11             0.060000
            0.008802            -0.079199         5.312513e-11             0.060000
            0.011735            -0.079199         5.312513e-11             0.060000
            0.014668            -0.079199         5.312513e-11             0.060000
            0.017601            -0.079199         5.312513e-11             0.060000
            0.020535            -0.079199         5.312513e-11             0.060000
            0.023468            -0.079199         5.312513e-11             0.060000
            0.026401            -0.079199         5.312513e-11             0.060000
            0.029335            -0.079199         5.312513e-11             0.060000
            0.032268            -0.079199         5.312513e-11             0.060000
            0.035201            -0.079199         5.312513e-11             0.060000
            0.038134            -0.079199         5.312513e-11             0.060000
            0.041068            -0.079199         5.312513e-11             0.060000
            0.044001            -0.079199         5.312513e-11             0.060000
            0.046934            -0.079199         2.656256e-11             0.030000
            0.049868            -0.079199         2.656256e-11             0.030000
            0.052801            -0.079199         2.656256e-11             0.030000
            0.055734            -0.079199         2.656256e-11             0.030000
            0.058667            -0.079199         2.656256e-11             0.030000
            0.061601            -0.079199         2.656256e-11             0.030000
            0.064534            -0.079199         2.656256e-11             0.030000
            0.067467            -0.079199         2.656256e-11             0.030000
            0.070401            -0.079199         2.656256e-11             0.030000
            0.073334            -0.079199         2.656256e-11             0.030000
            0.076267            -0.079199         2.656256e-11             0.030000
           -0.070397            -0.082133         2.656256e-11             0.030000
           -0.067464            -0.082133         2.656256e-11             0.030000
           -0.064531            -0.082133         2.656256e-11             0.030000
           -0.061597            -0.082133         2.656256e-11             0.030000
           -0.058664            -0.082133         2.656256e-11             0.030000
           -0.055731            -0.082133         2.656256e-11             0.030000
           -0.052797            -0.082133         2.656256e-11             0.030000
           -0.049864            -0.082133         2.656256e-11             0.030000
           -0.046931            -0.082133         2.656256e-11             0.030000
           -0.043998            -0.082133         2.656256e-11             0.030000
           -0.041064            -0.082133         2.656256e-11             0.030000
           -0.038131            -0.082133         2.656256e-11             0.030000
           -0.035198            -0.082133         2.656256e-11             0.030000
           -0.032264            -0.082133         2.656256e-11             0.030000
           -0.029331            -0.082133         2.656256e-11             0.030000
           -0.026398            -0.082133         2.656256e-11             0.030000
           -0.023465            -0.082133         2.656256e-11             0.030000
           -0.020531            -0.082133         2.656256e-11             0.030000
           -0.017598            -0.082133         2.656256e-11             0.030000
           -0.014665            -0.082133         2.656256e-11             0.030000
           -0.011731            -0.082133         2.656256e-11             0.030000
           -0.008798            -0.082133         2.656256e-11             0.030000
           -0.005865            -0.082133         2.656256e-11             0.030000
           -0.002932            -0.082133         2.656256e-11             0.030000
            0.000002            -0.082133         2.656256e-11             0.030000
            0.002935            -0.082133         2.656256e-11             0.030000
            0.005868            -0.082133         2.656256e-11             0.030000
            0.008802            -0.082133         2.656256e-11             0.030000
            0.011735            -0.082133         2.656256e-11             0.030000
            0.014668            -0.082133         2.656256e-11             0.030000
            0.017601            -0.082133         2.656256e-11             0.030000
            0.020535            -0.082133         2.656256e-11             0.030000
            0.023468            -0.082133         2.656256e-11             0.030000
            0.026401            -0.082133         2.656256e-11             0.030000
            0.029335            -0.082133         2.656256e-11             0.030000
            0.032268            -0.082133         2.656256e-11             0.030000
            0.035201            -0.082133         2.656256e-11             0.030000
            0.038134            -0.082133         2.656256e-11             0.030000
            0.041068            -0.082133         2.656256e-11             0.030000
            0.044001            -0.082133         2.656256e-11             0.030000
            0.046934            -0.082133         2.656256e-11             0.030000
            0.049868            -0.082133         2.656256e-11             0.030000
            0.052801            -0.082133         2.656256e-11             0.030000
            0.055734            -0.082133         2.656256e-11             0.030000
            0.058667            -0.082133         2.656256e-11             0.030000
            0.061601            -0.082133         2.656256e-11             0.030000
            0.064534            -0.082133         2.656256e-11             0.030000
            0.067467            -0.082133         2.656256e-11             0.030000
            0.070401            -0.082133         2.656256e-11             0.030000
           -0.067464            -0.085066         2.656256e-11             0.030000
           -0.064531            -0.085066         2.656256e-11             0.030000
           -0.061597            -0.085066         2.656256e-11             0.030000
           -0.058664            -0.085066         2.656256e-11             0.030000
           -0.055731            -0.085066         2.656256e-11             0.030000
           -0.052797            -0.085066         2.656256e-11             0.030000
           -0.049864            -0.085066         2.656256e-11             0.030000
           -0.046931            -0.085066         2.656256e-11             0.030000
           -0.043998            -0.085066         2.656256e-11             0.030000
           -0.041064            -0.085066         2.656256e-11             0.030000
           -0.038131            -0.085066         2.656256e-11             0.030000
           -0.035198            -0.085066         2.656256e-11             0.030000
           -0.032264            -0.085066         2.656256e-11             0.030000
           -0.029331            -0.085066         2.656256e-11             0.030000
           -0.026398            -0.085066         2.656256e-11             0.030000
           -0.023465            -0.085066         2.656256e-11             0.030000
           -0.020531            -0.085066         2.656256e-11             0.030000
           -0.017598            -0.085066         2.656256e-11             0.030000
           -0.014665            -0.085066         2.656256e-11             0.030000
           -0.011731            -0.085066         2.656256e-11             0.030000
           -0.008798            -0.085066         2.656256e-11             0.030000
           -0.005865            -0.085066         2.656256e-11             0.030000
           -0.002932            -0.085066         2.656256e-11             0.030000
            0.000002            -0.085066         2.656256e-11             0.030000
            0.002935            -0.085066         2.656256e-11             0.030000
            0.005868            -0.085066         2.656256e-11             0.030000
            0.008802            -0.085066         2.656256e-11             0.030000
            0.011735            -0.085066         2.656256e-11             0.030000
            0.014668            -0.085066         2.656256e-11             0.030000
            0.017601            -0.085066         2.656256e-11             0.030000
            0.020535            -0.085066         2.656256e-11             0.030000
            0.023468            -0.085066         2.656256e-11             0.030000
            0.026401            -0.085066         2.656256e-11             0.030000
            0.029335            -0.085066         2.656256e-11             0.030000
            0.032268            -0.085066         2.656256e-11             0.030000
            0.035201            -0.085066         2.656256e-11             0.030000
            0.038134            -0.085066         2.656256e-11             0.030000
            0.041068            -0.085066         2.656256e-11             0.030000
            0.044001            -0.085066         2.656256e-11             0.030000
            0.046934            -0.085066         2.656256e-11             0.030000
            0.049868            -0.085066         2.656256e-11             0.030000
            0.052801            -0.085066         2.656256e-11             0.030000
            0.055734            -0.085066         2.656256e-11             0.030000
            0.058667            -0.085066         2.656256e-11             0.030000
            0.061601            -0.085066         2.656256e-11             0.030000
            0.064534            -0.085066         2.656256e-11             0.030000
            0.067467            -0.085066         2.656256e-11             0.030000
           -0.064531            -0.087999         2.656256e-11             0.030000
           -0.061597            -0.087999         2.656256e-11             0.030000
           -0.058664            -0.087999         2.656256e-11             0.030000
           -0.055731            -0.087999         2.656256e-11             0.030000
           -0.052797            -0.087999         2.656256e-11             0.030000
           -0.049864            -0.087999         2.656256e-11             0.030000
           -0.046931            -0.087999         2.656256e-11             0.030000
           -0.043998            -0.087999         2.656256e-11             0.030000
           -0.041064            -0.087999         2.656256e-11             0.030000
           -0.038131            -0.087999         2.656256e-11             0.030000
           -0.035198            -0.087999         2.656256e-11             0.030000
           -0.032264            -0.087999         2.656256e-11             0.030000
           -0.029331            -0.087999         2.656256e-11             0.030000
           -0.026398            -0.087999         2.656256e-11             0.030000
           -0.023465            -0.087999         2.656256e-11             0.030000
           -0.020531            -0.087999         2.656256e-11             0.030000
           -0.017598            -0.087999         2.656256e-11             0.030000
           -0.014665            -0.087999         2.656256e-11             0.030000
           -0.011731            -0.087999         2.656256e-11             0.030000
           -0.008798            -0.087999         2.656256e-11             0.030000
           -0.005865            -0.087999         2.656256e-11             0.030000
           -0.002932            -0.087999         2.656256e-11             0.030000
            0.000002            -0.087999         2.656256e-11             0.030000
            0.002935            -0.087999         2.656256e-11             0.030000
            0.005868            -0.087999         2.656256e-11             0.030000
            0.008802            -0.087999         2.656256e-11             0.030000
            0.011735            -0.087999         2.656256e-11             0.030000
            0.014668            -0.087999         2.656256e-11             0.030000
            0.017601            -0.087999         2.656256e-11             0.030000
            0.020535            -0.087999         2.656256e-11             0.030000
            0.023468            -0.087999         2.656256e-11             0.030000
            0.026401            -0.087999         2.656256e-11             0.030000
            0.029335            -0.087999         2.656256e-11             0.030000
            0.032268            -0.087999         2.656256e-11             0.030000
            0.035201            -0.087999         2.656256e-11             0.030000
            0.038134            -0.087999         2.656256e-11             0.030000
            0.041068            -0.087999         2.656256e-11             0.030000
            0.044001            -0.087999         2.656256e-11             0.030000
            0.046934            -0.087999         2.656256e-11             0.030000
            0.049868            -0.087999         2.656256e-11             0.030000
            0.052801            -0.087999         2.656256e-11             0.030000
            0.055734            -0.087999         2.656256e-11             0.030000
            0.058667            -0.087999         2.656256e-11             0.030000
            0.061601            -0.087999         2.656256e-11             0.030000
            0.064534            -0.087999         2.656256e-11             0.030000
           -0.061597            -0.090933         2.656256e-11             0.030000
           -0.058664            -0.090933         2.656256e-11             0.030000
           -0.055731            -0.090933         2.656256e-11             0.030000
           -0.052797            -0.090933         2.656256e-11             0.030000
           -0.049864            -0.090933         2.656256e-11             0.030000
           -0.046931            -0.090933         2.656256e-11             0.030000
           -0.043998            -0.090933         2.656256e-11             0.030000
           -0.041064            -0.090933         2.656256e-11             0.030000
           -0.038131            -0.090933         2.656256e-11             0.030000
           -0.035198            -0.090933         2.656256e-11             0.030000
           -0.032264            -0.090933         2.656256e-11             0.030000
           -0.029331            -0.090933         2.656256e-11             0.030000
           -0.026398            -0.090933         2.656256e-11             0.030000
           -0.023465            -0.090933         2.656256e-11             0.030000
           -0.020531            -0.090933         2.656256e-11             0.030000
           -0.017598            -0.090933         2.656256e-11             0.030000
           -0.014665            -0.090933         2.656256e-11             0.030000
           -0.011731            -0.090933         2.656256e-11             0.030000
           -0.008798            -0.090933         2.656256e-11             0.030000
           -0.005865            -0.090933         2.656256e-11             0.030000
           -0.002932            -0.090933         2.656256e-11             0.030000
            0.000002            -0.090933         2.656256e-11             0.030000
            0.002935            -0.090933         2.656256e-11             0.030000
            0.005868            -0.090933         2.656256e-11             0.030000
            0.008802            -0.090933         2.656256e-11             0.030000
            0.011735            -0.090933         2.656256e-11             0.030000
            0.014668            -0.090933         2.656256e-11             0.030000
            0.017601            -0.090933         2.656256e-11             0.030000
            0.020535            -0.090933         2.656256e-11             0.030000
            0.023468            -0.090933         2.656256e-11             0.030000
            0.026401            -0.090933         2.656256e-11             0.030000
            0.029335            -0.090933         2.656256e-11             0.030000
            0.032268            -0.090933         2.656256e-11             0.030000
            0.035201            -0.090933         2.656256e-11             0.030000
            0.038134            -0.090933         2.656256e-11             0.030000
            0.041068            -0.090933         2.656256e-11             0.030000
            0.044001            -0.090933         2.656256e-11             0.030000
            0.046934            -0.090933         2.656256e-11             0.030000
            0.049868            -0.090933         2.656256e-11             0.030000
            0.052801            -0.090933         2.656256e-11             0.030000
            0.055734            -0.090933         2.656256e-11             0.030000
            0.058667            -0.090933         2.656256e-11             0.030000
            0.061601            -0.090933         2.656256e-11             0.030000
           -0.055731            -0.093866         2.656256e-11             0.030000
           -0.052797            -0.093866         2.656256e-11             0.030000
           -0.049864            -0.093866         2.656256e-11             0.030000
           -0.046931            -0.093866         2.656256e-11             0.030000
           -0.043998            -0.093866         2.656256e-11             0.030000
           -0.041064            -0.093866         2.656256e-11             0.030000
           -0.038131            -0.093866         2.656256e-11             0.030000
           -0.035198            -0.093866         2.656256e-11             0.030000
           -0.032264            -0.093866         2.656256e-11             0.030000
           -0.029331            -0.093866         2.656256e-11             0.030000
           -0.026398            -0.093866         2.656256e-11             0.030000
           -0.023465            -0.093866         2.656256e-11             0.030000
           -0.020531            -0.093866         2.656256e-11             0.030000
           -0.017598            -0.093866         2.656256e-11             0.030000
           -0.014665            -0.093866         2.656256e-11             0.030000
           -0.011731            -0.093866         2.656256e-11             0.030000
           -0.008798            -0.093866         2.656256e-11             0.030000
           -0.005865            -0.093866         2.656256e-11             0.030000
           -0.002932            -0.093866         2.656256e-11             0.030000
            0.000002            -0.093866         2.656256e-11             0.030000
            0.002935            -0.093866         2.656256e-11             0.030000
            0.005868            -0.093866         2.656256e-11             0.030000
            0.008802            -0.093866         2.656256e-11             0.030000
            0.011735            -0.093866         2.656256e-11             0.030000
            0.014668            -0.093866         2.656256e-11             0.030000
            0.017601            -0.093866         2.656256e-11             0.030000
            0.020535            -0.093866         2.656256e-11             0.030000
            0.023468            -0.093866         2.656256e-11             0.030000
            0.026401            -0.093866         2.656256e-11             0.030000
            0.029335            -0.093866         2.656256e-11             0.030000
            0.032268            -0.093866         2.656256e-11             0.030000
            0.035201            -0.093866         2.656256e-11             0.030000
            0.038134            -0.093866         2.656256e-11             0.030000
            0.041068            -0.093866         2.656256e-11             0.030000
            0.044001            -0.093866         2.656256e-11             0.030000
            0.046934            -0.093866         2.656256e-11             0.030000
            0.049868            -0.093866         2.656256e-11             0.030000
            0.052801            -0.093866         2.656256e-11             0.030000
            0.055734            -0.093866         2.656256e-11             0.030000
           -0.049864            -0.096799         2.656256e-11             0.030000
           -0.046931            -0.096799         2.656256e-11             0.030000
           -0.043998            -0.096799         2.656256e-11             0.030000
           -0.041064            -0.096799         2.656256e-11             0.030000
           -0.038131            -0.096799         2.656256e-11             0.030000
           -0.035198            -0.096799         2.656256e-11             0.030000
           -0.032264            -0.096799         2.656256e-11             0.030000
           -0.029331            -0.096799         2.656256e-11             0.030000
           -0.026398            -0.096799         2.656256e-11             0.030000
           -0.023465            -0.096799         2.656256e-11             0.030000
           -0.020531            -0.096799         2.656256e-11             0.030000
           -0.017598            -0.096799         2.656256e-11             0.030000
           -0.014665            -0.096799         2.656256e-11             0.030000
           -0.011731            -0.096799         2.656256e-11             0.030000
           -0.008798            -0.096799         2.656256e-11             0.030000
           -0.005865            -0.096799         2.656256e-11             0.030000
           -0.002932            -0.096799         2.656256e-11             0.030000
            0.000002            -0.096799         2.656256e-11             0.030000
            0.002935            -0.096799         2.656256e-11             0.030000
            0.005868            -0.096799         2.656256e-11             0.030000
            0.008802            -0.096799         2.656256e-11             0.030000
            0.011735            -0.096799         2.656256e-11             0.030000
            0.014668            -0.096799         2.656256e-11             0.030000
            0.017601            -0.096799         2.656256e-11             0.030000
            0.020535            -0.096799         2.656256e-11             0.030000
            0.023468            -0.096799         2.656256e-11             0.030000
            0.026401            -0.096799         2.656256e-11             0.030000
            0.029335            -0.096799         2.656256e-11             0.030000
            0.032268            -0.096799         2.656256e-11             0.030000
            0.035201            -0.096799         2.656256e-11             0.030000
            0.038134            -0.096799         2.656256e-11             0.030000
            0.041068            -0.096799         2.656256e-11             0.030000
            0.044001            -0.096799         2.656256e-11             0.030000
            0.046934            -0.096799         2.656256e-11             0.030000
            0.049868            -0.096799         2.656256e-11             0.030000
           -0.043998            -0.099733         2.656256e-11             0.030000
           -0.041064            -0.099733         2.656256e-11             0.030000
           -0.038131            -0.099733         2.656256e-11             0.030000
           -0.035198            -0.099733         2.656256e-11             0.030000
           -0.032264            -0.099733         2.656256e-11             0.030000
           -0.029331            -0.099733         2.656256e-11             0.030000
           -0.026398            -0.099733         2.656256e-11             0.030000
           -0.023465            -0.099733         2.656256e-11             0.030000
           -0.020531            -0.099733         2.656256e-11             0.030000
           -0.017598            -0.099733         2.656256e-11             0.030000
           -0.014665            -0.099733         2.656256e-11             0.030000
           -0.011731            -0.099733         2.656256e-11             0.030000
           -0.008798            -0.099733         2.656256e-11             0.030000
           -0.005865            -0.099733         2.656256e-11             0.030000
           -0.002932            -0.099733         2.656256e-11             0.030000
            0.000002            -0.099733         2.656256e-11             0.030000
            0.002935            -0.099733         2.656256e-11             0.030000
            0.005868            -0.099733         2.656256e-11             0.030000
            0.008802            -0.099733         2.656256e-11             0.030000
            0.011735            -0.099733         2.656256e-11             0.030000
            0.014668            -0.099733         2.656256e-11             0.030000
            0.017601            -0.099733         2.656256e-11             0.030000
            0.020535            -0.099733         2.656256e-11             0.030000
            0.023468            -0.099733         2.656256e-11             0.030000
            0.026401            -0.099733         2.656256e-11             0.030000
            0.029335            -0.099733         2.656256e-11             0.030000
            0.032268            -0.099733         2.656256e-11             0.030000
            0.035201            -0.099733         2.656256e-11             0.030000
            0.038134            -0.099733         2.656256e-11             0.030000
            0.041068            -0.099733         2.656256e-11             0.030000
            0.044001            -0.099733         2.656256e-11             0.030000
           -0.038131            -0.102666         2.656256e-11             0.030000
           -0.035198            -0.102666         2.656256e-11             0.030000
           -0.032264            -0.102666         2.656256e-11             0.030000
           -0.029331            -0.102666         2.656256e-11             0.030000
           -0.026398            -0.102666         2.656256e-11             0.030000
           -0.023465            -0.102666         2.656256e-11             0.030000
           -0.020531            -0.102666         2.656256e-11             0.030000
           -0.017598            -0.102666         2.656256e-11             0.030000
           -0.014665            -0.102666         2.656256e-11             0.030000
           -0.011731            -0.102666         2.656256e-11             0.030000
           -0.008798            -0.102666         2.656256e-11             0.030000
           -0.005865            -0.102666         2.656256e-11             0.030000
           -0.002932            -0.102666         2.656256e-11             0.030000
            0.000002            -0.102666         2.656256e-11             0.030000
            0.002935            -0.102666         2.656256e-11             0.030000
            0.005868            -0.102666         2.656256e-11             0.030000
            0.008802            -0.102666         2.656256e-11             0.030000
            0.011735            -0.102666         2.656256e-11             0.030000
            0.014668            -0.102666         2.656256e-11             0.030000
            0.017601            -0.102666         2.656256e-11             0.030000
            0.020535            -0.102666         2.656256e-11             0.030000
            0.023468            -0.102666         2.656256e-11             0.030000
            0.026401            -0.102666         2.656256e-11             0.030000
            0.029335            -0.102666         2.656256e-11             0.030000
            0.032268            -0.102666         2.656256e-11             0.030000
            0.035201            -0.102666         2.656256e-11             0.030000
            0.038134            -0.102666         2.656256e-11             0.030000
           -0.029331            -0.105599         2.656256e-11             0.030000
           -0.026398            -0.105599         2.656256e-11             0.030000
           -0.023465            -0.105599         2.656256e-11             0.030000
           -0.020531            -0.105599         2.656256e-11             0.030000
           -0.017598            -0.105599         2.656256e-11             0.030000
           -0.014665            -0.105599         2.656256e-11             0.030000
           -0.011731            -0.105599         2.656256e-11             0.030000
           -0.008798            -0.105599         2.656256e-11             0.030000
           -0.005865            -0.105599         2.656256e-11             0.030000
           -0.002932            -0.105599         2.656256e-11             0.030000
            0.000002            -0.105599         2.656256e-11             0.030000
            0.002935            -0.105599         2.656256e-11             0.030000
            0.005868            -0.105599         2.656256e-11             0.030000
            0.008802            -0.105599         2.656256e-11             0.030000
            0.011735            -0.105599         2.656256e-11             0.030000
            0.014668            -0.105599         2.656256e-11             0.030000
            0.017601            -0.105599         2.656256e-11             0.030000
            0.020535            -0.105599         2.656256e-11             0.030000
            0.023468            -0.105599         2.656256e-11             0.030000
            0.026401            -0.105599         2.656256e-11             0.030000
            0.029335            -0.105599         2.656256e-11             0.030000
           -0.017598            -0.108532         2.656256e-11             0.030000
           -0.014665            -0.108532         2.656256e-11             0.030000
           -0.011731            -0.108532         2.656256e-11             0.030000
           -0.008798            -0.108532         2.656256e-11             0.030000
           -0.005865            -0.108532         2.656256e-11             0.030000
           -0.002932            -0.108532         2.656256e-11             0.030000
            0.000002            -0.108532         2.656256e-11             0.030000
            0.002935            -0.108532         2.656256e-11             0.030000
            0.005868            -0.108532         2.656256e-11             0.030000
            0.008802            -0.108532         2.656256e-11             0.030000
            0.011735            -0.108532         2.656256e-11             0.030000
            0.014668            -0.108532         2.656256e-11             0.030000
            0.017601            -0.108532         2.656256e-11             0.030000
