# Supplementary material for: A CSI Approach Incorporating Recursive Eigenfunction Expansion for Efficient Microwave Imaging of Objects Embedded in Arbitrarily Shaped Multilayer Cylinders
Source: Sensors (Basel). 2026 Jul 1;26(13):4134. doi: 10.3390/s26134134 (PMC13364122; doi:10.3390/s26134134)
Supplement: Supplementary file 1 [file sensors-26-04134-s001.zip › example5.txt]

This dataset contains the exact electromagnetic property distributions used in the microwave imaging example presented in the manuscript.
Each text file corresponds to a specific example and provides the spatial coordinates and material properties of all computational cells 
in the region occupied by the multilayer cylinder and the embedded object. The columns represent the x-coordinate (m), y-coordinate (m), 
permittivity and electrical conductivity (S/m), respectively.

        X_coordinate         Y_coordinate         Permittivity         Conductivity
           -0.017598             0.108532         2.921407e-11             0.031243
           -0.014665             0.108532         2.760967e-11             0.032961
           -0.011731             0.108532         2.875647e-11             0.027011
           -0.008798             0.108532         2.410965e-11             0.030216
           -0.005865             0.108532         2.417590e-11             0.031601
           -0.002932             0.108532         2.390960e-11             0.027248
            0.000002             0.108532         2.432327e-11             0.030414
            0.002935             0.108532         2.856862e-11             0.028388
            0.005868             0.108532         2.405355e-11             0.030613
            0.008802             0.108532         2.435297e-11             0.032480
            0.011735             0.108532         2.752280e-11             0.027608
            0.014668             0.108532         2.395368e-11             0.027031
            0.017601             0.108532         2.918069e-11             0.027707
           -0.029331             0.105599         2.919577e-11             0.030449
           -0.026398             0.105599         2.912227e-11             0.028567
           -0.023465             0.105599         2.447299e-11             0.030756
           -0.020531             0.105599         2.666212e-11             0.031118
           -0.017598             0.105599         2.897400e-11             0.030213
           -0.014665             0.105599         2.688704e-11             0.028513
           -0.011731             0.105599         2.674197e-11             0.031532
           -0.008798             0.105599         2.565441e-11             0.029219
           -0.005865             0.105599         2.460472e-11             0.032375
           -0.002932             0.105599         2.481591e-11             0.028781
            0.000002             0.105599         2.904141e-11             0.027827
            0.002935             0.105599         2.396025e-11             0.031240
            0.005868             0.105599         2.630572e-11             0.027791
            0.008802             0.105599         2.682967e-11             0.029359
            0.011735             0.105599         2.590328e-11             0.032903
            0.014668             0.105599         2.778814e-11             0.032619
            0.017601             0.105599         2.398131e-11             0.027007
            0.020535             0.105599         2.393106e-11             0.027352
            0.023468             0.105599         2.603785e-11             0.032878
            0.026401             0.105599         2.454089e-11             0.027131
            0.029335             0.105599         2.869714e-11             0.032034
           -0.038131             0.102666         2.470239e-11             0.028483
           -0.035198             0.102666         2.822826e-11             0.032440
           -0.032264             0.102666         2.593218e-11             0.028928
           -0.029331             0.102666         2.743232e-11             0.027000
           -0.026398             0.102666         2.871313e-11             0.031835
           -0.023465             0.102666         2.906355e-11             0.028201
           -0.020531             0.102666         2.713878e-11             0.028425
           -0.017598             0.102666         2.721342e-11             0.031477
           -0.014665             0.102666         2.602084e-11             0.031857
           -0.011731             0.102666         2.400025e-11             0.027009
           -0.008798             0.102666         2.438676e-11             0.029885
           -0.005865             0.102666         2.921392e-11             0.030140
           -0.002932             0.102666         2.913564e-11             0.030215
            0.000002             0.102666         2.921826e-11             0.027256
            0.002935             0.102666         2.549279e-11             0.029369
            0.005868             0.102666         2.422632e-11             0.029299
            0.008802             0.102666         2.919697e-11             0.032330
            0.011735             0.102666         2.697844e-11             0.032627
            0.014668             0.102666         2.584089e-11             0.031700
            0.017601             0.102666         2.482151e-11             0.028624
            0.020535             0.102666         2.886932e-11             0.030464
            0.023468             0.102666         2.445945e-11             0.031058
            0.026401             0.102666         2.485631e-11             0.030395
            0.029335             0.102666         2.640404e-11             0.027797
            0.032268             0.102666         2.521876e-11             0.029030
            0.035201             0.102666         2.403451e-11             0.028265
            0.038134             0.102666         2.425624e-11             0.027486
           -0.043998             0.099733         2.391727e-11             0.032702
           -0.041064             0.099733         2.902391e-11             0.028388
           -0.038131             0.099733         2.726323e-11             0.030962
           -0.035198             0.099733         2.805710e-11             0.027192
           -0.032264             0.099733         2.534216e-11             0.027522
           -0.029331             0.099733         2.434898e-11             0.027700
           -0.026398             0.099733         2.707643e-11             0.027812
           -0.023465             0.099733         2.606005e-11             0.030077
           -0.020531             0.099733         2.707430e-11             0.032846
           -0.017598             0.099733         2.402869e-11             0.027061
           -0.014665             0.099733         2.621515e-11             0.028824
           -0.011731             0.099733         2.899178e-11             0.033000
           -0.008798             0.099733         2.740758e-11             0.032968
           -0.005865             0.099733         2.396681e-11             0.032994
           -0.002932             0.099733         2.918965e-11             0.028430
            0.000002             0.099733         2.632112e-11             0.033000
            0.002935             0.099733         2.731882e-11             0.029648
            0.005868             0.099733         2.891591e-11             0.027507
            0.008802             0.099733         2.391466e-11             0.027335
            0.011735             0.099733         2.920755e-11             0.032058
            0.014668             0.099733         2.394105e-11             0.027554
            0.017601             0.099733         2.722840e-11             0.031397
            0.020535             0.099733         2.903385e-11             0.027384
            0.023468             0.099733         2.520144e-11             0.032790
            0.026401             0.099733         2.827208e-11             0.030962
            0.029335             0.099733         2.679673e-11             0.031013
            0.032268             0.099733         2.907096e-11             0.027181
            0.035201             0.099733         2.663989e-11             0.027502
            0.038134             0.099733         2.845856e-11             0.030401
            0.041068             0.099733         2.878888e-11             0.030281
            0.044001             0.099733         2.749293e-11             0.032847
           -0.049864             0.096799         2.411636e-11             0.028490
           -0.046931             0.096799         2.807637e-11             0.028155
           -0.043998             0.096799         2.727641e-11             0.030516
           -0.041064             0.096799         2.831795e-11             0.031922
           -0.038131             0.096799         2.392895e-11             0.032384
           -0.035198             0.096799         2.392159e-11             0.027040
           -0.032264             0.096799         2.437183e-11             0.027907
           -0.029331             0.096799         2.886491e-11             0.028090
           -0.026398             0.096799         2.403315e-11             0.027587
           -0.023465             0.096799         2.543369e-11             0.031024
           -0.020531             0.096799         2.587731e-11             0.030545
           -0.017598             0.096799         2.613943e-11             0.027068
           -0.014665             0.096799         2.885841e-11             0.027307
           -0.011731             0.096799         2.858013e-11             0.029412
           -0.008798             0.096799         2.626606e-11             0.031863
           -0.005865             0.096799         2.900267e-11             0.031760
           -0.002932             0.096799         2.628883e-11             0.027692
            0.000002             0.096799         2.805907e-11             0.027839
            0.002935             0.096799         2.616800e-11             0.030930
            0.005868             0.096799         2.888305e-11             0.030196
            0.008802             0.096799         2.699866e-11             0.032233
            0.011735             0.096799         2.732094e-11             0.030465
            0.014668             0.096799         2.407333e-11             0.031440
            0.017601             0.096799         2.421927e-11             0.028338
            0.020535             0.096799         2.895702e-11             0.027661
            0.023468             0.096799         2.840662e-11             0.030766
            0.026401             0.096799         2.905197e-11             0.032975
            0.029335             0.096799         2.893758e-11             0.027057
            0.032268             0.096799         2.738833e-11             0.030829
            0.035201             0.096799         2.772170e-11             0.027370
            0.038134             0.096799         2.456965e-11             0.032365
            0.041068             0.096799         2.921412e-11             0.032518
            0.044001             0.096799         2.457345e-11             0.032698
            0.046934             0.096799         2.551223e-11             0.028955
            0.049868             0.096799         2.777510e-11             0.028309
           -0.055731             0.093866         2.539679e-11             0.032619
           -0.052797             0.093866         2.392489e-11             0.031430
           -0.049864             0.093866         2.642740e-11             0.031768
           -0.046931             0.093866         2.406879e-11             0.029444
           -0.043998             0.093866         2.436528e-11             0.031434
           -0.041064             0.093866         2.745862e-11             0.027000
           -0.038131             0.093866         2.537142e-11             0.027306
           -0.035198             0.093866         2.867564e-11             0.028281
           -0.032264             0.093866         2.395364e-11             0.027908
           -0.029331             0.093866         2.649445e-11             0.028241
           -0.026398             0.093866         2.541674e-11             0.032020
           -0.023465             0.093866         2.470222e-11             0.027665
           -0.020531             0.093866         2.884563e-11             0.027744
           -0.017598             0.093866         2.447166e-11             0.031517
           -0.014665             0.093866         2.500017e-11             0.028043
           -0.011731             0.093866         2.443165e-11             0.029836
           -0.008798             0.093866         2.921413e-11             0.032678
           -0.005865             0.093866         2.684379e-11             0.031660
           -0.002932             0.093866         2.892962e-11             0.027944
            0.000002             0.093866         2.830273e-11             0.027000
            0.002935             0.093866         2.684200e-11             0.028175
            0.005868             0.093866         2.754817e-11             0.031842
            0.008802             0.093866         2.653652e-11             0.029768
            0.011735             0.093866         2.692046e-11             0.031913
            0.014668             0.093866         2.453462e-11             0.029202
            0.017601             0.093866         2.589692e-11             0.028094
            0.020535             0.093866         2.482294e-11             0.027042
            0.023468             0.093866         2.809015e-11             0.029991
            0.026401             0.093866         2.432466e-11             0.030970
            0.029335             0.093866         2.524789e-11             0.030825
            0.032268             0.093866         2.425764e-11             0.032874
            0.035201             0.093866         2.442021e-11             0.027869
            0.038134             0.093866         2.861021e-11             0.029632
            0.041068             0.093866         2.545625e-11             0.032478
            0.044001             0.093866         2.428843e-11             0.032134
            0.046934             0.093866         2.707530e-11             0.027003
            0.049868             0.093866         2.391015e-11             0.032980
            0.052801             0.093866         2.900995e-11             0.028956
            0.055734             0.093866         2.436551e-11             0.032884
           -0.061597             0.090933         2.397807e-11             0.027660
           -0.058664             0.090933         2.917863e-11             0.027918
           -0.055731             0.090933         2.805400e-11             0.032801
           -0.052797             0.090933         2.906882e-11             0.028225
           -0.049864             0.090933         2.921844e-11             0.032384
           -0.046931             0.090933         2.921504e-11             0.032993
           -0.043998             0.090933         2.445912e-11             0.032237
           -0.041064             0.090933         2.433079e-11             0.027075
           -0.038131             0.090933         2.469123e-11             0.030957
           -0.035198             0.090933         2.915239e-11             0.030369
           -0.032264             0.090933         2.485304e-11             0.029836
           -0.029331             0.090933         2.533002e-11             0.032345
           -0.026398             0.090933         2.492005e-11             0.030191
           -0.023465             0.090933         2.598572e-11             0.027249
           -0.020531             0.090933         2.838024e-11             0.032443
           -0.017598             0.090933         2.560002e-11             0.027558
           -0.014665             0.090933         2.910915e-11             0.031274
           -0.011731             0.090933         2.872368e-11             0.029055
           -0.008798             0.090933         2.392111e-11             0.032980
           -0.005865             0.090933         2.913802e-11             0.031645
           -0.002932             0.090933         2.824495e-11             0.030461
            0.000002             0.090933         2.820567e-11             0.031984
            0.002935             0.090933         2.902311e-11             0.028985
            0.005868             0.090933         2.802518e-11             0.027288
            0.008802             0.090933         2.399249e-11             0.030417
            0.011735             0.090933         2.919731e-11             0.030766
            0.014668             0.090933         2.811420e-11             0.031468
            0.017601             0.090933         2.390784e-11             0.027131
            0.020535             0.090933         2.396546e-11             0.027499
            0.023468             0.090933         2.787705e-11             0.030717
            0.026401             0.090933         2.637167e-11             0.032559
            0.029335             0.090933         2.894407e-11             0.031379
            0.032268             0.090933         2.634576e-11             0.029715
            0.035201             0.090933         2.870230e-11             0.032374
            0.038134             0.090933         2.838883e-11             0.030835
            0.041068             0.090933         2.763063e-11             0.032061
            0.044001             0.090933         2.432254e-11             0.027230
            0.046934             0.090933         2.730548e-11             0.027166
            0.049868             0.090933         2.565468e-11             0.030363
            0.052801             0.090933         2.647863e-11             0.032954
            0.055734             0.090933         2.412520e-11             0.032728
            0.058667             0.090933         2.399396e-11             0.032831
            0.061601             0.090933         2.919741e-11             0.028801
           -0.064531             0.087999         2.598219e-11             0.032726
           -0.061597             0.087999         2.824116e-11             0.027118
           -0.058664             0.087999         2.390639e-11             0.027304
           -0.055731             0.087999         2.851201e-11             0.029848
           -0.052797             0.087999         2.491449e-11             0.031701
           -0.049864             0.087999         2.392017e-11             0.027683
           -0.046931             0.087999         2.398640e-11             0.027089
           -0.043998             0.087999         2.400196e-11             0.030097
           -0.041064             0.087999         2.780924e-11             0.029896
           -0.038131             0.087999         2.398939e-11             0.028908
           -0.035198             0.087999         2.547325e-11             0.032786
           -0.032264             0.087999         2.918122e-11             0.028385
           -0.029331             0.087999         2.620114e-11             0.032966
           -0.026398             0.087999         2.897846e-11             0.030250
           -0.023465             0.087999         2.614563e-11             0.028641
           -0.020531             0.087999         2.849175e-11             0.030564
           -0.017598             0.087999         2.877401e-11             0.031692
           -0.014665             0.087999         2.820674e-11             0.031850
           -0.011731             0.087999         2.911505e-11             0.031582
           -0.008798             0.087999         2.733887e-11             0.032936
           -0.005865             0.087999         2.586629e-11             0.032009
           -0.002932             0.087999         2.392561e-11             0.027146
            0.000002             0.087999         2.756780e-11             0.029457
            0.002935             0.087999         2.640880e-11             0.027106
            0.005868             0.087999         2.694735e-11             0.029949
            0.008802             0.087999         2.894252e-11             0.027823
            0.011735             0.087999         2.510733e-11             0.030270
            0.014668             0.087999         2.394018e-11             0.027533
            0.017601             0.087999         2.913018e-11             0.032885
            0.020535             0.087999         2.766745e-11             0.032216
            0.023468             0.087999         2.685230e-11             0.027452
            0.026401             0.087999         2.894428e-11             0.028880
            0.029335             0.087999         2.449923e-11             0.032039
            0.032268             0.087999         2.659046e-11             0.029967
            0.035201             0.087999         2.686566e-11             0.032880
            0.038134             0.087999         2.534813e-11             0.027031
            0.041068             0.087999         2.644043e-11             0.032732
            0.044001             0.087999         2.569402e-11             0.032867
            0.046934             0.087999         2.400500e-11             0.028919
            0.049868             0.087999         2.414116e-11             0.032843
            0.052801             0.087999         2.608291e-11             0.032916
            0.055734             0.087999         2.911860e-11             0.031057
            0.058667             0.087999         2.898224e-11             0.027798
            0.061601             0.087999         2.504278e-11             0.027000
            0.064534             0.087999         2.399387e-11             0.028421
           -0.067464             0.085066         2.390697e-11             0.030582
           -0.064531             0.085066         2.910921e-11             0.028065
           -0.061597             0.085066         2.891121e-11             0.027905
           -0.058664             0.085066         2.393604e-11             0.031517
           -0.055731             0.085066         2.462575e-11             0.032802
           -0.052797             0.085066         2.691290e-11             0.029845
           -0.049864             0.085066         2.869264e-11             0.027004
           -0.046931             0.085066         2.673891e-11             0.031268
           -0.043998             0.085066         2.677220e-11             0.031541
           -0.041064             0.085066         2.902291e-11             0.027421
           -0.038131             0.085066         2.463318e-11             0.027004
           -0.035198             0.085066         2.878970e-11             0.027031
           -0.032264             0.085066         2.396253e-11             0.027533
           -0.029331             0.085066         2.453332e-11             0.029215
           -0.026398             0.085066         2.393584e-11             0.029841
           -0.023465             0.085066         2.470511e-11             0.032977
           -0.020531             0.085066         2.504972e-11             0.031374
           -0.017598             0.085066         2.535156e-11             0.032266
           -0.014665             0.085066         2.916106e-11             0.027005
           -0.011731             0.085066         2.536054e-11             0.029731
           -0.008798             0.085066         2.453492e-11             0.031260
           -0.005865             0.085066         2.392527e-11             0.031619
           -0.002932             0.085066         2.802525e-11             0.029544
            0.000002             0.085066         2.914092e-11             0.032985
            0.002935             0.085066         2.394937e-11             0.027535
            0.005868             0.085066         2.593966e-11             0.027419
            0.008802             0.085066         2.732064e-11             0.031152
            0.011735             0.085066         2.884844e-11             0.027060
            0.014668             0.085066         2.437745e-11             0.030436
            0.017601             0.085066         2.887294e-11             0.028957
            0.020535             0.085066         2.917903e-11             0.029355
            0.023468             0.085066         2.919229e-11             0.032611
            0.026401             0.085066         2.642746e-11             0.032037
            0.029335             0.085066         2.768355e-11             0.027312
            0.032268             0.085066         2.501979e-11             0.027755
            0.035201             0.085066         2.517752e-11             0.027290
            0.038134             0.085066         2.604710e-11             0.027054
            0.041068             0.085066         2.735751e-11             0.032142
            0.044001             0.085066         2.722639e-11             0.032185
            0.046934             0.085066         2.697302e-11             0.029331
            0.049868             0.085066         2.391961e-11             0.032408
            0.052801             0.085066         2.541866e-11             0.033000
            0.055734             0.085066         2.487383e-11             0.031439
            0.058667             0.085066         2.398718e-11             0.031927
            0.061601             0.085066         2.536309e-11             0.030590
            0.064534             0.085066         2.424972e-11             0.029085
            0.067467             0.085066         2.882025e-11             0.032818
           -0.070397             0.082133         2.875368e-11             0.032955
           -0.067464             0.082133         2.703799e-11             0.028169
           -0.064531             0.082133         2.921840e-11             0.027001
           -0.061597             0.082133         2.532597e-11             0.032740
           -0.058664             0.082133         2.520384e-11             0.032093
           -0.055731             0.082133         2.574493e-11             0.032225
           -0.052797             0.082133         2.537352e-11             0.032834
           -0.049864             0.082133         2.823483e-11             0.027818
           -0.046931             0.082133         2.390659e-11             0.032812
           -0.043998             0.082133         2.758737e-11             0.032541
           -0.041064             0.082133         2.421922e-11             0.029143
           -0.038131             0.082133         2.920088e-11             0.028054
           -0.035198             0.082133         2.673853e-11             0.031342
           -0.032264             0.082133         2.875103e-11             0.027237
           -0.029331             0.082133         2.404337e-11             0.032353
           -0.026398             0.082133         2.761132e-11             0.027618
           -0.023465             0.082133         2.392313e-11             0.027413
           -0.020531             0.082133         2.919437e-11             0.030073
           -0.017598             0.082133         2.391968e-11             0.031798
           -0.014665             0.082133         2.839500e-11             0.032999
           -0.011731             0.082133         2.853576e-11             0.030058
           -0.008798             0.082133         2.864579e-11             0.032996
           -0.005865             0.082133         2.767339e-11             0.029626
           -0.002932             0.082133         2.920014e-11             0.031252
            0.000002             0.082133         2.833779e-11             0.027158
            0.002935             0.082133         2.851823e-11             0.032845
            0.005868             0.082133         2.695367e-11             0.030557
            0.008802             0.082133         2.562778e-11             0.027562
            0.011735             0.082133         2.512415e-11             0.027597
            0.014668             0.082133         2.699323e-11             0.027325
            0.017601             0.082133         2.787652e-11             0.029530
            0.020535             0.082133         2.830713e-11             0.029331
            0.023468             0.082133         2.800880e-11             0.027989
            0.026401             0.082133         2.872948e-11             0.028183
            0.029335             0.082133         2.699657e-11             0.027129
            0.032268             0.082133         2.799928e-11             0.030368
            0.035201             0.082133         2.920745e-11             0.032987
            0.038134             0.082133         2.618204e-11             0.028713
            0.041068             0.082133         2.390637e-11             0.029582
            0.044001             0.082133         2.794716e-11             0.027952
            0.046934             0.082133         2.860331e-11             0.032754
            0.049868             0.082133         2.610687e-11             0.030357
            0.052801             0.082133         2.802955e-11             0.027815
            0.055734             0.082133         2.886347e-11             0.032481
            0.058667             0.082133         2.399641e-11             0.030883
            0.061601             0.082133         2.778913e-11             0.031907
            0.064534             0.082133         2.470791e-11             0.032994
            0.067467             0.082133         2.861260e-11             0.027127
            0.070401             0.082133         2.767577e-11             0.029750
           -0.076264             0.079199         2.415362e-11             0.032593
           -0.073330             0.079199         2.390649e-11             0.030706
           -0.070397             0.079199         2.862447e-11             0.028957
           -0.067464             0.079199         2.643903e-11             0.029150
           -0.064531             0.079199         2.904964e-11             0.028406
           -0.061597             0.079199         2.857750e-11             0.027752
           -0.058664             0.079199         2.639140e-11             0.027288
           -0.055731             0.079199         2.614643e-11             0.031333
           -0.052797             0.079199         2.459518e-11             0.032935
           -0.049864             0.079199         2.518057e-11             0.027165
           -0.046931             0.079199         2.707705e-11             0.027359
           -0.043998             0.079199         5.539456e-11             0.061298
           -0.041064             0.079199         4.789546e-11             0.058589
           -0.038131             0.079199         5.434786e-11             0.061423
           -0.035198             0.079199         5.067586e-11             0.057289
           -0.032264             0.079199         4.838668e-11             0.054483
           -0.029331             0.079199         4.788451e-11             0.055285
           -0.026398             0.079199         5.542791e-11             0.056711
           -0.023465             0.079199         5.754303e-11             0.056634
           -0.020531             0.079199         4.988456e-11             0.063459
           -0.017598             0.079199         5.568758e-11             0.054719
           -0.014665             0.079199         5.172689e-11             0.054929
           -0.011731             0.079199         5.341888e-11             0.058430
           -0.008798             0.079199         5.060117e-11             0.055223
           -0.005865             0.079199         5.787113e-11             0.060303
           -0.002932             0.079199         4.784320e-11             0.064380
            0.000002             0.079199         5.735060e-11             0.061464
            0.002935             0.079199         5.565340e-11             0.059713
            0.005868             0.079199         5.843493e-11             0.063680
            0.008802             0.079199         4.896581e-11             0.054097
            0.011735             0.079199         5.843089e-11             0.054001
            0.014668             0.079199         5.203194e-11             0.065288
            0.017601             0.079199         4.815297e-11             0.058525
            0.020535             0.079199         5.281456e-11             0.058444
            0.023468             0.079199         5.476239e-11             0.065936
            0.026401             0.079199         4.927594e-11             0.058634
            0.029335             0.079199         4.810251e-11             0.065566
            0.032268             0.079199         5.366117e-11             0.057960
            0.035201             0.079199         5.283230e-11             0.065998
            0.038134             0.079199         5.678945e-11             0.065784
            0.041068             0.079199         5.755173e-11             0.064699
            0.044001             0.079199         4.863998e-11             0.055495
            0.046934             0.079199         2.648977e-11             0.032349
            0.049868             0.079199         2.644226e-11             0.032914
            0.052801             0.079199         2.846073e-11             0.027652
            0.055734             0.079199         2.800568e-11             0.027170
            0.058667             0.079199         2.499289e-11             0.027000
            0.061601             0.079199         2.721598e-11             0.028453
            0.064534             0.079199         2.460508e-11             0.027525
            0.067467             0.079199         2.417081e-11             0.032364
            0.070401             0.079199         2.401124e-11             0.032603
            0.073334             0.079199         2.406915e-11             0.031381
            0.076267             0.079199         2.390694e-11             0.030841
           -0.079197             0.076266         2.538730e-11             0.032323
           -0.076264             0.076266         2.830557e-11             0.032835
           -0.073330             0.076266         2.729051e-11             0.032542
           -0.070397             0.076266         2.447763e-11             0.032883
           -0.067464             0.076266         2.804053e-11             0.027761
           -0.064531             0.076266         2.390635e-11             0.027151
           -0.061597             0.076266         2.917625e-11             0.030134
           -0.058664             0.076266         2.802558e-11             0.029687
           -0.055731             0.076266         2.399361e-11             0.029328
           -0.052797             0.076266         2.515037e-11             0.032061
           -0.049864             0.076266         2.835087e-11             0.032298
           -0.046931             0.076266         5.702183e-11             0.054438
           -0.043998             0.076266         5.818309e-11             0.054000
           -0.041064             0.076266         4.965529e-11             0.055439
           -0.038131             0.076266         5.031825e-11             0.063168
           -0.035198             0.076266         4.810628e-11             0.055158
           -0.032264             0.076266         5.664800e-11             0.060806
           -0.029331             0.076266         5.473606e-11             0.059818
           -0.026398             0.076266         5.837924e-11             0.065564
           -0.023465             0.076266         4.996247e-11             0.063705
           -0.020531             0.076266         5.138452e-11             0.054012
           -0.017598             0.076266         4.920316e-11             0.059398
           -0.014665             0.076266         5.767799e-11             0.056037
           -0.011731             0.076266         5.024193e-11             0.062332
           -0.008798             0.076266         5.671418e-11             0.065987
           -0.005865             0.076266         4.860319e-11             0.054733
           -0.002932             0.076266         4.951332e-11             0.065703
            0.000002             0.076266         5.404313e-11             0.060847
            0.002935             0.076266         4.896127e-11             0.061317
            0.005868             0.076266         4.784668e-11             0.065489
            0.008802             0.076266         5.408165e-11             0.054075
            0.011735             0.076266         5.298831e-11             0.055572
            0.014668             0.076266         5.608251e-11             0.054558
            0.017601             0.076266         5.151267e-11             0.065402
            0.020535             0.076266         5.014073e-11             0.065850
            0.023468             0.076266         4.952765e-11             0.061765
            0.026401             0.076266         5.248238e-11             0.063732
            0.029335             0.076266         5.052875e-11             0.055001
            0.032268             0.076266         5.007445e-11             0.064906
            0.035201             0.076266         5.772935e-11             0.054403
            0.038134             0.076266         4.789240e-11             0.058393
            0.041068             0.076266         4.889535e-11             0.055382
            0.044001             0.076266         5.643821e-11             0.056264
            0.046934             0.076266         5.021245e-11             0.059773
            0.049868             0.076266         2.835369e-11             0.028179
            0.052801             0.076266         2.398078e-11             0.027354
            0.055734             0.076266         2.551724e-11             0.027477
            0.058667             0.076266         2.617699e-11             0.031500
            0.061601             0.076266         2.695100e-11             0.030631
            0.064534             0.076266         2.493895e-11             0.032123
            0.067467             0.076266         2.425194e-11             0.031120
            0.070401             0.076266         2.919202e-11             0.030192
            0.073334             0.076266         2.396068e-11             0.028082
            0.076267             0.076266         2.597817e-11             0.032499
            0.079200             0.076266         2.890885e-11             0.029800
           -0.079197             0.073333         2.392193e-11             0.027279
           -0.076264             0.073333         2.917136e-11             0.032710
           -0.073330             0.073333         2.561262e-11             0.032526
           -0.070397             0.073333         2.603663e-11             0.027409
           -0.067464             0.073333         2.589374e-11             0.028378
           -0.064531             0.073333         2.864286e-11             0.032606
           -0.061597             0.073333         2.881495e-11             0.027543
           -0.058664             0.073333         2.822100e-11             0.032996
           -0.055731             0.073333         2.911727e-11             0.028041
           -0.052797             0.073333         2.458811e-11             0.030016
           -0.049864             0.073333         2.553778e-11             0.029121
           -0.046931             0.073333         5.215146e-11             0.057749
           -0.043998             0.073333         5.242558e-11             0.057923
           -0.041064             0.073333         5.419644e-11             0.055596
           -0.038131             0.073333         5.262491e-11             0.065699
           -0.035198             0.073333         5.337295e-11             0.064845
           -0.032264             0.073333         5.696449e-11             0.065994
           -0.029331             0.073333         4.800517e-11             0.062696
           -0.026398             0.073333         4.833515e-11             0.056843
           -0.023465             0.073333         5.500746e-11             0.059544
           -0.020531             0.073333         4.806027e-11             0.056542
           -0.017598             0.073333         4.862378e-11             0.056915
           -0.014665             0.073333         5.728903e-11             0.063676
           -0.011731             0.073333         5.764882e-11             0.064038
           -0.008798             0.073333         5.837287e-11             0.055857
           -0.005865             0.073333         5.237425e-11             0.060258
           -0.002932             0.073333         4.809630e-11             0.063750
            0.000002             0.073333         5.832753e-11             0.055078
            0.002935             0.073333         4.881992e-11             0.059042
            0.005868             0.073333         5.147933e-11             0.064452
            0.008802             0.073333         5.046240e-11             0.065713
            0.011735             0.073333         5.402418e-11             0.061953
            0.014668             0.073333         5.656798e-11             0.065361
            0.017601             0.073333         4.825892e-11             0.056108
            0.020535             0.073333         5.842878e-11             0.054080
            0.023468             0.073333         5.419291e-11             0.065941
            0.026401             0.073333         4.970238e-11             0.065922
            0.029335             0.073333         5.437178e-11             0.065758
            0.032268             0.073333         5.325191e-11             0.054054
            0.035201             0.073333         4.781844e-11             0.057706
            0.038134             0.073333         5.002194e-11             0.054998
            0.041068             0.073333         5.197212e-11             0.054311
            0.044001             0.073333         5.271997e-11             0.061487
            0.046934             0.073333         5.150266e-11             0.063628
            0.049868             0.073333         2.592161e-11             0.027091
            0.052801             0.073333         2.391960e-11             0.032462
            0.055734             0.073333         2.908474e-11             0.029709
            0.058667             0.073333         2.875189e-11             0.027774
            0.061601             0.073333         2.634681e-11             0.031604
            0.064534             0.073333         2.416537e-11             0.030247
            0.067467             0.073333         2.883614e-11             0.028244
            0.070401             0.073333         2.715970e-11             0.032980
            0.073334             0.073333         2.677166e-11             0.032860
            0.076267             0.073333         2.488605e-11             0.030345
            0.079200             0.073333         2.792759e-11             0.032995
           -0.082130             0.070399         2.847443e-11             0.028310
           -0.079197             0.070399         2.703465e-11             0.031513
           -0.076264             0.070399         2.520471e-11             0.030337
           -0.073330             0.070399         2.919704e-11             0.027367
           -0.070397             0.070399         2.921672e-11             0.031689
           -0.067464             0.070399         2.640257e-11             0.032443
           -0.064531             0.070399         2.582621e-11             0.027086
           -0.061597             0.070399         2.403045e-11             0.028777
           -0.058664             0.070399         2.680036e-11             0.028067
           -0.055731             0.070399         2.454645e-11             0.031571
           -0.052797             0.070399         2.390808e-11             0.030529
           -0.049864             0.070399         5.831235e-11             0.057419
           -0.046931             0.070399         5.078866e-11             0.058784
           -0.043998             0.070399         5.817125e-11             0.054976
           -0.041064             0.070399         5.235640e-11             0.065882
           -0.038131             0.070399         4.986776e-11             0.062665
           -0.035198             0.070399         5.349746e-11             0.064217
           -0.032264             0.070399         5.523756e-11             0.054008
           -0.029331             0.070399         5.430478e-11             0.062903
           -0.026398             0.070399         4.790461e-11             0.063358
           -0.023465             0.070399         5.837434e-11             0.054001
           -0.020531             0.070399         5.295157e-11             0.065093
           -0.017598             0.070399         4.942077e-11             0.064905
           -0.014665             0.070399         5.047267e-11             0.055960
           -0.011731             0.070399         5.189131e-11             0.054045
           -0.008798             0.070399         4.783275e-11             0.055974
           -0.005865             0.070399         5.535286e-11             0.054510
           -0.002932             0.070399         5.343913e-11             0.057947
            0.000002             0.070399         5.698502e-11             0.060742
            0.002935             0.070399         5.447295e-11             0.054005
            0.005868             0.070399         4.920284e-11             0.063281
            0.008802             0.070399         5.633903e-11             0.064671
            0.011735             0.070399         5.830003e-11             0.062884
            0.014668             0.070399         5.496413e-11             0.063639
            0.017601             0.070399         5.311839e-11             0.063409
            0.020535             0.070399         4.781536e-11             0.065395
            0.023468             0.070399         5.612204e-11             0.054057
            0.026401             0.070399         4.781510e-11             0.065019
            0.029335             0.070399         4.858167e-11             0.054641
            0.032268             0.070399         4.898923e-11             0.055463
            0.035201             0.070399         4.890765e-11             0.065279
            0.038134             0.070399         5.763201e-11             0.059970
            0.041068             0.070399         5.129319e-11             0.061212
            0.044001             0.070399         4.782993e-11             0.062128
            0.046934             0.070399         4.927021e-11             0.064884
            0.049868             0.070399         5.078724e-11             0.060272
            0.052801             0.070399         2.602101e-11             0.027360
            0.055734             0.070399         2.903362e-11             0.029474
            0.058667             0.070399         2.921881e-11             0.032702
            0.061601             0.070399         2.910478e-11             0.027935
            0.064534             0.070399         2.583275e-11             0.030660
            0.067467             0.070399         2.774719e-11             0.032958
            0.070401             0.070399         2.395508e-11             0.032427
            0.073334             0.070399         2.917982e-11             0.032708
            0.076267             0.070399         2.909516e-11             0.027350
            0.079200             0.070399         2.591033e-11             0.032362
            0.082134             0.070399         2.911059e-11             0.029894
           -0.085064             0.067466         2.871443e-11             0.027626
           -0.082130             0.067466         2.907891e-11             0.027104
           -0.079197             0.067466         2.817786e-11             0.031780
           -0.076264             0.067466         2.777419e-11             0.030030
           -0.073330             0.067466         2.390816e-11             0.032995
           -0.070397             0.067466         2.524139e-11             0.027510
           -0.067464             0.067466         2.424738e-11             0.027172
           -0.064531             0.067466         2.884543e-11             0.032968
           -0.061597             0.067466         2.554322e-11             0.027842
           -0.058664             0.067466         2.409050e-11             0.027072
           -0.055731             0.067466         2.390941e-11             0.029914
           -0.052797             0.067466         2.769082e-11             0.027013
           -0.049864             0.067466         4.877633e-11             0.054155
           -0.046931             0.067466         4.850648e-11             0.057465
           -0.043998             0.067466         5.360361e-11             0.060002
           -0.041064             0.067466         5.075191e-11             0.057241
           -0.038131             0.067466         4.783072e-11             0.060908
           -0.035198             0.067466         4.831308e-11             0.061573
           -0.032264             0.067466         5.743307e-11             0.054381
           -0.029331             0.067466         5.159456e-11             0.056348
           -0.026398             0.067466         4.785326e-11             0.055357
           -0.023465             0.067466         4.786854e-11             0.055497
           -0.020531             0.067466         4.793823e-11             0.063430
           -0.017598             0.067466         5.043925e-11             0.057781
           -0.014665             0.067466         5.369710e-11             0.064366
           -0.011731             0.067466         5.645599e-11             0.065806
           -0.008798             0.067466         5.362233e-11             0.062448
           -0.005865             0.067466         5.423572e-11             0.054763
           -0.002932             0.067466         4.945227e-11             0.057928
            0.000002             0.067466         5.029939e-11             0.065963
            0.002935             0.067466         5.767075e-11             0.062539
            0.005868             0.067466         5.843751e-11             0.054604
            0.008802             0.067466         5.390737e-11             0.056198
            0.011735             0.067466         5.669586e-11             0.064458
            0.014668             0.067466         5.312403e-11             0.054156
            0.017601             0.067466         4.974734e-11             0.054005
            0.020535             0.067466         5.107048e-11             0.054854
            0.023468             0.067466         5.066361e-11             0.055435
            0.026401             0.067466         5.219365e-11             0.056532
            0.029335             0.067466         5.759760e-11             0.060186
            0.032268             0.067466         4.870718e-11             0.054151
            0.035201             0.067466         5.747355e-11             0.056227
            0.038134             0.067466         5.739755e-11             0.054949
            0.041068             0.067466         5.663762e-11             0.059511
            0.044001             0.067466         5.160777e-11             0.054189
            0.046934             0.067466         4.924226e-11             0.058758
            0.049868             0.067466         5.143107e-11             0.060417
            0.052801             0.067466         2.900377e-11             0.032125
            0.055734             0.067466         2.826749e-11             0.032825
            0.058667             0.067466         2.406840e-11             0.028844
            0.061601             0.067466         2.399005e-11             0.030869
            0.064534             0.067466         2.600112e-11             0.028509
            0.067467             0.067466         2.574722e-11             0.032833
            0.070401             0.067466         2.823556e-11             0.029139
            0.073334             0.067466         2.394816e-11             0.027004
            0.076267             0.067466         2.432701e-11             0.032706
            0.079200             0.067466         2.870700e-11             0.032022
            0.082134             0.067466         2.912592e-11             0.030530
            0.085067             0.067466         2.405511e-11             0.031116
           -0.087997             0.064533         2.681088e-11             0.027401
           -0.085064             0.064533         2.780621e-11             0.029835
           -0.082130             0.064533         2.917319e-11             0.027981
           -0.079197             0.064533         2.402251e-11             0.032621
           -0.076264             0.064533         2.455275e-11             0.027307
           -0.073330             0.064533         2.710357e-11             0.032498
           -0.070397             0.064533         2.721742e-11             0.032945
           -0.067464             0.064533         2.782346e-11             0.030916
           -0.064531             0.064533         2.878457e-11             0.030646
           -0.061597             0.064533         2.920040e-11             0.032665
           -0.058664             0.064533         2.485830e-11             0.027001
           -0.055731             0.064533         2.879102e-11             0.032530
           -0.052797             0.064533         5.834391e-11             0.065666
           -0.049864             0.064533         5.523848e-11             0.056648
           -0.046931             0.064533         5.284721e-11             0.063926
           -0.043998             0.064533         4.869454e-11             0.060621
           -0.041064             0.064533         5.307826e-11             0.057039
           -0.038131             0.064533         5.245881e-11             0.055087
           -0.035198             0.064533         4.980505e-11             0.055157
           -0.032264             0.064533         5.741686e-11             0.056308
           -0.029331             0.064533         5.719006e-11             0.054006
           -0.026398             0.064533         4.964081e-11             0.054456
           -0.023465             0.064533         4.848215e-11             0.065783
           -0.020531             0.064533         5.057067e-11             0.058029
           -0.017598             0.064533         4.919485e-11             0.060497
           -0.014665             0.064533         5.646223e-11             0.055763
           -0.011731             0.064533         4.885583e-11             0.055547
           -0.008798             0.064533         5.795492e-11             0.063407
           -0.005865             0.064533         4.838041e-11             0.064318
           -0.002932             0.064533         5.766253e-11             0.055976
            0.000002             0.064533         5.217210e-11             0.065995
            0.002935             0.064533         5.235822e-11             0.064424
            0.005868             0.064533         5.338870e-11             0.060991
            0.008802             0.064533         5.204983e-11             0.065996
            0.011735             0.064533         4.898434e-11             0.065999
            0.014668             0.064533         5.811472e-11             0.059660
            0.017601             0.064533         4.974132e-11             0.054676
            0.020535             0.064533         5.454287e-11             0.054064
            0.023468             0.064533         5.246579e-11             0.065394
            0.026401             0.064533         5.574253e-11             0.054423
            0.029335             0.064533         4.804536e-11             0.054238
            0.032268             0.064533         5.029976e-11             0.056764
            0.035201             0.064533         5.402471e-11             0.054386
            0.038134             0.064533         5.455001e-11             0.059133
            0.041068             0.064533         5.691035e-11             0.057259
            0.044001             0.064533         5.454268e-11             0.054148
            0.046934             0.064533         5.762694e-11             0.065244
            0.049868             0.064533         5.439502e-11             0.054050
            0.052801             0.064533         4.793979e-11             0.054015
            0.055734             0.064533         2.527897e-11             0.027063
            0.058667             0.064533         2.481959e-11             0.032930
            0.061601             0.064533         2.535286e-11             0.028156
            0.064534             0.064533         2.817228e-11             0.030979
            0.067467             0.064533         2.532209e-11             0.029259
            0.070401             0.064533         2.435942e-11             0.030201
            0.073334             0.064533         2.391891e-11             0.027129
            0.076267             0.064533         2.632965e-11             0.027121
            0.079200             0.064533         2.676528e-11             0.032987
            0.082134             0.064533         2.390679e-11             0.027388
            0.085067             0.064533         2.918978e-11             0.027106
            0.088000             0.064533         2.686618e-11             0.027008
           -0.090930             0.061600         2.913495e-11             0.029154
           -0.087997             0.061600         2.695135e-11             0.029334
           -0.085064             0.061600         2.778632e-11             0.030186
           -0.082130             0.061600         2.741493e-11             0.031390
           -0.079197             0.061600         2.717385e-11             0.027000
           -0.076264             0.061600         2.425731e-11             0.027077
           -0.073330             0.061600         2.784009e-11             0.032951
           -0.070397             0.061600         2.873350e-11             0.031231
           -0.067464             0.061600         2.916794e-11             0.030636
           -0.064531             0.061600         2.393768e-11             0.028105
           -0.061597             0.061600         2.488471e-11             0.028561
           -0.058664             0.061600         2.394273e-11             0.031749
           -0.055731             0.061600         4.825248e-11             0.064464
           -0.052797             0.061600         4.846694e-11             0.054459
           -0.049864             0.061600         4.787653e-11             0.054137
           -0.046931             0.061600         5.569305e-11             0.064726
           -0.043998             0.061600         5.643994e-11             0.065865
           -0.041064             0.061600         4.820089e-11             0.063529
           -0.038131             0.061600         5.295991e-11             0.065834
           -0.035198             0.061600         5.775710e-11             0.054981
           -0.032264             0.061600         5.759719e-11             0.059104
           -0.029331             0.061600         5.607295e-11             0.055391
           -0.026398             0.061600         4.929422e-11             0.065873
           -0.023465             0.061600         5.267953e-11             0.055187
           -0.020531             0.061600         5.842807e-11             0.058422
           -0.017598             0.061600         5.674725e-11             0.056992
           -0.014665             0.061600         5.506132e-11             0.065821
           -0.011731             0.061600         5.843666e-11             0.063456
           -0.008798             0.061600         5.541805e-11             0.055757
           -0.005865             0.061600         4.993294e-11             0.061035
           -0.002932             0.061600         5.841396e-11             0.057195
            0.000002             0.061600         4.943262e-11             0.060193
            0.002935             0.061600         5.820481e-11             0.064319
            0.005868             0.061600         5.485315e-11             0.065046
            0.008802             0.061600         5.787440e-11             0.065975
            0.011735             0.061600         4.783941e-11             0.057471
            0.014668             0.061600         5.288732e-11             0.054149
            0.017601             0.061600         4.963785e-11             0.064360
            0.020535             0.061600         5.250064e-11             0.060999
            0.023468             0.061600         5.827478e-11             0.061521
            0.026401             0.061600         5.128083e-11             0.054174
            0.029335             0.061600         5.201035e-11             0.054094
            0.032268             0.061600         5.783616e-11             0.063394
            0.035201             0.061600         5.325935e-11             0.057853
            0.038134             0.061600         4.818960e-11             0.065949
            0.041068             0.061600         5.810482e-11             0.064432
            0.044001             0.061600         5.839151e-11             0.054637
            0.046934             0.061600         4.799490e-11             0.054158
            0.049868             0.061600         5.414277e-11             0.056097
            0.052801             0.061600         5.786526e-11             0.056651
            0.055734             0.061600         5.842662e-11             0.054002
            0.058667             0.061600         2.444727e-11             0.032741
            0.061601             0.061600         2.890482e-11             0.032188
            0.064534             0.061600         2.704632e-11             0.032985
            0.067467             0.061600         2.525022e-11             0.029327
            0.070401             0.061600         2.564872e-11             0.030904
            0.073334             0.061600         2.719633e-11             0.028546
            0.076267             0.061600         2.918149e-11             0.029825
            0.079200             0.061600         2.522546e-11             0.032722
            0.082134             0.061600         2.439488e-11             0.027192
            0.085067             0.061600         2.793597e-11             0.027781
            0.088000             0.061600         2.889309e-11             0.027082
            0.090934             0.061600         2.411388e-11             0.028618
           -0.090930             0.058666         2.921750e-11             0.028482
           -0.087997             0.058666         2.908642e-11             0.031527
           -0.085064             0.058666         2.595997e-11             0.032854
           -0.082130             0.058666         2.883240e-11             0.028937
           -0.079197             0.058666         2.602842e-11             0.029363
           -0.076264             0.058666         2.891706e-11             0.032762
           -0.073330             0.058666         2.853512e-11             0.033000
           -0.070397             0.058666         2.488511e-11             0.032275
           -0.067464             0.058666         2.737837e-11             0.032998
           -0.064531             0.058666         2.764868e-11             0.029974
           -0.061597             0.058666         2.877462e-11             0.031965
           -0.058664             0.058666         2.569854e-11             0.031444
           -0.055731             0.058666         5.374278e-11             0.054003
           -0.052797             0.058666         5.628791e-11             0.062209
           -0.049864             0.058666         5.767726e-11             0.058071
           -0.046931             0.058666         5.774481e-11             0.054125
           -0.043998             0.058666         4.787656e-11             0.055601
           -0.041064             0.058666         5.808143e-11             0.065458
           -0.038131             0.058666         5.096684e-11             0.062871
           -0.035198             0.058666         4.888802e-11             0.065833
           -0.032264             0.058666         5.667549e-11             0.056284
           -0.029331             0.058666         5.633072e-11             0.054836
           -0.026398             0.058666         4.800253e-11             0.063352
           -0.023465             0.058666         4.795961e-11             0.054429
           -0.020531             0.058666         5.790896e-11             0.061076
           -0.017598             0.058666         4.783270e-11             0.065836
           -0.014665             0.058666         4.963896e-11             0.054672
           -0.011731             0.058666         4.894375e-11             0.060761
           -0.008798             0.058666         4.790677e-11             0.063439
           -0.005865             0.058666         5.835767e-11             0.065841
           -0.002932             0.058666         5.818499e-11             0.065745
            0.000002             0.058666         5.189507e-11             0.062948
            0.002935             0.058666         4.819308e-11             0.065980
            0.005868             0.058666         5.503825e-11             0.061039
            0.008802             0.058666         4.915493e-11             0.060376
            0.011735             0.058666         4.952047e-11             0.060100
            0.014668             0.058666         5.838207e-11             0.055070
            0.017601             0.058666         5.767300e-11             0.065730
            0.020535             0.058666         5.281212e-11             0.061517
            0.023468             0.058666         5.790189e-11             0.062305
            0.026401             0.058666         4.789122e-11             0.061805
            0.029335             0.058666         5.821396e-11             0.065986
            0.032268             0.058666         4.853948e-11             0.065049
            0.035201             0.058666         5.781863e-11             0.057125
            0.038134             0.058666         5.062038e-11             0.054426
            0.041068             0.058666         4.781504e-11             0.061762
            0.044001             0.058666         4.977790e-11             0.054976
            0.046934             0.058666         5.380429e-11             0.061040
            0.049868             0.058666         5.760336e-11             0.058475
            0.052801             0.058666         5.623048e-11             0.065953
            0.055734             0.058666         5.728446e-11             0.055611
            0.058667             0.058666         2.921688e-11             0.029121
            0.061601             0.058666         2.409480e-11             0.027097
            0.064534             0.058666         2.904306e-11             0.027883
            0.067467             0.058666         2.821582e-11             0.027043
            0.070401             0.058666         2.430635e-11             0.032955
            0.073334             0.058666         2.526282e-11             0.032273
            0.076267             0.058666         2.899060e-11             0.030481
            0.079200             0.058666         2.402164e-11             0.028233
            0.082134             0.058666         2.578375e-11             0.032731
            0.085067             0.058666         2.783447e-11             0.032693
            0.088000             0.058666         2.729132e-11             0.029225
            0.090934             0.058666         2.397771e-11             0.027021
           -0.093864             0.055733         2.674097e-11             0.027004
           -0.090930             0.055733         2.529229e-11             0.027484
           -0.087997             0.055733         2.457086e-11             0.028839
           -0.085064             0.055733         2.907340e-11             0.031599
           -0.082130             0.055733         2.491654e-11             0.032077
           -0.079197             0.055733         2.784583e-11             0.029257
           -0.076264             0.055733         2.799319e-11             0.028127
           -0.073330             0.055733         2.501794e-11             0.032863
           -0.070397             0.055733         2.802716e-11             0.027076
           -0.067464             0.055733         2.641807e-11             0.032994
           -0.064531             0.055733         2.917648e-11             0.032037
           -0.061597             0.055733         2.401426e-11             0.028031
           -0.058664             0.055733         5.761338e-11             0.065759
           -0.055731             0.055733         5.678466e-11             0.054008
           -0.052797             0.055733         5.404932e-11             0.065789
           -0.049864             0.055733         4.854061e-11             0.062889
           -0.046931             0.055733         4.862091e-11             0.064051
           -0.043998             0.055733         5.605661e-11             0.063157
           -0.041064             0.055733         5.738837e-11             0.054710
           -0.038131             0.055733         5.481313e-11             0.065295
           -0.035198             0.055733         4.789602e-11             0.061886
           -0.032264             0.055733         5.135739e-11             0.056294
           -0.029331             0.055733         5.694892e-11             0.063753
           -0.026398             0.055733         5.194113e-11             0.065467
           -0.023465             0.055733         5.564470e-11             0.058283
           -0.020531             0.055733         5.256184e-11             0.057773
           -0.017598             0.055733         4.788456e-11             0.061105
           -0.014665             0.055733         5.816188e-11             0.058289
           -0.011731             0.055733         4.790586e-11             0.059446
           -0.008798             0.055733         5.721810e-11             0.055880
           -0.005865             0.055733         5.425965e-11             0.065832
           -0.002932             0.055733         5.736798e-11             0.054236
            0.000002             0.055733         5.643426e-11             0.060840
            0.002935             0.055733         5.683957e-11             0.065397
            0.005868             0.055733         5.745408e-11             0.054683
            0.008802             0.055733         5.346218e-11             0.055394
            0.011735             0.055733         5.720093e-11             0.057355
            0.014668             0.055733         5.183530e-11             0.063935
            0.017601             0.055733         5.806994e-11             0.054131
            0.020535             0.055733         5.229737e-11             0.058177
            0.023468             0.055733         5.839674e-11             0.060719
            0.026401             0.055733         5.770622e-11             0.056278
            0.029335             0.055733         4.809748e-11             0.058373
            0.032268             0.055733         4.785192e-11             0.057819
            0.035201             0.055733         4.877130e-11             0.065297
            0.038134             0.055733         4.985884e-11             0.054231
            0.041068             0.055733         4.806082e-11             0.063491
            0.044001             0.055733         5.270374e-11             0.062916
            0.046934             0.055733         4.882257e-11             0.064180
            0.049868             0.055733         5.059759e-11             0.054320
            0.052801             0.055733         5.830916e-11             0.055348
            0.055734             0.055733         5.459226e-11             0.056982
            0.058667             0.055733         4.785328e-11             0.057769
            0.061601             0.055733         2.661132e-11             0.027883
            0.064534             0.055733         2.459106e-11             0.032984
            0.067467             0.055733         2.560648e-11             0.029875
            0.070401             0.055733         2.921004e-11             0.032628
            0.073334             0.055733         2.410103e-11             0.027352
            0.076267             0.055733         2.825379e-11             0.032430
            0.079200             0.055733         2.471345e-11             0.027913
            0.082134             0.055733         2.565936e-11             0.033000
            0.085067             0.055733         2.766292e-11             0.027301
            0.088000             0.055733         2.476597e-11             0.032975
            0.090934             0.055733         2.806464e-11             0.027804
            0.093867             0.055733         2.635075e-11             0.030876
           -0.093864             0.052800         2.857990e-11             0.027568
           -0.090930             0.052800         2.648215e-11             0.032902
           -0.087997             0.052800         2.391104e-11             0.027408
           -0.085064             0.052800         2.601371e-11             0.032632
           -0.082130             0.052800         2.864561e-11             0.028283
           -0.079197             0.052800         2.707266e-11             0.027192
           -0.076264             0.052800         2.838979e-11             0.028713
           -0.073330             0.052800         2.841733e-11             0.029461
           -0.070397             0.052800         2.742407e-11             0.030610
           -0.067464             0.052800         2.579707e-11             0.032998
           -0.064531             0.052800         2.610611e-11             0.029571
           -0.061597             0.052800         2.872286e-11             0.027348
           -0.058664             0.052800         4.961610e-11             0.063292
           -0.055731             0.052800         4.804801e-11             0.054230
           -0.052797             0.052800         5.115829e-11             0.063056
           -0.049864             0.052800         5.789790e-11             0.060906
           -0.046931             0.052800         5.673972e-11             0.064730
           -0.043998             0.052800         5.286641e-11             0.065548
           -0.041064             0.052800         5.797079e-11             0.054870
           -0.038131             0.052800         5.843703e-11             0.062584
           -0.035198             0.052800         5.614817e-11             0.055367
           -0.032264             0.052800         5.754383e-11             0.055078
           -0.029331             0.052800         5.391332e-11             0.064989
           -0.026398             0.052800         5.832974e-11             0.059678
           -0.023465             0.052800         4.837924e-11             0.063041
           -0.020531             0.052800         5.732685e-11             0.061580
           -0.017598             0.052800         5.442062e-11             0.063773
           -0.014665             0.052800         4.950050e-11             0.063687
           -0.011731             0.052800         5.718822e-11             0.054507
           -0.008798             0.052800         5.714116e-11             0.059012
           -0.005865             0.052800         5.325556e-11             0.054003
           -0.002932             0.052800         5.120227e-11             0.061481
            0.000002             0.052800         5.157518e-11             0.054039
            0.002935             0.052800         5.832990e-11             0.057945
            0.005868             0.052800         5.816491e-11             0.065990
            0.008802             0.052800         5.071879e-11             0.065641
            0.011735             0.052800         5.792916e-11             0.054099
            0.014668             0.052800         5.344355e-11             0.065909
            0.017601             0.052800         5.783506e-11             0.059433
            0.020535             0.052800         5.686115e-11             0.054841
            0.023468             0.052800         5.475204e-11             0.054588
            0.026401             0.052800         5.806429e-11             0.054385
            0.029335             0.052800         5.686136e-11             0.064531
            0.032268             0.052800         5.456984e-11             0.056648
            0.035201             0.052800         5.842588e-11             0.062899
            0.038134             0.052800         5.624004e-11             0.062346
            0.041068             0.052800         4.781269e-11             0.054220
            0.044001             0.052800         4.949136e-11             0.060535
            0.046934             0.052800         5.746559e-11             0.064625
            0.049868             0.052800         5.610373e-11             0.055791
            0.052801             0.052800         5.083832e-11             0.061130
            0.055734             0.052800         5.719169e-11             0.063308
            0.058667             0.052800         5.843749e-11             0.054066
            0.061601             0.052800         2.889806e-11             0.030091
            0.064534             0.052800         2.597395e-11             0.027055
            0.067467             0.052800         2.451011e-11             0.031944
            0.070401             0.052800         2.397967e-11             0.030390
            0.073334             0.052800         2.488612e-11             0.027157
            0.076267             0.052800         2.451280e-11             0.031620
            0.079200             0.052800         2.390658e-11             0.030230
            0.082134             0.052800         2.802090e-11             0.030776
            0.085067             0.052800         2.788420e-11             0.032809
            0.088000             0.052800         2.394574e-11             0.027225
            0.090934             0.052800         2.810775e-11             0.032992
            0.093867             0.052800         2.424347e-11             0.031977
           -0.096797             0.049866         2.902327e-11             0.027109
           -0.093864             0.049866         2.535875e-11             0.032827
           -0.090930             0.049866         2.447552e-11             0.031926
           -0.087997             0.049866         2.568957e-11             0.032244
           -0.085064             0.049866         2.913992e-11             0.027246
           -0.082130             0.049866         2.921717e-11             0.029457
           -0.079197             0.049866         2.397595e-11             0.032891
           -0.076264             0.049866         2.912412e-11             0.030463
           -0.073330             0.049866         2.391095e-11             0.027193
           -0.070397             0.049866         2.456289e-11             0.032635
           -0.067464             0.049866         2.921863e-11             0.027239
           -0.064531             0.049866         2.448937e-11             0.031749
           -0.061597             0.049866         5.620825e-11             0.065653
           -0.058664             0.049866         5.841868e-11             0.065956
           -0.055731             0.049866         4.782681e-11             0.057261
           -0.052797             0.049866         5.404957e-11             0.058834
           -0.049864             0.049866         5.493806e-11             0.054216
           -0.046931             0.049866         5.166939e-11             0.065380
           -0.043998             0.049866         4.858229e-11             0.064637
           -0.041064             0.049866         5.746171e-11             0.055335
           -0.038131             0.049866         5.786304e-11             0.060888
           -0.035198             0.049866         4.898915e-11             0.059440
           -0.032264             0.049866         5.651623e-11             0.060817
           -0.029331             0.049866         5.422762e-11             0.058220
           -0.026398             0.049866         8.854188e-12             0.000000
           -0.023465             0.049866         8.854188e-12             0.000000
           -0.020531             0.049866         8.854188e-12             0.000000
           -0.017598             0.049866         8.854188e-12             0.000000
           -0.014665             0.049866         8.854188e-12             0.000000
           -0.011731             0.049866         8.854188e-12             0.000000
           -0.008798             0.049866         8.854188e-12             0.000000
           -0.005865             0.049866         8.854188e-12             0.000000
           -0.002932             0.049866         8.854188e-12             0.000000
            0.000002             0.049866         8.854188e-12             0.000000
            0.002935             0.049866         8.854188e-12             0.000000
            0.005868             0.049866         8.854188e-12             0.000000
            0.008802             0.049866         8.854188e-12             0.000000
            0.011735             0.049866         8.854188e-12             0.000000
            0.014668             0.049866         8.854188e-12             0.000000
            0.017601             0.049866         8.854188e-12             0.000000
            0.020535             0.049866         8.854188e-12             0.000000
            0.023468             0.049866         8.854188e-12             0.000000
            0.026401             0.049866         8.854188e-12             0.000000
            0.029335             0.049866         5.607296e-11             0.055526
            0.032268             0.049866         5.313321e-11             0.054022
            0.035201             0.049866         5.814880e-11             0.056714
            0.038134             0.049866         5.650071e-11             0.054296
            0.041068             0.049866         5.622277e-11             0.057375
            0.044001             0.049866         5.800399e-11             0.055069
            0.046934             0.049866         4.798286e-11             0.055367
            0.049868             0.049866         4.790772e-11             0.064828
            0.052801             0.049866         5.600113e-11             0.065007
            0.055734             0.049866         5.230492e-11             0.065996
            0.058667             0.049866         5.046661e-11             0.061078
            0.061601             0.049866         5.025321e-11             0.055976
            0.064534             0.049866         2.392198e-11             0.032834
            0.067467             0.049866         2.903921e-11             0.031048
            0.070401             0.049866         2.462597e-11             0.032909
            0.073334             0.049866         2.610075e-11             0.033000
            0.076267             0.049866         2.491630e-11             0.029094
            0.079200             0.049866         2.429373e-11             0.031014
            0.082134             0.049866         2.722111e-11             0.030521
            0.085067             0.049866         2.647560e-11             0.029821
            0.088000             0.049866         2.921242e-11             0.027338
            0.090934             0.049866         2.393133e-11             0.029870
            0.093867             0.049866         2.714453e-11             0.032855
            0.096800             0.049866         2.450454e-11             0.032333
           -0.096797             0.046933         2.483927e-11             0.027841
           -0.093864             0.046933         2.913614e-11             0.031204
           -0.090930             0.046933         2.648427e-11             0.032888
           -0.087997             0.046933         2.397466e-11             0.027402
           -0.085064             0.046933         2.394732e-11             0.028198
           -0.082130             0.046933         2.546613e-11             0.027237
           -0.079197             0.046933         2.559401e-11             0.032903
           -0.076264             0.046933         2.825845e-11             0.027003
           -0.073330             0.046933         2.800633e-11             0.029423
           -0.070397             0.046933         2.755908e-11             0.028002
           -0.067464             0.046933         2.493531e-11             0.032525
           -0.064531             0.046933         2.538462e-11             0.032281
           -0.061597             0.046933         5.003601e-11             0.054457
           -0.058664             0.046933         5.075987e-11             0.064152
           -0.055731             0.046933         5.194443e-11             0.054604
           -0.052797             0.046933         4.813617e-11             0.054738
           -0.049864             0.046933         5.554031e-11             0.057391
           -0.046931             0.046933         4.912420e-11             0.056583
           -0.043998             0.046933         4.853502e-11             0.054913
           -0.041064             0.046933         5.750531e-11             0.065504
           -0.038131             0.046933         4.791437e-11             0.063250
           -0.035198             0.046933         4.885284e-11             0.062743
           -0.032264             0.046933         5.749794e-11             0.063397
           -0.029331             0.046933         8.854188e-12             0.000000
           -0.026398             0.046933         8.854188e-12             0.000000
           -0.023465             0.046933         8.854188e-12             0.000000
           -0.020531             0.046933         8.854188e-12             0.000000
           -0.017598             0.046933         8.854188e-12             0.000000
           -0.014665             0.046933         8.854188e-12             0.000000
           -0.011731             0.046933         8.854188e-12             0.000000
           -0.008798             0.046933         8.854188e-12             0.000000
           -0.005865             0.046933         8.854188e-12             0.000000
           -0.002932             0.046933         8.854188e-12             0.000000
            0.000002             0.046933         8.854188e-12             0.000000
            0.002935             0.046933         8.854188e-12             0.000000
            0.005868             0.046933         8.854188e-12             0.000000
            0.008802             0.046933         8.854188e-12             0.000000
            0.011735             0.046933         8.854188e-12             0.000000
            0.014668             0.046933         8.854188e-12             0.000000
            0.017601             0.046933         8.854188e-12             0.000000
            0.020535             0.046933         8.854188e-12             0.000000
            0.023468             0.046933         8.854188e-12             0.000000
            0.026401             0.046933         8.854188e-12             0.000000
            0.029335             0.046933         8.854188e-12             0.000000
            0.032268             0.046933         5.758609e-11             0.054003
            0.035201             0.046933         5.719458e-11             0.058272
            0.038134             0.046933         4.892402e-11             0.057147
            0.041068             0.046933         5.248700e-11             0.065941
            0.044001             0.046933         4.796432e-11             0.054389
            0.046934             0.046933         5.435445e-11             0.060776
            0.049868             0.046933         4.821158e-11             0.056234
            0.052801             0.046933         5.759104e-11             0.065698
            0.055734             0.046933         5.726389e-11             0.054150
            0.058667             0.046933         5.794861e-11             0.065424
            0.061601             0.046933         5.243505e-11             0.064945
            0.064534             0.046933         2.919313e-11             0.032248
            0.067467             0.046933         2.914457e-11             0.029304
            0.070401             0.046933         2.396791e-11             0.032944
            0.073334             0.046933         2.421806e-11             0.028398
            0.076267             0.046933         2.911506e-11             0.029710
            0.079200             0.046933         2.405980e-11             0.028620
            0.082134             0.046933         2.794239e-11             0.032595
            0.085067             0.046933         2.569741e-11             0.027217
            0.088000             0.046933         2.907116e-11             0.031146
            0.090934             0.046933         2.906905e-11             0.027982
            0.093867             0.046933         2.870481e-11             0.029354
            0.096800             0.046933         2.394382e-11             0.032553
           -0.099730             0.044000         2.396951e-11             0.031860
           -0.096797             0.044000         2.907644e-11             0.027530
           -0.093864             0.044000         2.828650e-11             0.027347
           -0.090930             0.044000         2.415671e-11             0.031901
           -0.087997             0.044000         2.441554e-11             0.030477
           -0.085064             0.044000         2.804946e-11             0.032231
           -0.082130             0.044000         2.538494e-11             0.030645
           -0.079197             0.044000         2.570967e-11             0.027014
           -0.076264             0.044000         2.392197e-11             0.030376
           -0.073330             0.044000         2.697524e-11             0.030458
           -0.070397             0.044000         2.390631e-11             0.032945
           -0.067464             0.044000         2.917661e-11             0.032899
           -0.064531             0.044000         4.880033e-11             0.064981
           -0.061597             0.044000         4.802039e-11             0.060611
           -0.058664             0.044000         5.492246e-11             0.064862
           -0.055731             0.044000         5.608737e-11             0.054009
           -0.052797             0.044000         4.995033e-11             0.054613
           -0.049864             0.044000         7.083350e-11             0.800000
           -0.046931             0.044000         7.083350e-11             0.800000
           -0.043998             0.044000         4.782151e-11             0.061561
           -0.041064             0.044000         5.837532e-11             0.054433
           -0.038131             0.044000         5.467369e-11             0.065916
           -0.035198             0.044000         4.850194e-11             0.065938
           -0.032264             0.044000         8.854188e-12             0.000000
           -0.029331             0.044000         8.854188e-12             0.000000
           -0.026398             0.044000         8.854188e-12             0.000000
           -0.023465             0.044000         8.854188e-12             0.000000
           -0.020531             0.044000         8.854188e-12             0.000000
           -0.017598             0.044000         8.854188e-12             0.000000
           -0.014665             0.044000         8.854188e-12             0.000000
           -0.011731             0.044000         8.854188e-12             0.000000
           -0.008798             0.044000         8.854188e-12             0.000000
           -0.005865             0.044000         8.854188e-12             0.000000
           -0.002932             0.044000         8.854188e-12             0.000000
            0.000002             0.044000         8.854188e-12             0.000000
            0.002935             0.044000         8.854188e-12             0.000000
            0.005868             0.044000         8.854188e-12             0.000000
            0.008802             0.044000         8.854188e-12             0.000000
            0.011735             0.044000         8.854188e-12             0.000000
            0.014668             0.044000         8.854188e-12             0.000000
            0.017601             0.044000         8.854188e-12             0.000000
            0.020535             0.044000         8.854188e-12             0.000000
            0.023468             0.044000         8.854188e-12             0.000000
            0.026401             0.044000         8.854188e-12             0.000000
            0.029335             0.044000         8.854188e-12             0.000000
            0.032268             0.044000         8.854188e-12             0.000000
            0.035201             0.044000         5.388192e-11             0.054810
            0.038134             0.044000         5.398549e-11             0.061704
            0.041068             0.044000         4.781336e-11             0.064565
            0.044001             0.044000         5.734412e-11             0.065866
            0.046934             0.044000         4.782781e-11             0.055751
            0.049868             0.044000         4.875323e-11             0.065998
            0.052801             0.044000         5.563175e-11             0.058618
            0.055734             0.044000         5.477042e-11             0.057536
            0.058667             0.044000         5.129607e-11             0.065068
            0.061601             0.044000         5.165126e-11             0.054736
            0.064534             0.044000         4.977461e-11             0.061750
            0.067467             0.044000         2.459117e-11             0.027369
            0.070401             0.044000         2.863736e-11             0.031618
            0.073334             0.044000         2.909870e-11             0.027827
            0.076267             0.044000         2.530788e-11             0.031287
            0.079200             0.044000         2.499539e-11             0.028396
            0.082134             0.044000         2.495423e-11             0.027248
            0.085067             0.044000         2.399314e-11             0.031485
            0.088000             0.044000         2.397338e-11             0.027242
            0.090934             0.044000         2.807847e-11             0.031989
            0.093867             0.044000         2.390937e-11             0.033000
            0.096800             0.044000         2.840733e-11             0.027072
            0.099733             0.044000         2.551811e-11             0.028014
           -0.099730             0.041066         2.769597e-11             0.029198
           -0.096797             0.041066         2.401745e-11             0.032880
           -0.093864             0.041066         2.571625e-11             0.032275
           -0.090930             0.041066         2.494821e-11             0.032382
           -0.087997             0.041066         2.900463e-11             0.027336
           -0.085064             0.041066         2.739320e-11             0.027705
           -0.082130             0.041066         2.558316e-11             0.027638
           -0.079197             0.041066         2.737715e-11             0.031253
           -0.076264             0.041066         2.547097e-11             0.032516
           -0.073330             0.041066         2.819263e-11             0.027189
           -0.070397             0.041066         2.888981e-11             0.028482
           -0.067464             0.041066         5.095240e-11             0.054552
           -0.064531             0.041066         5.838943e-11             0.062246
           -0.061597             0.041066         5.818433e-11             0.063125
           -0.058664             0.041066         4.992255e-11             0.054107
           -0.055731             0.041066         5.289077e-11             0.054296
           -0.052797             0.041066         7.083350e-11             0.800000
           -0.049864             0.041066         7.083350e-11             0.800000
           -0.046931             0.041066         7.083350e-11             0.800000
           -0.043998             0.041066         5.412194e-11             0.057105
           -0.041064             0.041066         5.043529e-11             0.063645
           -0.038131             0.041066         4.822263e-11             0.060456
           -0.035198             0.041066         5.119718e-11             0.059675
           -0.032264             0.041066         8.854188e-12             0.000000
           -0.029331             0.041066         8.854188e-12             0.000000
           -0.026398             0.041066         8.854188e-12             0.000000
           -0.023465             0.041066         8.854188e-12             0.000000
           -0.020531             0.041066         8.854188e-12             0.000000
           -0.017598             0.041066         8.854188e-12             0.000000
           -0.014665             0.041066         8.854188e-12             0.000000
           -0.011731             0.041066         8.854188e-12             0.000000
           -0.008798             0.041066         8.854188e-12             0.000000
           -0.005865             0.041066         8.854188e-12             0.000000
           -0.002932             0.041066         8.854188e-12             0.000000
            0.000002             0.041066         8.854188e-12             0.000000
            0.002935             0.041066         8.854188e-12             0.000000
            0.005868             0.041066         8.854188e-12             0.000000
            0.008802             0.041066         8.854188e-12             0.000000
            0.011735             0.041066         8.854188e-12             0.000000
            0.014668             0.041066         8.854188e-12             0.000000
            0.017601             0.041066         8.854188e-12             0.000000
            0.020535             0.041066         8.854188e-12             0.000000
            0.023468             0.041066         8.854188e-12             0.000000
            0.026401             0.041066         8.854188e-12             0.000000
            0.029335             0.041066         8.854188e-12             0.000000
            0.032268             0.041066         8.854188e-12             0.000000
            0.035201             0.041066         5.511647e-11             0.065564
            0.038134             0.041066         5.290254e-11             0.054379
            0.041068             0.041066         5.780493e-11             0.054050
            0.044001             0.041066         5.173396e-11             0.065952
            0.046934             0.041066         5.609059e-11             0.064652
            0.049868             0.041066         5.063021e-11             0.062645
            0.052801             0.041066         5.300685e-11             0.065834
            0.055734             0.041066         4.952795e-11             0.057157
            0.058667             0.041066         5.642369e-11             0.065907
            0.061601             0.041066         5.123915e-11             0.062932
            0.064534             0.041066         5.612028e-11             0.059692
            0.067467             0.041066         5.160599e-11             0.054617
            0.070401             0.041066         2.503544e-11             0.027531
            0.073334             0.041066         2.789922e-11             0.027101
            0.076267             0.041066         2.900154e-11             0.029003
            0.079200             0.041066         2.893198e-11             0.032997
            0.082134             0.041066         2.921671e-11             0.031119
            0.085067             0.041066         2.586756e-11             0.027108
            0.088000             0.041066         2.905492e-11             0.029141
            0.090934             0.041066         2.396445e-11             0.031884
            0.093867             0.041066         2.868420e-11             0.032335
            0.096800             0.041066         2.845808e-11             0.031939
            0.099733             0.041066         2.513464e-11             0.032948
           -0.102663             0.038133         2.393259e-11             0.031253
           -0.099730             0.038133         2.392171e-11             0.027005
           -0.096797             0.038133         2.784797e-11             0.027289
           -0.093864             0.038133         2.868071e-11             0.031741
           -0.090930             0.038133         2.904689e-11             0.027180
           -0.087997             0.038133         2.415549e-11             0.032997
           -0.085064             0.038133         2.920262e-11             0.029885
           -0.082130             0.038133         2.904367e-11             0.030825
           -0.079197             0.038133         2.620646e-11             0.031973
           -0.076264             0.038133         2.899329e-11             0.029319
           -0.073330             0.038133         2.861162e-11             0.031430
           -0.070397             0.038133         2.395801e-11             0.030108
           -0.067464             0.038133         5.241127e-11             0.057960
           -0.064531             0.038133         5.590587e-11             0.061102
           -0.061597             0.038133         5.498293e-11             0.064993
           -0.058664             0.038133         5.526888e-11             0.065571
           -0.055731             0.038133         7.083350e-11             0.800000
           -0.052797             0.038133         7.083350e-11             0.800000
           -0.049864             0.038133         7.083350e-11             0.800000
           -0.046931             0.038133         5.015294e-11             0.057574
           -0.043998             0.038133         4.796043e-11             0.054988
           -0.041064             0.038133         4.957664e-11             0.055584
           -0.038131             0.038133         4.833049e-11             0.061949
           -0.035198             0.038133         8.854188e-12             0.000000
           -0.032264             0.038133         8.854188e-12             0.000000
           -0.029331             0.038133         8.854188e-12             0.000000
           -0.026398             0.038133         8.854188e-12             0.000000
           -0.023465             0.038133         8.854188e-12             0.000000
           -0.020531             0.038133         8.854188e-12             0.000000
           -0.017598             0.038133         8.854188e-12             0.000000
           -0.014665             0.038133         8.854188e-12             0.000000
           -0.011731             0.038133         8.854188e-12             0.000000
           -0.008798             0.038133         8.854188e-12             0.000000
           -0.005865             0.038133         8.854188e-12             0.000000
           -0.002932             0.038133         8.854188e-12             0.000000
            0.000002             0.038133         8.854188e-12             0.000000
            0.002935             0.038133         8.854188e-12             0.000000
            0.005868             0.038133         8.854188e-12             0.000000
            0.008802             0.038133         8.854188e-12             0.000000
            0.011735             0.038133         8.854188e-12             0.000000
            0.014668             0.038133         8.854188e-12             0.000000
            0.017601             0.038133         8.854188e-12             0.000000
            0.020535             0.038133         8.854188e-12             0.000000
            0.023468             0.038133         8.854188e-12             0.000000
            0.026401             0.038133         8.854188e-12             0.000000
            0.029335             0.038133         8.854188e-12             0.000000
            0.032268             0.038133         8.854188e-12             0.000000
            0.035201             0.038133         8.854188e-12             0.000000
            0.038134             0.038133         4.793686e-11             0.058839
            0.041068             0.038133         5.319006e-11             0.055703
            0.044001             0.038133         5.208380e-11             0.054082
            0.046934             0.038133         4.906016e-11             0.065682
            0.049868             0.038133         4.836028e-11             0.054068
            0.052801             0.038133         5.211615e-11             0.065158
            0.055734             0.038133         5.796107e-11             0.065827
            0.058667             0.038133         4.867435e-11             0.065786
            0.061601             0.038133         5.797514e-11             0.055872
            0.064534             0.038133         4.979659e-11             0.057119
            0.067467             0.038133         4.826893e-11             0.054347
            0.070401             0.038133         2.390910e-11             0.032702
            0.073334             0.038133         2.730071e-11             0.032806
            0.076267             0.038133         2.683662e-11             0.031280
            0.079200             0.038133         2.873191e-11             0.030738
            0.082134             0.038133         2.870144e-11             0.031788
            0.085067             0.038133         2.761688e-11             0.032914
            0.088000             0.038133         2.911330e-11             0.032868
            0.090934             0.038133         2.412151e-11             0.032931
            0.093867             0.038133         2.472744e-11             0.028075
            0.096800             0.038133         2.917680e-11             0.031998
            0.099733             0.038133         2.421562e-11             0.032982
            0.102667             0.038133         2.408036e-11             0.031298
           -0.102663             0.035200         2.795177e-11             0.028076
           -0.099730             0.035200         2.846860e-11             0.032852
           -0.096797             0.035200         2.917978e-11             0.032833
           -0.093864             0.035200         2.914862e-11             0.031802
           -0.090930             0.035200         2.496461e-11             0.027404
           -0.087997             0.035200         2.649491e-11             0.032487
           -0.085064             0.035200         2.543064e-11             0.027109
           -0.082130             0.035200         2.645200e-11             0.029378
           -0.079197             0.035200         2.391510e-11             0.032991
           -0.076264             0.035200         2.672947e-11             0.031188
           -0.073330             0.035200         2.891852e-11             0.032495
           -0.070397             0.035200         5.803511e-11             0.059319
           -0.067464             0.035200         4.813733e-11             0.064000
           -0.064531             0.035200         5.168908e-11             0.062491
           -0.061597             0.035200         5.839732e-11             0.054961
           -0.058664             0.035200         5.286907e-11             0.063934
           -0.055731             0.035200         7.083350e-11             0.800000
           -0.052797             0.035200         7.083350e-11             0.800000
           -0.049864             0.035200         5.837951e-11             0.055416
           -0.046931             0.035200         5.747926e-11             0.055162
           -0.043998             0.035200         5.786310e-11             0.059765
           -0.041064             0.035200         4.970213e-11             0.062585
           -0.038131             0.035200         5.780773e-11             0.056057
           -0.035198             0.035200         8.854188e-12             0.000000
           -0.032264             0.035200         8.854188e-12             0.000000
           -0.029331             0.035200         8.854188e-12             0.000000
           -0.026398             0.035200         8.854188e-12             0.000000
           -0.023465             0.035200         8.854188e-12             0.000000
           -0.020531             0.035200         8.854188e-12             0.000000
           -0.017598             0.035200         8.854188e-12             0.000000
           -0.014665             0.035200         8.854188e-12             0.000000
           -0.011731             0.035200         8.854188e-12             0.000000
           -0.008798             0.035200         8.854188e-12             0.000000
           -0.005865             0.035200         8.854188e-12             0.000000
           -0.002932             0.035200         8.854188e-12             0.000000
            0.000002             0.035200         8.854188e-12             0.000000
            0.002935             0.035200         8.854188e-12             0.000000
            0.005868             0.035200         8.854188e-12             0.000000
            0.008802             0.035200         8.854188e-12             0.000000
            0.011735             0.035200         8.854188e-12             0.000000
            0.014668             0.035200         8.854188e-12             0.000000
            0.017601             0.035200         8.854188e-12             0.000000
            0.020535             0.035200         8.854188e-12             0.000000
            0.023468             0.035200         8.854188e-12             0.000000
            0.026401             0.035200         8.854188e-12             0.000000
            0.029335             0.035200         8.854188e-12             0.000000
            0.032268             0.035200         8.854188e-12             0.000000
            0.035201             0.035200         8.854188e-12             0.000000
            0.038134             0.035200         5.759022e-11             0.055243
            0.041068             0.035200         4.796766e-11             0.055389
            0.044001             0.035200         4.808149e-11             0.061324
            0.046934             0.035200         5.154189e-11             0.058729
            0.049868             0.035200         4.784148e-11             0.065924
            0.052801             0.035200         4.878192e-11             0.065671
            0.055734             0.035200         4.783388e-11             0.055074
            0.058667             0.035200         5.806087e-11             0.065585
            0.061601             0.035200         5.822842e-11             0.057385
            0.064534             0.035200         4.783319e-11             0.062919
            0.067467             0.035200         5.832708e-11             0.057095
            0.070401             0.035200         4.945977e-11             0.054867
            0.073334             0.035200         2.469056e-11             0.027005
            0.076267             0.035200         2.627783e-11             0.031178
            0.079200             0.035200         2.881643e-11             0.028087
            0.082134             0.035200         2.586040e-11             0.030953
            0.085067             0.035200         2.867786e-11             0.032091
            0.088000             0.035200         2.817773e-11             0.027249
            0.090934             0.035200         2.909358e-11             0.027800
            0.093867             0.035200         2.443019e-11             0.032974
            0.096800             0.035200         2.424474e-11             0.028394
            0.099733             0.035200         2.872218e-11             0.030299
            0.102667             0.035200         2.433770e-11             0.027278
           -0.102663             0.032266         2.705836e-11             0.027033
           -0.099730             0.032266         2.907707e-11             0.028269
           -0.096797             0.032266         2.406162e-11             0.029948
           -0.093864             0.032266         2.423633e-11             0.030613
           -0.090930             0.032266         2.812347e-11             0.029313
           -0.087997             0.032266         2.907816e-11             0.032972
           -0.085064             0.032266         2.886521e-11             0.029156
           -0.082130             0.032266         2.404604e-11             0.027256
           -0.079197             0.032266         2.415712e-11             0.032982
           -0.076264             0.032266         2.839225e-11             0.028396
           -0.073330             0.032266         2.818767e-11             0.030439
           -0.070397             0.032266         5.217793e-11             0.063683
           -0.067464             0.032266         4.918532e-11             0.054266
           -0.064531             0.032266         5.668373e-11             0.054378
           -0.061597             0.032266         5.785773e-11             0.059509
           -0.058664             0.032266         7.083350e-11             0.800000
           -0.055731             0.032266         7.083350e-11             0.800000
           -0.052797             0.032266         5.741098e-11             0.061247
           -0.049864             0.032266         5.843653e-11             0.064993
           -0.046931             0.032266         5.782316e-11             0.054948
           -0.043998             0.032266         5.130476e-11             0.064019
           -0.041064             0.032266         5.240594e-11             0.058110
           -0.038131             0.032266         8.854188e-12             0.000000
           -0.035198             0.032266         8.854188e-12             0.000000
           -0.032264             0.032266         8.854188e-12             0.000000
           -0.029331             0.032266         8.854188e-12             0.000000
           -0.026398             0.032266         8.854188e-12             0.000000
           -0.023465             0.032266         8.854188e-12             0.000000
           -0.020531             0.032266         8.854188e-12             0.000000
           -0.017598             0.032266         8.854188e-12             0.000000
           -0.014665             0.032266         8.854188e-12             0.000000
           -0.011731             0.032266         8.854188e-12             0.000000
           -0.008798             0.032266         8.854188e-12             0.000000
           -0.005865             0.032266         8.854188e-12             0.000000
           -0.002932             0.032266         8.854188e-12             0.000000
            0.000002             0.032266         8.854188e-12             0.000000
            0.002935             0.032266         8.854188e-12             0.000000
            0.005868             0.032266         8.854188e-12             0.000000
            0.008802             0.032266         8.854188e-12             0.000000
            0.011735             0.032266         8.854188e-12             0.000000
            0.014668             0.032266         8.854188e-12             0.000000
            0.017601             0.032266         8.854188e-12             0.000000
            0.020535             0.032266         8.854188e-12             0.000000
            0.023468             0.032266         8.854188e-12             0.000000
            0.026401             0.032266         8.854188e-12             0.000000
            0.029335             0.032266         8.854188e-12             0.000000
            0.032268             0.032266         8.854188e-12             0.000000
            0.035201             0.032266         8.854188e-12             0.000000
            0.038134             0.032266         8.854188e-12             0.000000
            0.041068             0.032266         5.604240e-11             0.062474
            0.044001             0.032266         4.838914e-11             0.055648
            0.046934             0.032266         4.781261e-11             0.058967
            0.049868             0.032266         4.962566e-11             0.059781
            0.052801             0.032266         5.833990e-11             0.054740
            0.055734             0.032266         5.331806e-11             0.059944
            0.058667             0.032266         4.792172e-11             0.056600
            0.061601             0.032266         5.166200e-11             0.057381
            0.064534             0.032266         5.184950e-11             0.057631
            0.067467             0.032266         5.776404e-11             0.054028
            0.070401             0.032266         4.912809e-11             0.056856
            0.073334             0.032266         2.748902e-11             0.030229
            0.076267             0.032266         2.847501e-11             0.029156
            0.079200             0.032266         2.553158e-11             0.027750
            0.082134             0.032266         2.794533e-11             0.027014
            0.085067             0.032266         2.824232e-11             0.027025
            0.088000             0.032266         2.551277e-11             0.028335
            0.090934             0.032266         2.396336e-11             0.027456
            0.093867             0.032266         2.909337e-11             0.032972
            0.096800             0.032266         2.910170e-11             0.032482
            0.099733             0.032266         2.576182e-11             0.031447
            0.102667             0.032266         2.803848e-11             0.032206
           -0.105597             0.029333         2.463788e-11             0.027036
           -0.102663             0.029333         2.891708e-11             0.032507
           -0.099730             0.029333         2.917934e-11             0.032961
           -0.096797             0.029333         2.921293e-11             0.031695
           -0.093864             0.029333         2.899372e-11             0.028800
           -0.090930             0.029333         2.873170e-11             0.028912
           -0.087997             0.029333         2.890522e-11             0.027010
           -0.085064             0.029333         2.487005e-11             0.032956
           -0.082130             0.029333         2.655891e-11             0.028107
           -0.079197             0.029333         2.402716e-11             0.027068
           -0.076264             0.029333         2.568015e-11             0.032400
           -0.073330             0.029333         5.716672e-11             0.066000
           -0.070397             0.029333         5.506228e-11             0.057990
           -0.067464             0.029333         4.782381e-11             0.054000
           -0.064531             0.029333         4.817738e-11             0.063789
           -0.061597             0.029333         5.782470e-11             0.065998
           -0.058664             0.029333         7.083350e-11             0.800000
           -0.055731             0.029333         7.083350e-11             0.800000
           -0.052797             0.029333         4.784199e-11             0.063224
           -0.049864             0.029333         4.801643e-11             0.062671
           -0.046931             0.029333         5.801779e-11             0.059966
           -0.043998             0.029333         5.453003e-11             0.064036
           -0.041064             0.029333         5.011843e-11             0.064796
           -0.038131             0.029333         8.854188e-12             0.000000
           -0.035198             0.029333         8.854188e-12             0.000000
           -0.032264             0.029333         8.854188e-12             0.000000
           -0.029331             0.029333         8.854188e-12             0.000000
           -0.026398             0.029333         8.854188e-12             0.000000
           -0.023465             0.029333         8.854188e-12             0.000000
           -0.020531             0.029333         8.854188e-12             0.000000
           -0.017598             0.029333         8.854188e-12             0.000000
           -0.014665             0.029333         8.854188e-12             0.000000
           -0.011731             0.029333         8.854188e-12             0.000000
           -0.008798             0.029333         8.854188e-12             0.000000
           -0.005865             0.029333         8.854188e-12             0.000000
           -0.002932             0.029333         8.854188e-12             0.000000
            0.000002             0.029333         8.854188e-12             0.000000
            0.002935             0.029333         8.854188e-12             0.000000
            0.005868             0.029333         8.854188e-12             0.000000
            0.008802             0.029333         8.854188e-12             0.000000
            0.011735             0.029333         8.854188e-12             0.000000
            0.014668             0.029333         8.854188e-12             0.000000
            0.017601             0.029333         8.854188e-12             0.000000
            0.020535             0.029333         8.854188e-12             0.000000
            0.023468             0.029333         8.854188e-12             0.000000
            0.026401             0.029333         8.854188e-12             0.000000
            0.029335             0.029333         8.854188e-12             0.000000
            0.032268             0.029333         8.854188e-12             0.000000
            0.035201             0.029333         8.854188e-12             0.000000
            0.038134             0.029333         8.854188e-12             0.000000
            0.041068             0.029333         5.041346e-11             0.055031
            0.044001             0.029333         4.890344e-11             0.065972
            0.046934             0.029333         4.808433e-11             0.057632
            0.049868             0.029333         4.969743e-11             0.063253
            0.052801             0.029333         5.556843e-11             0.059180
            0.055734             0.029333         5.357440e-11             0.057339
            0.058667             0.029333         4.837054e-11             0.063917
            0.061601             0.029333         5.538982e-11             0.059507
            0.064534             0.029333         4.888164e-11             0.065699
            0.067467             0.029333         5.215871e-11             0.061815
            0.070401             0.029333         4.916676e-11             0.063241
            0.073334             0.029333         4.910802e-11             0.064175
            0.076267             0.029333         2.716046e-11             0.027183
            0.079200             0.029333         2.673943e-11             0.032351
            0.082134             0.029333         2.411280e-11             0.028403
            0.085067             0.029333         2.394840e-11             0.027028
            0.088000             0.029333         2.525756e-11             0.029078
            0.090934             0.029333         2.921680e-11             0.029725
            0.093867             0.029333         2.866433e-11             0.030045
            0.096800             0.029333         2.725792e-11             0.028894
            0.099733             0.029333         2.395698e-11             0.028898
            0.102667             0.029333         2.863530e-11             0.027538
            0.105600             0.029333         2.412923e-11             0.032865
           -0.105597             0.026400         2.741246e-11             0.027836
           -0.102663             0.026400         2.895973e-11             0.027000
           -0.099730             0.026400         2.849419e-11             0.032100
           -0.096797             0.026400         2.485201e-11             0.032788
           -0.093864             0.026400         2.834104e-11             0.027008
           -0.090930             0.026400         2.815786e-11             0.027197
           -0.087997             0.026400         2.781941e-11             0.027004
           -0.085064             0.026400         2.828470e-11             0.029664
           -0.082130             0.026400         2.402364e-11             0.028942
           -0.079197             0.026400         2.908096e-11             0.028530
           -0.076264             0.026400         5.675137e-11             0.054341
           -0.073330             0.026400         5.814213e-11             0.056955
           -0.070397             0.026400         4.986299e-11             0.065872
           -0.067464             0.026400         5.802911e-11             0.064756
           -0.064531             0.026400         4.829552e-11             0.054207
           -0.061597             0.026400         7.083350e-11             0.800000
           -0.058664             0.026400         7.083350e-11             0.800000
           -0.055731             0.026400         4.871338e-11             0.064419
           -0.052797             0.026400         5.842521e-11             0.065923
           -0.049864             0.026400         5.795696e-11             0.054930
           -0.046931             0.026400         5.365967e-11             0.065589
           -0.043998             0.026400         4.791827e-11             0.055968
           -0.041064             0.026400         8.854188e-12             0.000000
           -0.038131             0.026400         8.854188e-12             0.000000
           -0.035198             0.026400         8.854188e-12             0.000000
           -0.032264             0.026400         8.854188e-12             0.000000
           -0.029331             0.026400         8.854188e-12             0.000000
           -0.026398             0.026400         8.854188e-12             0.000000
           -0.023465             0.026400         8.854188e-12             0.000000
           -0.020531             0.026400         8.854188e-12             0.000000
           -0.017598             0.026400         8.854188e-12             0.000000
           -0.014665             0.026400         8.854188e-12             0.000000
           -0.011731             0.026400         8.854188e-12             0.000000
           -0.008798             0.026400         8.854188e-12             0.000000
           -0.005865             0.026400         8.854188e-12             0.000000
           -0.002932             0.026400         8.854188e-12             0.000000
            0.000002             0.026400         8.854188e-12             0.000000
            0.002935             0.026400         8.854188e-12             0.000000
            0.005868             0.026400         8.854188e-12             0.000000
            0.008802             0.026400         8.854188e-12             0.000000
            0.011735             0.026400         8.854188e-12             0.000000
            0.014668             0.026400         8.854188e-12             0.000000
            0.017601             0.026400         8.854188e-12             0.000000
            0.020535             0.026400         8.854188e-12             0.000000
            0.023468             0.026400         8.854188e-12             0.000000
            0.026401             0.026400         8.854188e-12             0.000000
            0.029335             0.026400         8.854188e-12             0.000000
            0.032268             0.026400         8.854188e-12             0.000000
            0.035201             0.026400         8.854188e-12             0.000000
            0.038134             0.026400         8.854188e-12             0.000000
            0.041068             0.026400         8.854188e-12             0.000000
            0.044001             0.026400         5.089381e-11             0.064703
            0.046934             0.026400         5.824005e-11             0.054040
            0.049868             0.026400         5.056900e-11             0.064695
            0.052801             0.026400         5.024613e-11             0.056898
            0.055734             0.026400         5.587485e-11             0.065862
            0.058667             0.026400         5.395626e-11             0.063285
            0.061601             0.026400         4.792373e-11             0.055494
            0.064534             0.026400         5.841571e-11             0.065834
            0.067467             0.026400         5.825963e-11             0.055337
            0.070401             0.026400         5.195288e-11             0.057366
            0.073334             0.026400         4.787977e-11             0.054277
            0.076267             0.026400         5.676239e-11             0.065996
            0.079200             0.026400         2.579782e-11             0.028855
            0.082134             0.026400         2.492963e-11             0.029361
            0.085067             0.026400         2.714796e-11             0.031114
            0.088000             0.026400         2.566927e-11             0.031228
            0.090934             0.026400         2.852271e-11             0.029503
            0.093867             0.026400         2.698581e-11             0.031946
            0.096800             0.026400         2.685309e-11             0.029715
            0.099733             0.026400         2.788467e-11             0.027895
            0.102667             0.026400         2.429850e-11             0.031185
            0.105600             0.026400         2.392462e-11             0.030897
           -0.105597             0.023466         2.390977e-11             0.027069
           -0.102663             0.023466         2.410216e-11             0.028774
           -0.099730             0.023466         2.870317e-11             0.031566
           -0.096797             0.023466         2.863512e-11             0.027026
           -0.093864             0.023466         2.547415e-11             0.027001
           -0.090930             0.023466         2.849959e-11             0.032865
           -0.087997             0.023466         2.455754e-11             0.029537
           -0.085064             0.023466         2.897729e-11             0.027213
           -0.082130             0.023466         2.908931e-11             0.030163
           -0.079197             0.023466         2.455012e-11             0.030956
           -0.076264             0.023466         4.794427e-11             0.056140
           -0.073330             0.023466         5.109454e-11             0.054140
           -0.070397             0.023466         5.175742e-11             0.054007
           -0.067464             0.023466         4.957941e-11             0.057757
           -0.064531             0.023466         5.036885e-11             0.056738
           -0.061597             0.023466         7.083350e-11             0.800000
           -0.058664             0.023466         7.083350e-11             0.800000
           -0.055731             0.023466         5.493444e-11             0.065975
           -0.052797             0.023466         5.607101e-11             0.065294
           -0.049864             0.023466         5.677452e-11             0.065993
           -0.046931             0.023466         4.914478e-11             0.054836
           -0.043998             0.023466         8.854188e-12             0.000000
           -0.041064             0.023466         8.854188e-12             0.000000
           -0.038131             0.023466         8.854188e-12             0.000000
           -0.035198             0.023466         8.854188e-12             0.000000
           -0.032264             0.023466         8.854188e-12             0.000000
           -0.029331             0.023466         8.854188e-12             0.000000
           -0.026398             0.023466         8.854188e-12             0.000000
           -0.023465             0.023466         8.854188e-12             0.000000
           -0.020531             0.023466         8.854188e-12             0.000000
           -0.017598             0.023466         8.854188e-12             0.000000
           -0.014665             0.023466         8.854188e-12             0.000000
           -0.011731             0.023466         8.854188e-12             0.000000
           -0.008798             0.023466         8.854188e-12             0.000000
           -0.005865             0.023466         8.854188e-12             0.000000
           -0.002932             0.023466         8.854188e-12             0.000000
            0.000002             0.023466         8.854188e-12             0.000000
            0.002935             0.023466         8.854188e-12             0.000000
            0.005868             0.023466         8.854188e-12             0.000000
            0.008802             0.023466         8.854188e-12             0.000000
            0.011735             0.023466         8.854188e-12             0.000000
            0.014668             0.023466         8.854188e-12             0.000000
            0.017601             0.023466         8.854188e-12             0.000000
            0.020535             0.023466         8.854188e-12             0.000000
            0.023468             0.023466         8.854188e-12             0.000000
            0.026401             0.023466         8.854188e-12             0.000000
            0.029335             0.023466         8.854188e-12             0.000000
            0.032268             0.023466         8.854188e-12             0.000000
            0.035201             0.023466         8.854188e-12             0.000000
            0.038134             0.023466         8.854188e-12             0.000000
            0.041068             0.023466         8.854188e-12             0.000000
            0.044001             0.023466         8.854188e-12             0.000000
            0.046934             0.023466         5.813549e-11             0.057109
            0.049868             0.023466         5.554259e-11             0.054002
            0.052801             0.023466         5.140581e-11             0.057170
            0.055734             0.023466         5.081485e-11             0.059436
            0.058667             0.023466         5.759851e-11             0.056678
            0.061601             0.023466         5.590545e-11             0.056887
            0.064534             0.023466         5.803302e-11             0.059118
            0.067467             0.023466         5.434031e-11             0.056051
            0.070401             0.023466         5.259799e-11             0.065412
            0.073334             0.023466         5.552337e-11             0.063111
            0.076267             0.023466         5.137597e-11             0.059995
            0.079200             0.023466         2.786124e-11             0.030794
            0.082134             0.023466         2.904531e-11             0.029559
            0.085067             0.023466         2.420097e-11             0.032222
            0.088000             0.023466         2.713658e-11             0.032300
            0.090934             0.023466         2.395695e-11             0.032754
            0.093867             0.023466         2.910082e-11             0.032599
            0.096800             0.023466         2.811090e-11             0.029876
            0.099733             0.023466         2.896036e-11             0.028331
            0.102667             0.023466         2.884550e-11             0.027790
            0.105600             0.023466         2.921870e-11             0.032821
           -0.105597             0.020533         2.415438e-11             0.028020
           -0.102663             0.020533         2.858370e-11             0.028537
           -0.099730             0.020533         2.906875e-11             0.027458
           -0.096797             0.020533         2.917710e-11             0.027380
           -0.093864             0.020533         2.395006e-11             0.027996
           -0.090930             0.020533         2.467422e-11             0.027263
           -0.087997             0.020533         2.756057e-11             0.032459
           -0.085064             0.020533         2.590431e-11             0.027768
           -0.082130             0.020533         2.444354e-11             0.032999
           -0.079197             0.020533         4.855033e-11             0.058672
           -0.076264             0.020533         5.560205e-11             0.064741
           -0.073330             0.020533         4.851208e-11             0.057993
           -0.070397             0.020533         4.920265e-11             0.062828
           -0.067464             0.020533         5.569476e-11             0.065982
           -0.064531             0.020533         7.083350e-11             0.800000
           -0.061597             0.020533         7.083350e-11             0.800000
           -0.058664             0.020533         7.083350e-11             0.800000
           -0.055731             0.020533         5.172145e-11             0.064727
           -0.052797             0.020533         5.208972e-11             0.064513
           -0.049864             0.020533         5.843015e-11             0.063786
           -0.046931             0.020533         5.818330e-11             0.058383
           -0.043998             0.020533         8.854188e-12             0.000000
           -0.041064             0.020533         8.854188e-12             0.000000
           -0.038131             0.020533         8.854188e-12             0.000000
           -0.035198             0.020533         8.854188e-12             0.000000
           -0.032264             0.020533         8.854188e-12             0.000000
           -0.029331             0.020533         8.854188e-12             0.000000
           -0.026398             0.020533         8.854188e-12             0.000000
           -0.023465             0.020533         8.854188e-12             0.000000
           -0.020531             0.020533         8.854188e-12             0.000000
           -0.017598             0.020533         8.854188e-12             0.000000
           -0.014665             0.020533         8.854188e-12             0.000000
           -0.011731             0.020533         8.854188e-12             0.000000
           -0.008798             0.020533         8.854188e-12             0.000000
           -0.005865             0.020533         8.854188e-12             0.000000
           -0.002932             0.020533         8.854188e-12             0.000000
            0.000002             0.020533         8.854188e-12             0.000000
            0.002935             0.020533         8.854188e-12             0.000000
            0.005868             0.020533         8.854188e-12             0.000000
            0.008802             0.020533         8.854188e-12             0.000000
            0.011735             0.020533         8.854188e-12             0.000000
            0.014668             0.020533         8.854188e-12             0.000000
            0.017601             0.020533         8.854188e-12             0.000000
            0.020535             0.020533         8.854188e-12             0.000000
            0.023468             0.020533         8.854188e-12             0.000000
            0.026401             0.020533         8.854188e-12             0.000000
            0.029335             0.020533         8.854188e-12             0.000000
            0.032268             0.020533         8.854188e-12             0.000000
            0.035201             0.020533         8.854188e-12             0.000000
            0.038134             0.020533         8.854188e-12             0.000000
            0.041068             0.020533         8.854188e-12             0.000000
            0.044001             0.020533         8.854188e-12             0.000000
            0.046934             0.020533         5.776035e-11             0.054896
            0.049868             0.020533         4.828319e-11             0.065949
            0.052801             0.020533         5.065366e-11             0.065957
            0.055734             0.020533         5.388062e-11             0.066000
            0.058667             0.020533         5.523748e-11             0.057591
            0.061601             0.020533         5.792010e-11             0.054126
            0.064534             0.020533         4.904812e-11             0.064757
            0.067467             0.020533         5.463434e-11             0.063020
            0.070401             0.020533         4.853309e-11             0.059854
            0.073334             0.020533         5.118081e-11             0.061449
            0.076267             0.020533         5.045325e-11             0.063053
            0.079200             0.020533         5.709528e-11             0.055086
            0.082134             0.020533         2.716489e-11             0.032527
            0.085067             0.020533         2.891984e-11             0.032321
            0.088000             0.020533         2.552278e-11             0.032210
            0.090934             0.020533         2.860060e-11             0.029091
            0.093867             0.020533         2.886430e-11             0.032932
            0.096800             0.020533         2.499578e-11             0.027926
            0.099733             0.020533         2.731970e-11             0.032346
            0.102667             0.020533         2.390652e-11             0.032808
            0.105600             0.020533         2.736715e-11             0.028234
           -0.108530             0.017600         2.469879e-11             0.032852
           -0.105597             0.017600         2.397456e-11             0.031516
           -0.102663             0.017600         2.911497e-11             0.030808
           -0.099730             0.017600         2.830429e-11             0.031091
           -0.096797             0.017600         2.657514e-11             0.032496
           -0.093864             0.017600         2.864206e-11             0.032899
           -0.090930             0.017600         2.921712e-11             0.028516
           -0.087997             0.017600         2.558583e-11             0.027486
           -0.085064             0.017600         2.607730e-11             0.027026
           -0.082130             0.017600         2.793502e-11             0.027864
           -0.079197             0.017600         5.838703e-11             0.064870
           -0.076264             0.017600         5.288528e-11             0.055479
           -0.073330             0.017600         5.675410e-11             0.065991
           -0.070397             0.017600         4.800700e-11             0.056853
           -0.067464             0.017600         5.830895e-11             0.064735
           -0.064531             0.017600         7.083350e-11             0.800000
           -0.061597             0.017600         7.083350e-11             0.800000
           -0.058664             0.017600         5.085873e-11             0.065981
           -0.055731             0.017600         5.118675e-11             0.061605
           -0.052797             0.017600         5.812904e-11             0.054148
           -0.049864             0.017600         4.970667e-11             0.065845
           -0.046931             0.017600         8.854188e-12             0.000000
           -0.043998             0.017600         8.854188e-12             0.000000
           -0.041064             0.017600         8.854188e-12             0.000000
           -0.038131             0.017600         8.854188e-12             0.000000
           -0.035198             0.017600         8.854188e-12             0.000000
           -0.032264             0.017600         8.854188e-12             0.000000
           -0.029331             0.017600         8.854188e-12             0.000000
           -0.026398             0.017600         8.854188e-12             0.000000
           -0.023465             0.017600         8.854188e-12             0.000000
           -0.020531             0.017600         8.854188e-12             0.000000
           -0.017598             0.017600         8.854188e-12             0.000000
           -0.014665             0.017600         8.854188e-12             0.000000
           -0.011731             0.017600         8.854188e-12             0.000000
           -0.008798             0.017600         8.854188e-12             0.000000
           -0.005865             0.017600         8.854188e-12             0.000000
           -0.002932             0.017600         8.854188e-12             0.000000
            0.000002             0.017600         8.854188e-12             0.000000
            0.002935             0.017600         8.854188e-12             0.000000
            0.005868             0.017600         8.854188e-12             0.000000
            0.008802             0.017600         8.854188e-12             0.000000
            0.011735             0.017600         8.854188e-12             0.000000
            0.014668             0.017600         8.854188e-12             0.000000
            0.017601             0.017600         8.854188e-12             0.000000
            0.020535             0.017600         8.854188e-12             0.000000
            0.023468             0.017600         8.854188e-12             0.000000
            0.026401             0.017600         8.854188e-12             0.000000
            0.029335             0.017600         8.854188e-12             0.000000
            0.032268             0.017600         8.854188e-12             0.000000
            0.035201             0.017600         8.854188e-12             0.000000
            0.038134             0.017600         8.854188e-12             0.000000
            0.041068             0.017600         8.854188e-12             0.000000
            0.044001             0.017600         8.854188e-12             0.000000
            0.046934             0.017600         8.854188e-12             0.000000
            0.049868             0.017600         5.324572e-11             0.062291
            0.052801             0.017600         4.816297e-11             0.054041
            0.055734             0.017600         5.558358e-11             0.055548
            0.058667             0.017600         5.438226e-11             0.064620
            0.061601             0.017600         5.843754e-11             0.063472
            0.064534             0.017600         5.344226e-11             0.063024
            0.067467             0.017600         4.802238e-11             0.059127
            0.070401             0.017600         5.061752e-11             0.054085
            0.073334             0.017600         5.841975e-11             0.064577
            0.076267             0.017600         4.841264e-11             0.055618
            0.079200             0.017600         4.787582e-11             0.065816
            0.082134             0.017600         2.453329e-11             0.032907
            0.085067             0.017600         2.893002e-11             0.027388
            0.088000             0.017600         2.824648e-11             0.032984
            0.090934             0.017600         2.451060e-11             0.027020
            0.093867             0.017600         2.864387e-11             0.032704
            0.096800             0.017600         2.396362e-11             0.032873
            0.099733             0.017600         2.665078e-11             0.027141
            0.102667             0.017600         2.915187e-11             0.029556
            0.105600             0.017600         2.425587e-11             0.027001
            0.108533             0.017600         2.766569e-11             0.027284
           -0.108530             0.014667         2.905913e-11             0.032857
           -0.105597             0.014667         2.702411e-11             0.027517
           -0.102663             0.014667         2.440391e-11             0.027016
           -0.099730             0.014667         2.785250e-11             0.029308
           -0.096797             0.014667         2.724414e-11             0.028825
           -0.093864             0.014667         2.465559e-11             0.030889
           -0.090930             0.014667         2.464621e-11             0.029036
           -0.087997             0.014667         2.660307e-11             0.031458
           -0.085064             0.014667         2.814326e-11             0.031261
           -0.082130             0.014667         4.859767e-11             0.064821
           -0.079197             0.014667         5.452056e-11             0.064981
           -0.076264             0.014667         5.836073e-11             0.061567
           -0.073330             0.014667         4.795970e-11             0.062691
           -0.070397             0.014667         5.739660e-11             0.054237
           -0.067464             0.014667         4.831208e-11             0.056104
           -0.064531             0.014667         7.083350e-11             0.800000
           -0.061597             0.014667         7.083350e-11             0.800000
           -0.058664             0.014667         5.169748e-11             0.061029
           -0.055731             0.014667         4.861869e-11             0.059553
           -0.052797             0.014667         4.808541e-11             0.062024
           -0.049864             0.014667         5.833832e-11             0.062544
           -0.046931             0.014667         8.854188e-12             0.000000
           -0.043998             0.014667         8.854188e-12             0.000000
           -0.041064             0.014667         8.854188e-12             0.000000
           -0.038131             0.014667         8.854188e-12             0.000000
           -0.035198             0.014667         8.854188e-12             0.000000
           -0.032264             0.014667         8.854188e-12             0.000000
           -0.029331             0.014667         8.854188e-12             0.000000
           -0.026398             0.014667         8.854188e-12             0.000000
           -0.023465             0.014667         8.854188e-12             0.000000
           -0.020531             0.014667         8.854188e-12             0.000000
           -0.017598             0.014667         8.854188e-12             0.000000
           -0.014665             0.014667         8.854188e-12             0.000000
           -0.011731             0.014667         8.854188e-12             0.000000
           -0.008798             0.014667         8.854188e-12             0.000000
           -0.005865             0.014667         8.854188e-12             0.000000
           -0.002932             0.014667         8.854188e-12             0.000000
            0.000002             0.014667         8.854188e-12             0.000000
            0.002935             0.014667         8.854188e-12             0.000000
            0.005868             0.014667         8.854188e-12             0.000000
            0.008802             0.014667         8.854188e-12             0.000000
            0.011735             0.014667         8.854188e-12             0.000000
            0.014668             0.014667         8.854188e-12             0.000000
            0.017601             0.014667         8.854188e-12             0.000000
            0.020535             0.014667         8.854188e-12             0.000000
            0.023468             0.014667         8.854188e-12             0.000000
            0.026401             0.014667         8.854188e-12             0.000000
            0.029335             0.014667         8.854188e-12             0.000000
            0.032268             0.014667         8.854188e-12             0.000000
            0.035201             0.014667         8.854188e-12             0.000000
            0.038134             0.014667         8.854188e-12             0.000000
            0.041068             0.014667         8.854188e-12             0.000000
            0.044001             0.014667         8.854188e-12             0.000000
            0.046934             0.014667         8.854188e-12             0.000000
            0.049868             0.014667         5.541785e-11             0.063223
            0.052801             0.014667         5.531047e-11             0.055869
            0.055734             0.014667         5.444689e-11             0.054160
            0.058667             0.014667         5.059550e-11             0.063254
            0.061601             0.014667         5.098350e-11             0.054033
            0.064534             0.014667         4.929083e-11             0.054896
            0.067467             0.014667         5.687890e-11             0.065767
            0.070401             0.014667         4.786543e-11             0.064562
            0.073334             0.014667         5.569850e-11             0.056382
            0.076267             0.014667         5.332756e-11             0.063831
            0.079200             0.014667         5.496099e-11             0.065819
            0.082134             0.014667         5.235070e-11             0.057553
            0.085067             0.014667         2.492721e-11             0.027136
            0.088000             0.014667         2.468093e-11             0.032383
            0.090934             0.014667         2.652081e-11             0.032853
            0.093867             0.014667         2.481493e-11             0.027061
            0.096800             0.014667         2.425076e-11             0.029760
            0.099733             0.014667         2.796656e-11             0.027034
            0.102667             0.014667         2.430905e-11             0.027793
            0.105600             0.014667         2.725161e-11             0.032487
            0.108533             0.014667         2.548356e-11             0.032726
           -0.108530             0.011733         2.816936e-11             0.027507
           -0.105597             0.011733         2.415485e-11             0.032890
           -0.102663             0.011733         2.447896e-11             0.030826
           -0.099730             0.011733         2.481449e-11             0.032193
           -0.096797             0.011733         2.917016e-11             0.027257
           -0.093864             0.011733         2.914946e-11             0.028701
           -0.090930             0.011733         2.500429e-11             0.031214
           -0.087997             0.011733         2.528315e-11             0.031808
           -0.085064             0.011733         2.705257e-11             0.030556
           -0.082130             0.011733         5.704892e-11             0.062608
           -0.079197             0.011733         5.280487e-11             0.059083
           -0.076264             0.011733         5.644739e-11             0.063280
           -0.073330             0.011733         4.975640e-11             0.065190
           -0.070397             0.011733         5.751603e-11             0.059517
           -0.067464             0.011733         5.443575e-11             0.066000
           -0.064531             0.011733         7.083350e-11             0.800000
           -0.061597             0.011733         7.083350e-11             0.800000
           -0.058664             0.011733         4.952309e-11             0.060391
           -0.055731             0.011733         5.692619e-11             0.058857
           -0.052797             0.011733         5.150468e-11             0.059751
           -0.049864             0.011733         8.854188e-12             0.000000
           -0.046931             0.011733         8.854188e-12             0.000000
           -0.043998             0.011733         8.854188e-12             0.000000
           -0.041064             0.011733         8.854188e-12             0.000000
           -0.038131             0.011733         8.854188e-12             0.000000
           -0.035198             0.011733         8.854188e-12             0.000000
           -0.032264             0.011733         8.854188e-12             0.000000
           -0.029331             0.011733         8.854188e-12             0.000000
           -0.026398             0.011733         8.854188e-12             0.000000
           -0.023465             0.011733         8.854188e-12             0.000000
           -0.020531             0.011733         8.854188e-12             0.000000
           -0.017598             0.011733         8.854188e-12             0.000000
           -0.014665             0.011733         8.854188e-12             0.000000
           -0.011731             0.011733         8.854188e-12             0.000000
           -0.008798             0.011733         8.854188e-12             0.000000
           -0.005865             0.011733         8.854188e-12             0.000000
           -0.002932             0.011733         8.854188e-12             0.000000
            0.000002             0.011733         8.854188e-12             0.000000
            0.002935             0.011733         8.854188e-12             0.000000
            0.005868             0.011733         8.854188e-12             0.000000
            0.008802             0.011733         8.854188e-12             0.000000
            0.011735             0.011733         8.854188e-12             0.000000
            0.014668             0.011733         8.854188e-12             0.000000
            0.017601             0.011733         8.854188e-12             0.000000
            0.020535             0.011733         8.854188e-12             0.000000
            0.023468             0.011733         8.854188e-12             0.000000
            0.026401             0.011733         8.854188e-12             0.000000
            0.029335             0.011733         8.854188e-12             0.000000
            0.032268             0.011733         8.854188e-12             0.000000
            0.035201             0.011733         8.854188e-12             0.000000
            0.038134             0.011733         8.854188e-12             0.000000
            0.041068             0.011733         8.854188e-12             0.000000
            0.044001             0.011733         8.854188e-12             0.000000
            0.046934             0.011733         8.854188e-12             0.000000
            0.049868             0.011733         8.854188e-12             0.000000
            0.052801             0.011733         5.842813e-11             0.061670
            0.055734             0.011733         5.843032e-11             0.061893
            0.058667             0.011733         5.068332e-11             0.055150
            0.061601             0.011733         4.973257e-11             0.066000
            0.064534             0.011733         4.919698e-11             0.064782
            0.067467             0.011733         5.426318e-11             0.058638
            0.070401             0.011733         5.156299e-11             0.056045
            0.073334             0.011733         5.718068e-11             0.065353
            0.076267             0.011733         5.448801e-11             0.065968
            0.079200             0.011733         5.298849e-11             0.065285
            0.082134             0.011733         5.836020e-11             0.065567
            0.085067             0.011733         2.911091e-11             0.029554
            0.088000             0.011733         2.424321e-11             0.027312
            0.090934             0.011733         2.635104e-11             0.031588
            0.093867             0.011733         2.622292e-11             0.032910
            0.096800             0.011733         2.391080e-11             0.027753
            0.099733             0.011733         2.893865e-11             0.027128
            0.102667             0.011733         2.721977e-11             0.031424
            0.105600             0.011733         2.452897e-11             0.029824
            0.108533             0.011733         2.567903e-11             0.032953
           -0.108530             0.008800         2.812703e-11             0.030952
           -0.105597             0.008800         2.688388e-11             0.031223
           -0.102663             0.008800         2.419620e-11             0.027148
           -0.099730             0.008800         2.913627e-11             0.028123
           -0.096797             0.008800         2.864071e-11             0.031774
           -0.093864             0.008800         2.433917e-11             0.031733
           -0.090930             0.008800         2.401809e-11             0.027214
           -0.087997             0.008800         2.599243e-11             0.027986
           -0.085064             0.008800         4.825855e-11             0.065986
           -0.082130             0.008800         5.446054e-11             0.054253
           -0.079197             0.008800         5.680498e-11             0.064901
           -0.076264             0.008800         5.161779e-11             0.065959
           -0.073330             0.008800         5.840941e-11             0.061927
           -0.070397             0.008800         5.632074e-11             0.064093
           -0.067464             0.008800         4.892460e-11             0.057739
           -0.064531             0.008800         7.083350e-11             0.800000
           -0.061597             0.008800         7.083350e-11             0.800000
           -0.058664             0.008800         5.529097e-11             0.061071
           -0.055731             0.008800         5.396467e-11             0.054000
           -0.052797             0.008800         5.036451e-11             0.065727
           -0.049864             0.008800         8.854188e-12             0.000000
           -0.046931             0.008800         8.854188e-12             0.000000
           -0.043998             0.008800         8.854188e-12             0.000000
           -0.041064             0.008800         8.854188e-12             0.000000
           -0.038131             0.008800         8.854188e-12             0.000000
           -0.035198             0.008800         8.854188e-12             0.000000
           -0.032264             0.008800         8.854188e-12             0.000000
           -0.029331             0.008800         8.854188e-12             0.000000
           -0.026398             0.008800         8.854188e-12             0.000000
           -0.023465             0.008800         8.854188e-12             0.000000
           -0.020531             0.008800         8.854188e-12             0.000000
           -0.017598             0.008800         8.854188e-12             0.000000
           -0.014665             0.008800         8.854188e-12             0.000000
           -0.011731             0.008800         8.854188e-12             0.000000
           -0.008798             0.008800         8.854188e-12             0.000000
           -0.005865             0.008800         8.854188e-12             0.000000
           -0.002932             0.008800         8.854188e-12             0.000000
            0.000002             0.008800         8.854188e-12             0.000000
            0.002935             0.008800         8.854188e-12             0.000000
            0.005868             0.008800         8.854188e-12             0.000000
            0.008802             0.008800         8.854188e-12             0.000000
            0.011735             0.008800         8.854188e-12             0.000000
            0.014668             0.008800         8.854188e-12             0.000000
            0.017601             0.008800         8.854188e-12             0.000000
            0.020535             0.008800         8.854188e-12             0.000000
            0.023468             0.008800         8.854188e-12             0.000000
            0.026401             0.008800         8.854188e-12             0.000000
            0.029335             0.008800         8.854188e-12             0.000000
            0.032268             0.008800         8.854188e-12             0.000000
            0.035201             0.008800         8.854188e-12             0.000000
            0.038134             0.008800         8.854188e-12             0.000000
            0.041068             0.008800         8.854188e-12             0.000000
            0.044001             0.008800         8.854188e-12             0.000000
            0.046934             0.008800         8.854188e-12             0.000000
            0.049868             0.008800         8.854188e-12             0.000000
            0.052801             0.008800         4.925812e-11             0.056041
            0.055734             0.008800         4.906725e-11             0.060880
            0.058667             0.008800         5.833214e-11             0.065334
            0.061601             0.008800         4.979731e-11             0.060470
            0.064534             0.008800         5.324070e-11             0.063334
            0.067467             0.008800         4.831175e-11             0.062592
            0.070401             0.008800         5.706440e-11             0.059289
            0.073334             0.008800         5.841247e-11             0.055264
            0.076267             0.008800         5.366286e-11             0.065999
            0.079200             0.008800         4.828835e-11             0.061693
            0.082134             0.008800         5.752168e-11             0.062864
            0.085067             0.008800         5.721334e-11             0.054132
            0.088000             0.008800         2.395855e-11             0.030484
            0.090934             0.008800         2.544760e-11             0.027297
            0.093867             0.008800         2.555685e-11             0.028865
            0.096800             0.008800         2.546480e-11             0.027004
            0.099733             0.008800         2.513073e-11             0.030421
            0.102667             0.008800         2.628758e-11             0.031070
            0.105600             0.008800         2.765165e-11             0.030554
            0.108533             0.008800         2.681502e-11             0.030567
           -0.108530             0.005867         2.523960e-11             0.027030
           -0.105597             0.005867         2.392468e-11             0.027037
           -0.102663             0.005867         2.921349e-11             0.027021
           -0.099730             0.005867         2.518273e-11             0.031793
           -0.096797             0.005867         2.893988e-11             0.028350
           -0.093864             0.005867         2.405698e-11             0.027208
           -0.090930             0.005867         2.448496e-11             0.031966
           -0.087997             0.005867         5.347622e-11             0.065984
           -0.085064             0.005867         4.806286e-11             0.056021
           -0.082130             0.005867         4.815132e-11             0.055295
           -0.079197             0.005867         5.007517e-11             0.054253
           -0.076264             0.005867         4.937784e-11             0.058339
           -0.073330             0.005867         5.435559e-11             0.065771
           -0.070397             0.005867         5.598701e-11             0.060847
           -0.067464             0.005867         7.083350e-11             0.800000
           -0.064531             0.005867         7.083350e-11             0.800000
           -0.061597             0.005867         5.624547e-11             0.064328
           -0.058664             0.005867         4.992307e-11             0.054124
           -0.055731             0.005867         4.798420e-11             0.054167
           -0.052797             0.005867         8.854188e-12             0.000000
           -0.049864             0.005867         8.854188e-12             0.000000
           -0.046931             0.005867         8.854188e-12             0.000000
           -0.043998             0.005867         8.854188e-12             0.000000
           -0.041064             0.005867         8.854188e-12             0.000000
           -0.038131             0.005867         8.854188e-12             0.000000
           -0.035198             0.005867         8.854188e-12             0.000000
           -0.032264             0.005867         8.854188e-12             0.000000
           -0.029331             0.005867         8.854188e-12             0.000000
           -0.026398             0.005867         8.854188e-12             0.000000
           -0.023465             0.005867         8.854188e-12             0.000000
           -0.020531             0.005867         8.854188e-12             0.000000
           -0.017598             0.005867         8.854188e-12             0.000000
           -0.014665             0.005867         8.854188e-12             0.000000
           -0.011731             0.005867         8.854188e-12             0.000000
           -0.008798             0.005867         8.854188e-12             0.000000
           -0.005865             0.005867         8.854188e-12             0.000000
           -0.002932             0.005867         8.854188e-12             0.000000
            0.000002             0.005867         8.854188e-12             0.000000
            0.002935             0.005867         8.854188e-12             0.000000
            0.005868             0.005867         8.854188e-12             0.000000
            0.008802             0.005867         8.854188e-12             0.000000
            0.011735             0.005867         8.854188e-12             0.000000
            0.014668             0.005867         8.854188e-12             0.000000
            0.017601             0.005867         8.854188e-12             0.000000
            0.020535             0.005867         8.854188e-12             0.000000
            0.023468             0.005867         8.854188e-12             0.000000
            0.026401             0.005867         8.854188e-12             0.000000
            0.029335             0.005867         8.854188e-12             0.000000
            0.032268             0.005867         8.854188e-12             0.000000
            0.035201             0.005867         8.854188e-12             0.000000
            0.038134             0.005867         8.854188e-12             0.000000
            0.041068             0.005867         8.854188e-12             0.000000
            0.044001             0.005867         8.854188e-12             0.000000
            0.046934             0.005867         8.854188e-12             0.000000
            0.049868             0.005867         8.854188e-12             0.000000
            0.052801             0.005867         8.854188e-12             0.000000
            0.055734             0.005867         4.781267e-11             0.055692
            0.058667             0.005867         5.627499e-11             0.065057
            0.061601             0.005867         5.511944e-11             0.064278
            0.064534             0.005867         5.794611e-11             0.061094
            0.067467             0.005867         5.547810e-11             0.064925
            0.070401             0.005867         5.705165e-11             0.056739
            0.073334             0.005867         5.069842e-11             0.065740
            0.076267             0.005867         4.795168e-11             0.059578
            0.079200             0.005867         4.980331e-11             0.054064
            0.082134             0.005867         4.904919e-11             0.063147
            0.085067             0.005867         5.433003e-11             0.055121
            0.088000             0.005867         5.000191e-11             0.066000
            0.090934             0.005867         2.841594e-11             0.027155
            0.093867             0.005867         2.452989e-11             0.029176
            0.096800             0.005867         2.500308e-11             0.027580
            0.099733             0.005867         2.602315e-11             0.028769
            0.102667             0.005867         2.650868e-11             0.027070
            0.105600             0.005867         2.571390e-11             0.031968
            0.108533             0.005867         2.763204e-11             0.032977
           -0.108530             0.002933         2.855189e-11             0.027022
           -0.105597             0.002933         2.684295e-11             0.032920
           -0.102663             0.002933         2.611327e-11             0.027300
           -0.099730             0.002933         2.920464e-11             0.027148
           -0.096797             0.002933         2.655091e-11             0.032983
           -0.093864             0.002933         2.917286e-11             0.032954
           -0.090930             0.002933         2.887500e-11             0.032167
           -0.087997             0.002933         5.775454e-11             0.056911
           -0.085064             0.002933         5.699338e-11             0.061450
           -0.082130             0.002933         4.793450e-11             0.062051
           -0.079197             0.002933         5.242731e-11             0.063933
           -0.076264             0.002933         5.721597e-11             0.058181
           -0.073330             0.002933         4.959040e-11             0.058791
           -0.070397             0.002933         5.766526e-11             0.065972
           -0.067464             0.002933         7.083350e-11             0.800000
           -0.064531             0.002933         7.083350e-11             0.800000
           -0.061597             0.002933         4.906881e-11             0.062293
           -0.058664             0.002933         4.789630e-11             0.055827
           -0.055731             0.002933         8.854188e-12             0.000000
           -0.052797             0.002933         8.854188e-12             0.000000
           -0.049864             0.002933         8.854188e-12             0.000000
           -0.046931             0.002933         8.854188e-12             0.000000
           -0.043998             0.002933         8.854188e-12             0.000000
           -0.041064             0.002933         8.854188e-12             0.000000
           -0.038131             0.002933         8.854188e-12             0.000000
           -0.035198             0.002933         8.854188e-12             0.000000
           -0.032264             0.002933         8.854188e-12             0.000000
           -0.029331             0.002933         8.854188e-12             0.000000
           -0.026398             0.002933         8.854188e-12             0.000000
           -0.023465             0.002933         8.854188e-12             0.000000
           -0.020531             0.002933         8.854188e-12             0.000000
           -0.017598             0.002933         8.854188e-12             0.000000
           -0.014665             0.002933         8.854188e-12             0.000000
           -0.011731             0.002933         8.854188e-12             0.000000
           -0.008798             0.002933         8.854188e-12             0.000000
           -0.005865             0.002933         8.854188e-12             0.000000
           -0.002932             0.002933         8.854188e-12             0.000000
            0.000002             0.002933         8.854188e-12             0.000000
            0.002935             0.002933         8.854188e-12             0.000000
            0.005868             0.002933         8.854188e-12             0.000000
            0.008802             0.002933         8.854188e-12             0.000000
            0.011735             0.002933         8.854188e-12             0.000000
            0.014668             0.002933         8.854188e-12             0.000000
            0.017601             0.002933         8.854188e-12             0.000000
            0.020535             0.002933         8.854188e-12             0.000000
            0.023468             0.002933         8.854188e-12             0.000000
            0.026401             0.002933         8.854188e-12             0.000000
            0.029335             0.002933         8.854188e-12             0.000000
            0.032268             0.002933         8.854188e-12             0.000000
            0.035201             0.002933         8.854188e-12             0.000000
            0.038134             0.002933         8.854188e-12             0.000000
            0.041068             0.002933         8.854188e-12             0.000000
            0.044001             0.002933         8.854188e-12             0.000000
            0.046934             0.002933         8.854188e-12             0.000000
            0.049868             0.002933         8.854188e-12             0.000000
            0.052801             0.002933         8.854188e-12             0.000000
            0.055734             0.002933         8.854188e-12             0.000000
            0.058667             0.002933         4.954162e-11             0.065282
            0.061601             0.002933         4.853107e-11             0.065098
            0.064534             0.002933         5.841280e-11             0.056338
            0.067467             0.002933         5.587174e-11             0.062268
            0.070401             0.002933         5.532273e-11             0.064824
            0.073334             0.002933         5.823971e-11             0.065922
            0.076267             0.002933         5.233043e-11             0.065569
            0.079200             0.002933         5.084389e-11             0.057576
            0.082134             0.002933         5.526487e-11             0.057408
            0.085067             0.002933         4.817161e-11             0.056284
            0.088000             0.002933         5.602981e-11             0.056710
            0.090934             0.002933         2.424293e-11             0.027009
            0.093867             0.002933         2.836936e-11             0.029724
            0.096800             0.002933         2.823998e-11             0.032565
            0.099733             0.002933         2.825683e-11             0.032966
            0.102667             0.002933         2.433967e-11             0.032351
            0.105600             0.002933         2.813246e-11             0.027538
            0.108533             0.002933         2.908574e-11             0.027789
           -0.108530             0.000000         2.392832e-11             0.029696
           -0.105597             0.000000         2.500295e-11             0.028624
           -0.102663             0.000000         2.390719e-11             0.027368
           -0.099730             0.000000         2.592100e-11             0.027000
           -0.096797             0.000000         2.857050e-11             0.032465
           -0.093864             0.000000         2.579506e-11             0.032015
           -0.090930             0.000000         5.769064e-11             0.055910
           -0.087997             0.000000         4.781295e-11             0.065637
           -0.085064             0.000000         5.758448e-11             0.060099
           -0.082130             0.000000         5.524472e-11             0.060776
           -0.079197             0.000000         4.861988e-11             0.065000
           -0.076264             0.000000         5.494503e-11             0.057398
           -0.073330             0.000000         5.319665e-11             0.061851
           -0.070397             0.000000         4.842234e-11             0.057166
           -0.067464             0.000000         7.083350e-11             0.800000
           -0.064531             0.000000         7.083350e-11             0.800000
           -0.061597             0.000000         5.817944e-11             0.060614
           -0.058664             0.000000         4.949820e-11             0.055161
           -0.055731             0.000000         8.854188e-12             0.000000
           -0.052797             0.000000         8.854188e-12             0.000000
           -0.049864             0.000000         8.854188e-12             0.000000
           -0.046931             0.000000         8.854188e-12             0.000000
           -0.043998             0.000000         8.854188e-12             0.000000
           -0.041064             0.000000         8.854188e-12             0.000000
           -0.038131             0.000000         8.854188e-12             0.000000
           -0.035198             0.000000         8.854188e-12             0.000000
           -0.032264             0.000000         8.854188e-12             0.000000
           -0.029331             0.000000         8.854188e-12             0.000000
           -0.026398             0.000000         8.854188e-12             0.000000
           -0.023465             0.000000         8.854188e-12             0.000000
           -0.020531             0.000000         8.854188e-12             0.000000
           -0.017598             0.000000         8.854188e-12             0.000000
           -0.014665             0.000000         8.854188e-12             0.000000
           -0.011731             0.000000         8.854188e-12             0.000000
           -0.008798             0.000000         8.854188e-12             0.000000
           -0.005865             0.000000         8.854188e-12             0.000000
           -0.002932             0.000000         8.854188e-12             0.000000
            0.000002             0.000000         8.854188e-12             0.000000
            0.002935             0.000000         8.854188e-12             0.000000
            0.005868             0.000000         8.854188e-12             0.000000
            0.008802             0.000000         8.854188e-12             0.000000
            0.011735             0.000000         8.854188e-12             0.000000
            0.014668             0.000000         8.854188e-12             0.000000
            0.017601             0.000000         8.854188e-12             0.000000
            0.020535             0.000000         8.854188e-12             0.000000
            0.023468             0.000000         8.854188e-12             0.000000
            0.026401             0.000000         8.854188e-12             0.000000
            0.029335             0.000000         8.854188e-12             0.000000
            0.032268             0.000000         8.854188e-12             0.000000
            0.035201             0.000000         8.854188e-12             0.000000
            0.038134             0.000000         8.854188e-12             0.000000
            0.041068             0.000000         8.854188e-12             0.000000
            0.044001             0.000000         8.854188e-12             0.000000
            0.046934             0.000000         8.854188e-12             0.000000
            0.049868             0.000000         8.854188e-12             0.000000
            0.052801             0.000000         8.854188e-12             0.000000
            0.055734             0.000000         8.854188e-12             0.000000
            0.058667             0.000000         5.616625e-11             0.054816
            0.061601             0.000000         5.775024e-11             0.054400
            0.064534             0.000000         5.413569e-11             0.065679
            0.067467             0.000000         5.559530e-11             0.061216
            0.070401             0.000000         4.824857e-11             0.057545
            0.073334             0.000000         4.904202e-11             0.061881
            0.076267             0.000000         5.173523e-11             0.055008
            0.079200             0.000000         5.784323e-11             0.063168
            0.082134             0.000000         4.787330e-11             0.062282
            0.085067             0.000000         4.988668e-11             0.054096
            0.088000             0.000000         4.811520e-11             0.065791
            0.090934             0.000000         5.225892e-11             0.054186
            0.093867             0.000000         2.828313e-11             0.032555
            0.096800             0.000000         2.514301e-11             0.032974
            0.099733             0.000000         2.793535e-11             0.033000
            0.102667             0.000000         2.780727e-11             0.030988
            0.105600             0.000000         2.711608e-11             0.030421
            0.108533             0.000000         2.855134e-11             0.029000
           -0.108530            -0.002933         2.469815e-11             0.031708
           -0.105597            -0.002933         2.390954e-11             0.032755
           -0.102663            -0.002933         2.664747e-11             0.029177
           -0.099730            -0.002933         2.428937e-11             0.027219
           -0.096797            -0.002933         2.867118e-11             0.032461
           -0.093864            -0.002933         2.468225e-11             0.032909
           -0.090930            -0.002933         2.616184e-11             0.030622
           -0.087997            -0.002933         4.869065e-11             0.063422
           -0.085064            -0.002933         4.842405e-11             0.054008
           -0.082130            -0.002933         4.969479e-11             0.057220
           -0.079197            -0.002933         5.299371e-11             0.056501
           -0.076264            -0.002933         5.034059e-11             0.065810
           -0.073330            -0.002933         5.119207e-11             0.054465
           -0.070397            -0.002933         5.821186e-11             0.065995
           -0.067464            -0.002933         7.083350e-11             0.800000
           -0.064531            -0.002933         7.083350e-11             0.800000
           -0.061597            -0.002933         5.315715e-11             0.061757
           -0.058664            -0.002933         5.466388e-11             0.056890
           -0.055731            -0.002933         8.854188e-12             0.000000
           -0.052797            -0.002933         8.854188e-12             0.000000
           -0.049864            -0.002933         8.854188e-12             0.000000
           -0.046931            -0.002933         8.854188e-12             0.000000
           -0.043998            -0.002933         8.854188e-12             0.000000
           -0.041064            -0.002933         8.854188e-12             0.000000
           -0.038131            -0.002933         8.854188e-12             0.000000
           -0.035198            -0.002933         8.854188e-12             0.000000
           -0.032264            -0.002933         8.854188e-12             0.000000
           -0.029331            -0.002933         8.854188e-12             0.000000
           -0.026398            -0.002933         8.854188e-12             0.000000
           -0.023465            -0.002933         8.854188e-12             0.000000
           -0.020531            -0.002933         8.854188e-12             0.000000
           -0.017598            -0.002933         8.854188e-12             0.000000
           -0.014665            -0.002933         8.854188e-12             0.000000
           -0.011731            -0.002933         8.854188e-12             0.000000
           -0.008798            -0.002933         8.854188e-12             0.000000
           -0.005865            -0.002933         8.854188e-12             0.000000
           -0.002932            -0.002933         8.854188e-12             0.000000
            0.000002            -0.002933         8.854188e-12             0.000000
            0.002935            -0.002933         8.854188e-12             0.000000
            0.005868            -0.002933         8.854188e-12             0.000000
            0.008802            -0.002933         8.854188e-12             0.000000
            0.011735            -0.002933         8.854188e-12             0.000000
            0.014668            -0.002933         8.854188e-12             0.000000
            0.017601            -0.002933         8.854188e-12             0.000000
            0.020535            -0.002933         8.854188e-12             0.000000
            0.023468            -0.002933         8.854188e-12             0.000000
            0.026401            -0.002933         8.854188e-12             0.000000
            0.029335            -0.002933         8.854188e-12             0.000000
            0.032268            -0.002933         8.854188e-12             0.000000
            0.035201            -0.002933         8.854188e-12             0.000000
            0.038134            -0.002933         8.854188e-12             0.000000
            0.041068            -0.002933         8.854188e-12             0.000000
            0.044001            -0.002933         8.854188e-12             0.000000
            0.046934            -0.002933         8.854188e-12             0.000000
            0.049868            -0.002933         8.854188e-12             0.000000
            0.052801            -0.002933         8.854188e-12             0.000000
            0.055734            -0.002933         8.854188e-12             0.000000
            0.058667            -0.002933         4.821843e-11             0.065544
            0.061601            -0.002933         4.819814e-11             0.054935
            0.064534            -0.002933         4.811608e-11             0.063058
            0.067467            -0.002933         4.883843e-11             0.055106
            0.070401            -0.002933         5.337675e-11             0.054008
            0.073334            -0.002933         5.752479e-11             0.058212
            0.076267            -0.002933         5.215133e-11             0.054040
            0.079200            -0.002933         4.910918e-11             0.064762
            0.082134            -0.002933         5.778291e-11             0.063257
            0.085067            -0.002933         4.999895e-11             0.065802
            0.088000            -0.002933         4.874412e-11             0.055463
            0.090934            -0.002933         2.576783e-11             0.028288
            0.093867            -0.002933         2.556874e-11             0.030148
            0.096800            -0.002933         2.788158e-11             0.028334
            0.099733            -0.002933         2.736202e-11             0.032893
            0.102667            -0.002933         2.692824e-11             0.027605
            0.105600            -0.002933         2.881959e-11             0.027148
            0.108533            -0.002933         2.870486e-11             0.030039
           -0.108530            -0.005867         2.855286e-11             0.031871
           -0.105597            -0.005867         2.883175e-11             0.028715
           -0.102663            -0.005867         2.723830e-11             0.032570
           -0.099730            -0.005867         2.797615e-11             0.028681
           -0.096797            -0.005867         2.400488e-11             0.027055
           -0.093864            -0.005867         2.557040e-11             0.027979
           -0.090930            -0.005867         2.898410e-11             0.029377
           -0.087997            -0.005867         5.380687e-11             0.064759
           -0.085064            -0.005867         5.760333e-11             0.054648
           -0.082130            -0.005867         5.828693e-11             0.054756
           -0.079197            -0.005867         5.808928e-11             0.061297
           -0.076264            -0.005867         5.682729e-11             0.065180
           -0.073330            -0.005867         4.789280e-11             0.064099
           -0.070397            -0.005867         5.116006e-11             0.055421
           -0.067464            -0.005867         7.083350e-11             0.800000
           -0.064531            -0.005867         7.083350e-11             0.800000
           -0.061597            -0.005867         5.079440e-11             0.054457
           -0.058664            -0.005867         5.123041e-11             0.057475
           -0.055731            -0.005867         4.916744e-11             0.061376
           -0.052797            -0.005867         8.854188e-12             0.000000
           -0.049864            -0.005867         8.854188e-12             0.000000
           -0.046931            -0.005867         8.854188e-12             0.000000
           -0.043998            -0.005867         8.854188e-12             0.000000
           -0.041064            -0.005867         8.854188e-12             0.000000
           -0.038131            -0.005867         8.854188e-12             0.000000
           -0.035198            -0.005867         8.854188e-12             0.000000
           -0.032264            -0.005867         8.854188e-12             0.000000
           -0.029331            -0.005867         8.854188e-12             0.000000
           -0.026398            -0.005867         8.854188e-12             0.000000
           -0.023465            -0.005867         8.854188e-12             0.000000
           -0.020531            -0.005867         8.854188e-12             0.000000
           -0.017598            -0.005867         8.854188e-12             0.000000
           -0.014665            -0.005867         8.854188e-12             0.000000
           -0.011731            -0.005867         8.854188e-12             0.000000
           -0.008798            -0.005867         8.854188e-12             0.000000
           -0.005865            -0.005867         8.854188e-12             0.000000
           -0.002932            -0.005867         8.854188e-12             0.000000
            0.000002            -0.005867         8.854188e-12             0.000000
            0.002935            -0.005867         8.854188e-12             0.000000
            0.005868            -0.005867         8.854188e-12             0.000000
            0.008802            -0.005867         8.854188e-12             0.000000
            0.011735            -0.005867         8.854188e-12             0.000000
            0.014668            -0.005867         8.854188e-12             0.000000
            0.017601            -0.005867         8.854188e-12             0.000000
            0.020535            -0.005867         8.854188e-12             0.000000
            0.023468            -0.005867         8.854188e-12             0.000000
            0.026401            -0.005867         8.854188e-12             0.000000
            0.029335            -0.005867         8.854188e-12             0.000000
            0.032268            -0.005867         8.854188e-12             0.000000
            0.035201            -0.005867         8.854188e-12             0.000000
            0.038134            -0.005867         8.854188e-12             0.000000
            0.041068            -0.005867         8.854188e-12             0.000000
            0.044001            -0.005867         8.854188e-12             0.000000
            0.046934            -0.005867         8.854188e-12             0.000000
            0.049868            -0.005867         8.854188e-12             0.000000
            0.052801            -0.005867         8.854188e-12             0.000000
            0.055734            -0.005867         4.920209e-11             0.058626
            0.058667            -0.005867         5.840680e-11             0.065533
            0.061601            -0.005867         5.736374e-11             0.055419
            0.064534            -0.005867         5.784669e-11             0.055339
            0.067467            -0.005867         5.765849e-11             0.063517
            0.070401            -0.005867         5.756313e-11             0.065809
            0.073334            -0.005867         5.838840e-11             0.059258
            0.076267            -0.005867         5.818742e-11             0.065961
            0.079200            -0.005867         4.825360e-11             0.064568
            0.082134            -0.005867         5.790057e-11             0.059689
            0.085067            -0.005867         5.107285e-11             0.060573
            0.088000            -0.005867         4.782225e-11             0.065020
            0.090934            -0.005867         2.393053e-11             0.032184
            0.093867            -0.005867         2.416958e-11             0.027373
            0.096800            -0.005867         2.414314e-11             0.027222
            0.099733            -0.005867         2.762151e-11             0.030073
            0.102667            -0.005867         2.921197e-11             0.030517
            0.105600            -0.005867         2.863174e-11             0.028888
            0.108533            -0.005867         2.864811e-11             0.031498
           -0.108530            -0.008800         2.912035e-11             0.032854
           -0.105597            -0.008800         2.741730e-11             0.027946
           -0.102663            -0.008800         2.401535e-11             0.029718
           -0.099730            -0.008800         2.487152e-11             0.030336
           -0.096797            -0.008800         2.396383e-11             0.027369
           -0.093864            -0.008800         2.813545e-11             0.032957
           -0.090930            -0.008800         2.602088e-11             0.029235
           -0.087997            -0.008800         2.493154e-11             0.027001
           -0.085064            -0.008800         5.842802e-11             0.065912
           -0.082130            -0.008800         5.686761e-11             0.057961
           -0.079197            -0.008800         5.429493e-11             0.054022
           -0.076264            -0.008800         5.429804e-11             0.065591
           -0.073330            -0.008800         5.772517e-11             0.054765
           -0.070397            -0.008800         4.792337e-11             0.058055
           -0.067464            -0.008800         5.809340e-11             0.062751
           -0.064531            -0.008800         7.083350e-11             0.800000
           -0.061597            -0.008800         7.083350e-11             0.800000
           -0.058664            -0.008800         5.757257e-11             0.061141
           -0.055731            -0.008800         4.791838e-11             0.059129
           -0.052797            -0.008800         5.575489e-11             0.065167
           -0.049864            -0.008800         8.854188e-12             0.000000
           -0.046931            -0.008800         8.854188e-12             0.000000
           -0.043998            -0.008800         8.854188e-12             0.000000
           -0.041064            -0.008800         8.854188e-12             0.000000
           -0.038131            -0.008800         8.854188e-12             0.000000
           -0.035198            -0.008800         8.854188e-12             0.000000
           -0.032264            -0.008800         8.854188e-12             0.000000
           -0.029331            -0.008800         8.854188e-12             0.000000
           -0.026398            -0.008800         8.854188e-12             0.000000
           -0.023465            -0.008800         8.854188e-12             0.000000
           -0.020531            -0.008800         8.854188e-12             0.000000
           -0.017598            -0.008800         8.854188e-12             0.000000
           -0.014665            -0.008800         8.854188e-12             0.000000
           -0.011731            -0.008800         8.854188e-12             0.000000
           -0.008798            -0.008800         8.854188e-12             0.000000
           -0.005865            -0.008800         8.854188e-12             0.000000
           -0.002932            -0.008800         8.854188e-12             0.000000
            0.000002            -0.008800         8.854188e-12             0.000000
            0.002935            -0.008800         8.854188e-12             0.000000
            0.005868            -0.008800         8.854188e-12             0.000000
            0.008802            -0.008800         8.854188e-12             0.000000
            0.011735            -0.008800         8.854188e-12             0.000000
            0.014668            -0.008800         8.854188e-12             0.000000
            0.017601            -0.008800         8.854188e-12             0.000000
            0.020535            -0.008800         8.854188e-12             0.000000
            0.023468            -0.008800         8.854188e-12             0.000000
            0.026401            -0.008800         8.854188e-12             0.000000
            0.029335            -0.008800         8.854188e-12             0.000000
            0.032268            -0.008800         8.854188e-12             0.000000
            0.035201            -0.008800         8.854188e-12             0.000000
            0.038134            -0.008800         8.854188e-12             0.000000
            0.041068            -0.008800         8.854188e-12             0.000000
            0.044001            -0.008800         8.854188e-12             0.000000
            0.046934            -0.008800         8.854188e-12             0.000000
            0.049868            -0.008800         8.854188e-12             0.000000
            0.052801            -0.008800         5.699951e-11             0.060658
            0.055734            -0.008800         4.783788e-11             0.054065
            0.058667            -0.008800         4.853367e-11             0.065579
            0.061601            -0.008800         4.787092e-11             0.064670
            0.064534            -0.008800         5.205183e-11             0.054551
            0.067467            -0.008800         5.344172e-11             0.065982
            0.070401            -0.008800         4.788640e-11             0.065879
            0.073334            -0.008800         5.367663e-11             0.056225
            0.076267            -0.008800         5.121146e-11             0.062462
            0.079200            -0.008800         5.727040e-11             0.065436
            0.082134            -0.008800         4.913628e-11             0.065215
            0.085067            -0.008800         5.148407e-11             0.054836
            0.088000            -0.008800         2.890116e-11             0.027586
            0.090934            -0.008800         2.569071e-11             0.029008
            0.093867            -0.008800         2.390996e-11             0.032691
            0.096800            -0.008800         2.858039e-11             0.027001
            0.099733            -0.008800         2.395560e-11             0.033000
            0.102667            -0.008800         2.405539e-11             0.028225
            0.105600            -0.008800         2.912668e-11             0.031322
            0.108533            -0.008800         2.403287e-11             0.032114
           -0.108530            -0.011733         2.884983e-11             0.029297
           -0.105597            -0.011733         2.546413e-11             0.027310
           -0.102663            -0.011733         2.739038e-11             0.029376
           -0.099730            -0.011733         2.901584e-11             0.032241
           -0.096797            -0.011733         2.702697e-11             0.028978
           -0.093864            -0.011733         2.391772e-11             0.027426
           -0.090930            -0.011733         2.586520e-11             0.031166
           -0.087997            -0.011733         2.746994e-11             0.028248
           -0.085064            -0.011733         2.853161e-11             0.032958
           -0.082130            -0.011733         4.897114e-11             0.054010
           -0.079197            -0.011733         5.250970e-11             0.065965
           -0.076264            -0.011733         5.045648e-11             0.054012
           -0.073330            -0.011733         4.841471e-11             0.059987
           -0.070397            -0.011733         4.818852e-11             0.054374
           -0.067464            -0.011733         5.753052e-11             0.057631
           -0.064531            -0.011733         7.083350e-11             0.800000
           -0.061597            -0.011733         7.083350e-11             0.800000
           -0.058664            -0.011733         5.764770e-11             0.061701
           -0.055731            -0.011733         5.385020e-11             0.054014
           -0.052797            -0.011733         4.808079e-11             0.054344
           -0.049864            -0.011733         8.854188e-12             0.000000
           -0.046931            -0.011733         8.854188e-12             0.000000
           -0.043998            -0.011733         8.854188e-12             0.000000
           -0.041064            -0.011733         8.854188e-12             0.000000
           -0.038131            -0.011733         8.854188e-12             0.000000
           -0.035198            -0.011733         8.854188e-12             0.000000
           -0.032264            -0.011733         8.854188e-12             0.000000
           -0.029331            -0.011733         8.854188e-12             0.000000
           -0.026398            -0.011733         8.854188e-12             0.000000
           -0.023465            -0.011733         8.854188e-12             0.000000
           -0.020531            -0.011733         8.854188e-12             0.000000
           -0.017598            -0.011733         8.854188e-12             0.000000
           -0.014665            -0.011733         8.854188e-12             0.000000
           -0.011731            -0.011733         8.854188e-12             0.000000
           -0.008798            -0.011733         8.854188e-12             0.000000
           -0.005865            -0.011733         8.854188e-12             0.000000
           -0.002932            -0.011733         8.854188e-12             0.000000
            0.000002            -0.011733         8.854188e-12             0.000000
            0.002935            -0.011733         8.854188e-12             0.000000
            0.005868            -0.011733         8.854188e-12             0.000000
            0.008802            -0.011733         8.854188e-12             0.000000
            0.011735            -0.011733         8.854188e-12             0.000000
            0.014668            -0.011733         8.854188e-12             0.000000
            0.017601            -0.011733         8.854188e-12             0.000000
            0.020535            -0.011733         8.854188e-12             0.000000
            0.023468            -0.011733         8.854188e-12             0.000000
            0.026401            -0.011733         8.854188e-12             0.000000
            0.029335            -0.011733         8.854188e-12             0.000000
            0.032268            -0.011733         8.854188e-12             0.000000
            0.035201            -0.011733         8.854188e-12             0.000000
            0.038134            -0.011733         8.854188e-12             0.000000
            0.041068            -0.011733         8.854188e-12             0.000000
            0.044001            -0.011733         8.854188e-12             0.000000
            0.046934            -0.011733         8.854188e-12             0.000000
            0.049868            -0.011733         8.854188e-12             0.000000
            0.052801            -0.011733         5.088279e-11             0.054174
            0.055734            -0.011733         5.322334e-11             0.065976
            0.058667            -0.011733         5.229006e-11             0.054731
            0.061601            -0.011733         5.837473e-11             0.063695
            0.064534            -0.011733         4.792285e-11             0.063428
            0.067467            -0.011733         5.558754e-11             0.059267
            0.070401            -0.011733         5.784605e-11             0.054528
            0.073334            -0.011733         5.766600e-11             0.063796
            0.076267            -0.011733         4.889165e-11             0.062502
            0.079200            -0.011733         5.628173e-11             0.059654
            0.082134            -0.011733         5.831738e-11             0.060634
            0.085067            -0.011733         2.913969e-11             0.029825
            0.088000            -0.011733         2.715466e-11             0.028682
            0.090934            -0.011733         2.663474e-11             0.028178
            0.093867            -0.011733         2.684610e-11             0.030086
            0.096800            -0.011733         2.554956e-11             0.031603
            0.099733            -0.011733         2.481507e-11             0.029683
            0.102667            -0.011733         2.745247e-11             0.032993
            0.105600            -0.011733         2.391459e-11             0.027642
            0.108533            -0.011733         2.921192e-11             0.029266
           -0.108530            -0.014667         2.716079e-11             0.032825
           -0.105597            -0.014667         2.805437e-11             0.030457
           -0.102663            -0.014667         2.477261e-11             0.027567
           -0.099730            -0.014667         2.415187e-11             0.030974
           -0.096797            -0.014667         2.767430e-11             0.027327
           -0.093864            -0.014667         2.390674e-11             0.032953
           -0.090930            -0.014667         2.888446e-11             0.032985
           -0.087997            -0.014667         2.419676e-11             0.032995
           -0.085064            -0.014667         2.529464e-11             0.032387
           -0.082130            -0.014667         5.840744e-11             0.060304
           -0.079197            -0.014667         5.580983e-11             0.055423
           -0.076264            -0.014667         5.300582e-11             0.059441
           -0.073330            -0.014667         4.797494e-11             0.058457
           -0.070397            -0.014667         4.875408e-11             0.055786
           -0.067464            -0.014667         4.868324e-11             0.054952
           -0.064531            -0.014667         7.083350e-11             0.800000
           -0.061597            -0.014667         7.083350e-11             0.800000
           -0.058664            -0.014667         4.876099e-11             0.065957
           -0.055731            -0.014667         4.906435e-11             0.063689
           -0.052797            -0.014667         4.797162e-11             0.055074
           -0.049864            -0.014667         5.440513e-11             0.058295
           -0.046931            -0.014667         8.854188e-12             0.000000
           -0.043998            -0.014667         8.854188e-12             0.000000
           -0.041064            -0.014667         8.854188e-12             0.000000
           -0.038131            -0.014667         8.854188e-12             0.000000
           -0.035198            -0.014667         8.854188e-12             0.000000
           -0.032264            -0.014667         8.854188e-12             0.000000
           -0.029331            -0.014667         8.854188e-12             0.000000
           -0.026398            -0.014667         8.854188e-12             0.000000
           -0.023465            -0.014667         8.854188e-12             0.000000
           -0.020531            -0.014667         8.854188e-12             0.000000
           -0.017598            -0.014667         8.854188e-12             0.000000
           -0.014665            -0.014667         8.854188e-12             0.000000
           -0.011731            -0.014667         8.854188e-12             0.000000
           -0.008798            -0.014667         8.854188e-12             0.000000
           -0.005865            -0.014667         8.854188e-12             0.000000
           -0.002932            -0.014667         8.854188e-12             0.000000
            0.000002            -0.014667         8.854188e-12             0.000000
            0.002935            -0.014667         8.854188e-12             0.000000
            0.005868            -0.014667         8.854188e-12             0.000000
            0.008802            -0.014667         8.854188e-12             0.000000
            0.011735            -0.014667         8.854188e-12             0.000000
            0.014668            -0.014667         8.854188e-12             0.000000
            0.017601            -0.014667         8.854188e-12             0.000000
            0.020535            -0.014667         8.854188e-12             0.000000
            0.023468            -0.014667         8.854188e-12             0.000000
            0.026401            -0.014667         8.854188e-12             0.000000
            0.029335            -0.014667         8.854188e-12             0.000000
            0.032268            -0.014667         8.854188e-12             0.000000
            0.035201            -0.014667         8.854188e-12             0.000000
            0.038134            -0.014667         8.854188e-12             0.000000
            0.041068            -0.014667         8.854188e-12             0.000000
            0.044001            -0.014667         8.854188e-12             0.000000
            0.046934            -0.014667         8.854188e-12             0.000000
            0.049868            -0.014667         5.399760e-11             0.065382
            0.052801            -0.014667         5.154035e-11             0.054120
            0.055734            -0.014667         5.137543e-11             0.054522
            0.058667            -0.014667         5.840700e-11             0.061513
            0.061601            -0.014667         5.647120e-11             0.065908
            0.064534            -0.014667         5.054256e-11             0.063239
            0.067467            -0.014667         4.966782e-11             0.061205
            0.070401            -0.014667         5.014485e-11             0.055256
            0.073334            -0.014667         4.889490e-11             0.056712
            0.076267            -0.014667         4.791562e-11             0.059743
            0.079200            -0.014667         5.593778e-11             0.054859
            0.082134            -0.014667         5.538709e-11             0.057901
            0.085067            -0.014667         2.505352e-11             0.032941
            0.088000            -0.014667         2.433854e-11             0.031850
            0.090934            -0.014667         2.391374e-11             0.029992
            0.093867            -0.014667         2.433743e-11             0.032864
            0.096800            -0.014667         2.644060e-11             0.029797
            0.099733            -0.014667         2.404257e-11             0.028667
            0.102667            -0.014667         2.571701e-11             0.032877
            0.105600            -0.014667         2.908598e-11             0.027218
            0.108533            -0.014667         2.640224e-11             0.029164
           -0.108530            -0.017600         2.885439e-11             0.030994
           -0.105597            -0.017600         2.457536e-11             0.032938
           -0.102663            -0.017600         2.631073e-11             0.032998
           -0.099730            -0.017600         2.560357e-11             0.027192
           -0.096797            -0.017600         2.837003e-11             0.032776
           -0.093864            -0.017600         2.834969e-11             0.032137
           -0.090930            -0.017600         2.516145e-11             0.030932
           -0.087997            -0.017600         2.921411e-11             0.032959
           -0.085064            -0.017600         2.511569e-11             0.031198
           -0.082130            -0.017600         2.627688e-11             0.027513
           -0.079197            -0.017600         5.339606e-11             0.056750
           -0.076264            -0.017600         5.834362e-11             0.058382
           -0.073330            -0.017600         5.803151e-11             0.063567
           -0.070397            -0.017600         5.007906e-11             0.065250
           -0.067464            -0.017600         5.639322e-11             0.054194
           -0.064531            -0.017600         7.083350e-11             0.800000
           -0.061597            -0.017600         7.083350e-11             0.800000
           -0.058664            -0.017600         4.781600e-11             0.061919
           -0.055731            -0.017600         4.878056e-11             0.054871
           -0.052797            -0.017600         5.791215e-11             0.054546
           -0.049864            -0.017600         4.998383e-11             0.065995
           -0.046931            -0.017600         8.854188e-12             0.000000
           -0.043998            -0.017600         8.854188e-12             0.000000
           -0.041064            -0.017600         8.854188e-12             0.000000
           -0.038131            -0.017600         8.854188e-12             0.000000
           -0.035198            -0.017600         8.854188e-12             0.000000
           -0.032264            -0.017600         8.854188e-12             0.000000
           -0.029331            -0.017600         8.854188e-12             0.000000
           -0.026398            -0.017600         8.854188e-12             0.000000
           -0.023465            -0.017600         8.854188e-12             0.000000
           -0.020531            -0.017600         8.854188e-12             0.000000
           -0.017598            -0.017600         8.854188e-12             0.000000
           -0.014665            -0.017600         8.854188e-12             0.000000
           -0.011731            -0.017600         8.854188e-12             0.000000
           -0.008798            -0.017600         8.854188e-12             0.000000
           -0.005865            -0.017600         8.854188e-12             0.000000
           -0.002932            -0.017600         8.854188e-12             0.000000
            0.000002            -0.017600         8.854188e-12             0.000000
            0.002935            -0.017600         8.854188e-12             0.000000
            0.005868            -0.017600         8.854188e-12             0.000000
            0.008802            -0.017600         8.854188e-12             0.000000
            0.011735            -0.017600         8.854188e-12             0.000000
            0.014668            -0.017600         8.854188e-12             0.000000
            0.017601            -0.017600         8.854188e-12             0.000000
            0.020535            -0.017600         8.854188e-12             0.000000
            0.023468            -0.017600         8.854188e-12             0.000000
            0.026401            -0.017600         8.854188e-12             0.000000
            0.029335            -0.017600         8.854188e-12             0.000000
            0.032268            -0.017600         8.854188e-12             0.000000
            0.035201            -0.017600         8.854188e-12             0.000000
            0.038134            -0.017600         8.854188e-12             0.000000
            0.041068            -0.017600         8.854188e-12             0.000000
            0.044001            -0.017600         8.854188e-12             0.000000
            0.046934            -0.017600         8.854188e-12             0.000000
            0.049868            -0.017600         4.912699e-11             0.059451
            0.052801            -0.017600         5.820543e-11             0.065720
            0.055734            -0.017600         4.794426e-11             0.060850
            0.058667            -0.017600         5.838721e-11             0.058124
            0.061601            -0.017600         4.833218e-11             0.060002
            0.064534            -0.017600         5.086463e-11             0.065837
            0.067467            -0.017600         5.381555e-11             0.057570
            0.070401            -0.017600         5.842809e-11             0.061802
            0.073334            -0.017600         5.246878e-11             0.054040
            0.076267            -0.017600         5.265784e-11             0.055867
            0.079200            -0.017600         5.038916e-11             0.055117
            0.082134            -0.017600         2.559084e-11             0.030039
            0.085067            -0.017600         2.507270e-11             0.027030
            0.088000            -0.017600         2.919032e-11             0.029461
            0.090934            -0.017600         2.553408e-11             0.032677
            0.093867            -0.017600         2.698750e-11             0.032959
            0.096800            -0.017600         2.908479e-11             0.027002
            0.099733            -0.017600         2.564028e-11             0.028899
            0.102667            -0.017600         2.881083e-11             0.032341
            0.105600            -0.017600         2.399924e-11             0.028095
            0.108533            -0.017600         2.848247e-11             0.030926
           -0.105597            -0.020533         2.904075e-11             0.030048
           -0.102663            -0.020533         2.604822e-11             0.032979
           -0.099730            -0.020533         2.844551e-11             0.027060
           -0.096797            -0.020533         2.405958e-11             0.031674
           -0.093864            -0.020533         2.613031e-11             0.029159
           -0.090930            -0.020533         2.917703e-11             0.029336
           -0.087997            -0.020533         2.396556e-11             0.030586
           -0.085064            -0.020533         2.419847e-11             0.028242
           -0.082130            -0.020533         2.921324e-11             0.029621
           -0.079197            -0.020533         5.667086e-11             0.063223
           -0.076264            -0.020533         5.096635e-11             0.065944
           -0.073330            -0.020533         5.092194e-11             0.063625
           -0.070397            -0.020533         5.159737e-11             0.061175
           -0.067464            -0.020533         4.791301e-11             0.065550
           -0.064531            -0.020533         7.083350e-11             0.800000
           -0.061597            -0.020533         7.083350e-11             0.800000
           -0.058664            -0.020533         7.083350e-11             0.800000
           -0.055731            -0.020533         5.528324e-11             0.058796
           -0.052797            -0.020533         5.625217e-11             0.054000
           -0.049864            -0.020533         4.937424e-11             0.054726
           -0.046931            -0.020533         5.582986e-11             0.059121
           -0.043998            -0.020533         8.854188e-12             0.000000
           -0.041064            -0.020533         8.854188e-12             0.000000
           -0.038131            -0.020533         8.854188e-12             0.000000
           -0.035198            -0.020533         8.854188e-12             0.000000
           -0.032264            -0.020533         8.854188e-12             0.000000
           -0.029331            -0.020533         8.854188e-12             0.000000
           -0.026398            -0.020533         8.854188e-12             0.000000
           -0.023465            -0.020533         8.854188e-12             0.000000
           -0.020531            -0.020533         8.854188e-12             0.000000
           -0.017598            -0.020533         8.854188e-12             0.000000
           -0.014665            -0.020533         8.854188e-12             0.000000
           -0.011731            -0.020533         8.854188e-12             0.000000
           -0.008798            -0.020533         8.854188e-12             0.000000
           -0.005865            -0.020533         8.854188e-12             0.000000
           -0.002932            -0.020533         8.854188e-12             0.000000
            0.000002            -0.020533         8.854188e-12             0.000000
            0.002935            -0.020533         8.854188e-12             0.000000
            0.005868            -0.020533         8.854188e-12             0.000000
            0.008802            -0.020533         8.854188e-12             0.000000
            0.011735            -0.020533         8.854188e-12             0.000000
            0.014668            -0.020533         8.854188e-12             0.000000
            0.017601            -0.020533         8.854188e-12             0.000000
            0.020535            -0.020533         8.854188e-12             0.000000
            0.023468            -0.020533         8.854188e-12             0.000000
            0.026401            -0.020533         8.854188e-12             0.000000
            0.029335            -0.020533         8.854188e-12             0.000000
            0.032268            -0.020533         8.854188e-12             0.000000
            0.035201            -0.020533         8.854188e-12             0.000000
            0.038134            -0.020533         8.854188e-12             0.000000
            0.041068            -0.020533         8.854188e-12             0.000000
            0.044001            -0.020533         8.854188e-12             0.000000
            0.046934            -0.020533         4.990556e-11             0.065939
            0.049868            -0.020533         5.724332e-11             0.055193
            0.052801            -0.020533         5.843084e-11             0.064754
            0.055734            -0.020533         5.692346e-11             0.063604
            0.058667            -0.020533         5.594939e-11             0.058480
            0.061601            -0.020533         5.087761e-11             0.056785
            0.064534            -0.020533         5.523778e-11             0.062693
            0.067467            -0.020533         4.898530e-11             0.054855
            0.070401            -0.020533         4.831319e-11             0.061692
            0.073334            -0.020533         4.812116e-11             0.057274
            0.076267            -0.020533         5.487907e-11             0.054002
            0.079200            -0.020533         4.857664e-11             0.063982
            0.082134            -0.020533         2.650056e-11             0.032606
            0.085067            -0.020533         2.418800e-11             0.028046
            0.088000            -0.020533         2.910710e-11             0.030607
            0.090934            -0.020533         2.447165e-11             0.032242
            0.093867            -0.020533         2.734429e-11             0.031592
            0.096800            -0.020533         2.689573e-11             0.031994
            0.099733            -0.020533         2.466587e-11             0.027022
            0.102667            -0.020533         2.399114e-11             0.029397
            0.105600            -0.020533         2.829676e-11             0.027895
           -0.105597            -0.023466         2.551411e-11             0.032100
           -0.102663            -0.023466         2.910869e-11             0.031718
           -0.099730            -0.023466         2.900240e-11             0.031918
           -0.096797            -0.023466         2.921868e-11             0.031533
           -0.093864            -0.023466         2.783886e-11             0.027000
           -0.090930            -0.023466         2.446985e-11             0.027256
           -0.087997            -0.023466         2.891175e-11             0.032354
           -0.085064            -0.023466         2.921635e-11             0.027082
           -0.082130            -0.023466         2.578590e-11             0.032126
           -0.079197            -0.023466         2.493751e-11             0.028066
           -0.076264            -0.023466         5.812782e-11             0.064160
           -0.073330            -0.023466         5.227954e-11             0.054198
           -0.070397            -0.023466         4.805225e-11             0.054730
           -0.067464            -0.023466         5.769374e-11             0.054816
           -0.064531            -0.023466         5.163427e-11             0.065830
           -0.061597            -0.023466         7.083350e-11             0.800000
           -0.058664            -0.023466         7.083350e-11             0.800000
           -0.055731            -0.023466         5.036650e-11             0.054498
           -0.052797            -0.023466         5.560222e-11             0.054541
           -0.049864            -0.023466         5.293839e-11             0.054261
           -0.046931            -0.023466         5.397083e-11             0.065056
           -0.043998            -0.023466         8.854188e-12             0.000000
           -0.041064            -0.023466         8.854188e-12             0.000000
           -0.038131            -0.023466         8.854188e-12             0.000000
           -0.035198            -0.023466         8.854188e-12             0.000000
           -0.032264            -0.023466         8.854188e-12             0.000000
           -0.029331            -0.023466         8.854188e-12             0.000000
           -0.026398            -0.023466         8.854188e-12             0.000000
           -0.023465            -0.023466         8.854188e-12             0.000000
           -0.020531            -0.023466         8.854188e-12             0.000000
           -0.017598            -0.023466         8.854188e-12             0.000000
           -0.014665            -0.023466         8.854188e-12             0.000000
           -0.011731            -0.023466         8.854188e-12             0.000000
           -0.008798            -0.023466         8.854188e-12             0.000000
           -0.005865            -0.023466         8.854188e-12             0.000000
           -0.002932            -0.023466         8.854188e-12             0.000000
            0.000002            -0.023466         8.854188e-12             0.000000
            0.002935            -0.023466         8.854188e-12             0.000000
            0.005868            -0.023466         8.854188e-12             0.000000
            0.008802            -0.023466         8.854188e-12             0.000000
            0.011735            -0.023466         8.854188e-12             0.000000
            0.014668            -0.023466         8.854188e-12             0.000000
            0.017601            -0.023466         8.854188e-12             0.000000
            0.020535            -0.023466         8.854188e-12             0.000000
            0.023468            -0.023466         8.854188e-12             0.000000
            0.026401            -0.023466         8.854188e-12             0.000000
            0.029335            -0.023466         8.854188e-12             0.000000
            0.032268            -0.023466         8.854188e-12             0.000000
            0.035201            -0.023466         8.854188e-12             0.000000
            0.038134            -0.023466         8.854188e-12             0.000000
            0.041068            -0.023466         8.854188e-12             0.000000
            0.044001            -0.023466         8.854188e-12             0.000000
            0.046934            -0.023466         5.843719e-11             0.063322
            0.049868            -0.023466         4.856661e-11             0.064678
            0.052801            -0.023466         5.446748e-11             0.065899
            0.055734            -0.023466         5.823851e-11             0.055101
            0.058667            -0.023466         5.332042e-11             0.054052
            0.061601            -0.023466         4.962927e-11             0.062926
            0.064534            -0.023466         4.881477e-11             0.065152
            0.067467            -0.023466         4.841953e-11             0.059265
            0.070401            -0.023466         5.642306e-11             0.064142
            0.073334            -0.023466         5.798852e-11             0.056294
            0.076267            -0.023466         5.157197e-11             0.055978
            0.079200            -0.023466         2.612416e-11             0.031530
            0.082134            -0.023466         2.622159e-11             0.032457
            0.085067            -0.023466         2.625150e-11             0.028548
            0.088000            -0.023466         2.465076e-11             0.029703
            0.090934            -0.023466         2.763896e-11             0.029342
            0.093867            -0.023466         2.424059e-11             0.029280
            0.096800            -0.023466         2.856336e-11             0.030997
            0.099733            -0.023466         2.516717e-11             0.032997
            0.102667            -0.023466         2.633800e-11             0.032612
            0.105600            -0.023466         2.833587e-11             0.031405
           -0.105597            -0.026400         2.517927e-11             0.029488
           -0.102663            -0.026400         2.503706e-11             0.032763
           -0.099730            -0.026400         2.443164e-11             0.029743
           -0.096797            -0.026400         2.583947e-11             0.030396
           -0.093864            -0.026400         2.620999e-11             0.031617
           -0.090930            -0.026400         2.766735e-11             0.028463
           -0.087997            -0.026400         2.902025e-11             0.027044
           -0.085064            -0.026400         2.580301e-11             0.029542
           -0.082130            -0.026400         2.879904e-11             0.032277
           -0.079197            -0.026400         2.775515e-11             0.028957
           -0.076264            -0.026400         5.171637e-11             0.065981
           -0.073330            -0.026400         4.813608e-11             0.062599
           -0.070397            -0.026400         5.614366e-11             0.065959
           -0.067464            -0.026400         5.804486e-11             0.060936
           -0.064531            -0.026400         5.827986e-11             0.055664
           -0.061597            -0.026400         7.083350e-11             0.800000
           -0.058664            -0.026400         7.083350e-11             0.800000
           -0.055731            -0.026400         4.960468e-11             0.057083
           -0.052797            -0.026400         5.730390e-11             0.062000
           -0.049864            -0.026400         4.891183e-11             0.055136
           -0.046931            -0.026400         5.821491e-11             0.057296
           -0.043998            -0.026400         5.707233e-11             0.056140
           -0.041064            -0.026400         8.854188e-12             0.000000
           -0.038131            -0.026400         8.854188e-12             0.000000
           -0.035198            -0.026400         8.854188e-12             0.000000
           -0.032264            -0.026400         8.854188e-12             0.000000
           -0.029331            -0.026400         8.854188e-12             0.000000
           -0.026398            -0.026400         8.854188e-12             0.000000
           -0.023465            -0.026400         8.854188e-12             0.000000
           -0.020531            -0.026400         8.854188e-12             0.000000
           -0.017598            -0.026400         8.854188e-12             0.000000
           -0.014665            -0.026400         8.854188e-12             0.000000
           -0.011731            -0.026400         8.854188e-12             0.000000
           -0.008798            -0.026400         8.854188e-12             0.000000
           -0.005865            -0.026400         8.854188e-12             0.000000
           -0.002932            -0.026400         8.854188e-12             0.000000
            0.000002            -0.026400         8.854188e-12             0.000000
            0.002935            -0.026400         8.854188e-12             0.000000
            0.005868            -0.026400         8.854188e-12             0.000000
            0.008802            -0.026400         8.854188e-12             0.000000
            0.011735            -0.026400         8.854188e-12             0.000000
            0.014668            -0.026400         8.854188e-12             0.000000
            0.017601            -0.026400         8.854188e-12             0.000000
            0.020535            -0.026400         8.854188e-12             0.000000
            0.023468            -0.026400         8.854188e-12             0.000000
            0.026401            -0.026400         8.854188e-12             0.000000
            0.029335            -0.026400         8.854188e-12             0.000000
            0.032268            -0.026400         8.854188e-12             0.000000
            0.035201            -0.026400         8.854188e-12             0.000000
            0.038134            -0.026400         8.854188e-12             0.000000
            0.041068            -0.026400         8.854188e-12             0.000000
            0.044001            -0.026400         4.781795e-11             0.054304
            0.046934            -0.026400         5.279073e-11             0.055586
            0.049868            -0.026400         5.736705e-11             0.062623
            0.052801            -0.026400         5.839486e-11             0.057071
            0.055734            -0.026400         4.782353e-11             0.065970
            0.058667            -0.026400         4.781939e-11             0.061710
            0.061601            -0.026400         5.218813e-11             0.065554
            0.064534            -0.026400         5.107307e-11             0.057220
            0.067467            -0.026400         5.441053e-11             0.054569
            0.070401            -0.026400         5.406936e-11             0.060774
            0.073334            -0.026400         5.843749e-11             0.054416
            0.076267            -0.026400         4.952807e-11             0.060925
            0.079200            -0.026400         2.572457e-11             0.029156
            0.082134            -0.026400         2.594562e-11             0.032781
            0.085067            -0.026400         2.904972e-11             0.027099
            0.088000            -0.026400         2.891077e-11             0.032997
            0.090934            -0.026400         2.446292e-11             0.027772
            0.093867            -0.026400         2.848109e-11             0.032846
            0.096800            -0.026400         2.714794e-11             0.032370
            0.099733            -0.026400         2.601087e-11             0.028643
            0.102667            -0.026400         2.893122e-11             0.027068
            0.105600            -0.026400         2.673226e-11             0.032286
           -0.105597            -0.029333         2.917808e-11             0.028839
           -0.102663            -0.029333         2.795910e-11             0.027861
           -0.099730            -0.029333         2.792749e-11             0.032926
           -0.096797            -0.029333         2.539284e-11             0.028442
           -0.093864            -0.029333         2.814305e-11             0.032966
           -0.090930            -0.029333         2.541042e-11             0.028660
           -0.087997            -0.029333         2.718355e-11             0.032245
           -0.085064            -0.029333         2.577967e-11             0.029537
           -0.082130            -0.029333         2.824412e-11             0.032998
           -0.079197            -0.029333         2.910254e-11             0.030271
           -0.076264            -0.029333         2.847095e-11             0.030155
           -0.073330            -0.029333         4.831597e-11             0.059240
           -0.070397            -0.029333         5.842488e-11             0.065696
           -0.067464            -0.029333         5.356526e-11             0.058281
           -0.064531            -0.029333         4.855740e-11             0.065677
           -0.061597            -0.029333         5.228781e-11             0.054687
           -0.058664            -0.029333         7.083350e-11             0.800000
           -0.055731            -0.029333         7.083350e-11             0.800000
           -0.052797            -0.029333         5.217664e-11             0.062338
           -0.049864            -0.029333         5.442387e-11             0.056020
           -0.046931            -0.029333         5.835820e-11             0.063218
           -0.043998            -0.029333         5.840530e-11             0.064576
           -0.041064            -0.029333         5.282553e-11             0.062393
           -0.038131            -0.029333         8.854188e-12             0.000000
           -0.035198            -0.029333         8.854188e-12             0.000000
           -0.032264            -0.029333         8.854188e-12             0.000000
           -0.029331            -0.029333         8.854188e-12             0.000000
           -0.026398            -0.029333         8.854188e-12             0.000000
           -0.023465            -0.029333         8.854188e-12             0.000000
           -0.020531            -0.029333         8.854188e-12             0.000000
           -0.017598            -0.029333         8.854188e-12             0.000000
           -0.014665            -0.029333         8.854188e-12             0.000000
           -0.011731            -0.029333         8.854188e-12             0.000000
           -0.008798            -0.029333         8.854188e-12             0.000000
           -0.005865            -0.029333         8.854188e-12             0.000000
           -0.002932            -0.029333         8.854188e-12             0.000000
            0.000002            -0.029333         8.854188e-12             0.000000
            0.002935            -0.029333         8.854188e-12             0.000000
            0.005868            -0.029333         8.854188e-12             0.000000
            0.008802            -0.029333         8.854188e-12             0.000000
            0.011735            -0.029333         8.854188e-12             0.000000
            0.014668            -0.029333         8.854188e-12             0.000000
            0.017601            -0.029333         8.854188e-12             0.000000
            0.020535            -0.029333         8.854188e-12             0.000000
            0.023468            -0.029333         8.854188e-12             0.000000
            0.026401            -0.029333         8.854188e-12             0.000000
            0.029335            -0.029333         8.854188e-12             0.000000
            0.032268            -0.029333         8.854188e-12             0.000000
            0.035201            -0.029333         8.854188e-12             0.000000
            0.038134            -0.029333         8.854188e-12             0.000000
            0.041068            -0.029333         5.525781e-11             0.058180
            0.044001            -0.029333         5.821701e-11             0.062526
            0.046934            -0.029333         4.805306e-11             0.063600
            0.049868            -0.029333         4.910657e-11             0.058756
            0.052801            -0.029333         4.790425e-11             0.054219
            0.055734            -0.029333         5.150543e-11             0.056996
            0.058667            -0.029333         5.534596e-11             0.065142
            0.061601            -0.029333         5.617765e-11             0.062040
            0.064534            -0.029333         5.523420e-11             0.059872
            0.067467            -0.029333         5.466799e-11             0.060080
            0.070401            -0.029333         5.634897e-11             0.064715
            0.073334            -0.029333         4.996046e-11             0.063064
            0.076267            -0.029333         2.410006e-11             0.027002
            0.079200            -0.029333         2.510866e-11             0.028284
            0.082134            -0.029333         2.884032e-11             0.032603
            0.085067            -0.029333         2.632616e-11             0.028124
            0.088000            -0.029333         2.720797e-11             0.027668
            0.090934            -0.029333         2.921878e-11             0.027656
            0.093867            -0.029333         2.558571e-11             0.031831
            0.096800            -0.029333         2.915768e-11             0.030497
            0.099733            -0.029333         2.738924e-11             0.032936
            0.102667            -0.029333         2.554918e-11             0.029534
            0.105600            -0.029333         2.472867e-11             0.032760
           -0.102663            -0.032266         2.406122e-11             0.030853
           -0.099730            -0.032266         2.877609e-11             0.032918
           -0.096797            -0.032266         2.403931e-11             0.032147
           -0.093864            -0.032266         2.672861e-11             0.031081
           -0.090930            -0.032266         2.906117e-11             0.032655
           -0.087997            -0.032266         2.907418e-11             0.028711
           -0.085064            -0.032266         2.912520e-11             0.027930
           -0.082130            -0.032266         2.846330e-11             0.032471
           -0.079197            -0.032266         2.808723e-11             0.031358
           -0.076264            -0.032266         2.412579e-11             0.032540
           -0.073330            -0.032266         2.585922e-11             0.031516
           -0.070397            -0.032266         4.872250e-11             0.060447
           -0.067464            -0.032266         5.386533e-11             0.055083
           -0.064531            -0.032266         4.789724e-11             0.059913
           -0.061597            -0.032266         4.781373e-11             0.062582
           -0.058664            -0.032266         7.083350e-11             0.800000
           -0.055731            -0.032266         7.083350e-11             0.800000
           -0.052797            -0.032266         4.818309e-11             0.059819
           -0.049864            -0.032266         5.468446e-11             0.064177
           -0.046931            -0.032266         5.841450e-11             0.065445
           -0.043998            -0.032266         5.082482e-11             0.064454
           -0.041064            -0.032266         4.921762e-11             0.065730
           -0.038131            -0.032266         8.854188e-12             0.000000
           -0.035198            -0.032266         8.854188e-12             0.000000
           -0.032264            -0.032266         8.854188e-12             0.000000
           -0.029331            -0.032266         8.854188e-12             0.000000
           -0.026398            -0.032266         8.854188e-12             0.000000
           -0.023465            -0.032266         8.854188e-12             0.000000
           -0.020531            -0.032266         8.854188e-12             0.000000
           -0.017598            -0.032266         8.854188e-12             0.000000
           -0.014665            -0.032266         8.854188e-12             0.000000
           -0.011731            -0.032266         8.854188e-12             0.000000
           -0.008798            -0.032266         8.854188e-12             0.000000
           -0.005865            -0.032266         8.854188e-12             0.000000
           -0.002932            -0.032266         8.854188e-12             0.000000
            0.000002            -0.032266         8.854188e-12             0.000000
            0.002935            -0.032266         8.854188e-12             0.000000
            0.005868            -0.032266         8.854188e-12             0.000000
            0.008802            -0.032266         8.854188e-12             0.000000
            0.011735            -0.032266         8.854188e-12             0.000000
            0.014668            -0.032266         8.854188e-12             0.000000
            0.017601            -0.032266         8.854188e-12             0.000000
            0.020535            -0.032266         8.854188e-12             0.000000
            0.023468            -0.032266         8.854188e-12             0.000000
            0.026401            -0.032266         8.854188e-12             0.000000
            0.029335            -0.032266         8.854188e-12             0.000000
            0.032268            -0.032266         8.854188e-12             0.000000
            0.035201            -0.032266         8.854188e-12             0.000000
            0.038134            -0.032266         8.854188e-12             0.000000
            0.041068            -0.032266         5.623476e-11             0.056001
            0.044001            -0.032266         4.847454e-11             0.054515
            0.046934            -0.032266         5.241876e-11             0.065801
            0.049868            -0.032266         5.769804e-11             0.060890
            0.052801            -0.032266         4.882068e-11             0.058248
            0.055734            -0.032266         4.956724e-11             0.064662
            0.058667            -0.032266         5.838342e-11             0.056779
            0.061601            -0.032266         5.569663e-11             0.065834
            0.064534            -0.032266         4.834198e-11             0.061509
            0.067467            -0.032266         5.579404e-11             0.061375
            0.070401            -0.032266         5.454759e-11             0.057043
            0.073334            -0.032266         2.845599e-11             0.031230
            0.076267            -0.032266         2.815956e-11             0.027882
            0.079200            -0.032266         2.488725e-11             0.031100
            0.082134            -0.032266         2.542829e-11             0.032982
            0.085067            -0.032266         2.709066e-11             0.027568
            0.088000            -0.032266         2.613824e-11             0.028212
            0.090934            -0.032266         2.410353e-11             0.030585
            0.093867            -0.032266         2.880555e-11             0.032498
            0.096800            -0.032266         2.489456e-11             0.027147
            0.099733            -0.032266         2.390631e-11             0.029336
            0.102667            -0.032266         2.403784e-11             0.030767
           -0.102663            -0.035200         2.827145e-11             0.032994
           -0.099730            -0.035200         2.914936e-11             0.032259
           -0.096797            -0.035200         2.441134e-11             0.031536
           -0.093864            -0.035200         2.896550e-11             0.032593
           -0.090930            -0.035200         2.415869e-11             0.032911
           -0.087997            -0.035200         2.657066e-11             0.030352
           -0.085064            -0.035200         2.448054e-11             0.032608
           -0.082130            -0.035200         2.788508e-11             0.027476
           -0.079197            -0.035200         2.914506e-11             0.028438
           -0.076264            -0.035200         2.758453e-11             0.029656
           -0.073330            -0.035200         2.759394e-11             0.027404
           -0.070397            -0.035200         5.838352e-11             0.059467
           -0.067464            -0.035200         4.834142e-11             0.066000
           -0.064531            -0.035200         4.782823e-11             0.064047
           -0.061597            -0.035200         5.842566e-11             0.060788
           -0.058664            -0.035200         5.741848e-11             0.054907
           -0.055731            -0.035200         7.083350e-11             0.800000
           -0.052797            -0.035200         7.083350e-11             0.800000
           -0.049864            -0.035200         5.684761e-11             0.058086
           -0.046931            -0.035200         5.843003e-11             0.054054
           -0.043998            -0.035200         5.662443e-11             0.055191
           -0.041064            -0.035200         4.833526e-11             0.062381
           -0.038131            -0.035200         4.843111e-11             0.063963
           -0.035198            -0.035200         8.854188e-12             0.000000
           -0.032264            -0.035200         8.854188e-12             0.000000
           -0.029331            -0.035200         8.854188e-12             0.000000
           -0.026398            -0.035200         8.854188e-12             0.000000
           -0.023465            -0.035200         8.854188e-12             0.000000
           -0.020531            -0.035200         8.854188e-12             0.000000
           -0.017598            -0.035200         8.854188e-12             0.000000
           -0.014665            -0.035200         8.854188e-12             0.000000
           -0.011731            -0.035200         8.854188e-12             0.000000
           -0.008798            -0.035200         8.854188e-12             0.000000
           -0.005865            -0.035200         8.854188e-12             0.000000
           -0.002932            -0.035200         8.854188e-12             0.000000
            0.000002            -0.035200         8.854188e-12             0.000000
            0.002935            -0.035200         8.854188e-12             0.000000
            0.005868            -0.035200         8.854188e-12             0.000000
            0.008802            -0.035200         8.854188e-12             0.000000
            0.011735            -0.035200         8.854188e-12             0.000000
            0.014668            -0.035200         8.854188e-12             0.000000
            0.017601            -0.035200         8.854188e-12             0.000000
            0.020535            -0.035200         8.854188e-12             0.000000
            0.023468            -0.035200         8.854188e-12             0.000000
            0.026401            -0.035200         8.854188e-12             0.000000
            0.029335            -0.035200         8.854188e-12             0.000000
            0.032268            -0.035200         8.854188e-12             0.000000
            0.035201            -0.035200         8.854188e-12             0.000000
            0.038134            -0.035200         4.789822e-11             0.060347
            0.041068            -0.035200         5.462216e-11             0.065768
            0.044001            -0.035200         5.191949e-11             0.065220
            0.046934            -0.035200         4.941504e-11             0.058431
            0.049868            -0.035200         5.274450e-11             0.065898
            0.052801            -0.035200         5.421820e-11             0.054542
            0.055734            -0.035200         5.609498e-11             0.055915
            0.058667            -0.035200         5.700629e-11             0.054846
            0.061601            -0.035200         5.808784e-11             0.054318
            0.064534            -0.035200         4.948107e-11             0.057186
            0.067467            -0.035200         4.821833e-11             0.057709
            0.070401            -0.035200         5.824054e-11             0.054049
            0.073334            -0.035200         2.855599e-11             0.027049
            0.076267            -0.035200         2.442488e-11             0.032640
            0.079200            -0.035200         2.820345e-11             0.031980
            0.082134            -0.035200         2.645769e-11             0.031811
            0.085067            -0.035200         2.559600e-11             0.032882
            0.088000            -0.035200         2.541168e-11             0.030307
            0.090934            -0.035200         2.391988e-11             0.027873
            0.093867            -0.035200         2.863967e-11             0.032229
            0.096800            -0.035200         2.429884e-11             0.032835
            0.099733            -0.035200         2.896329e-11             0.029551
            0.102667            -0.035200         2.821120e-11             0.029271
           -0.102663            -0.038133         2.871302e-11             0.032146
           -0.099730            -0.038133         2.425524e-11             0.031628
           -0.096797            -0.038133         2.741679e-11             0.031971
           -0.093864            -0.038133         2.434751e-11             0.027171
           -0.090930            -0.038133         2.836214e-11             0.032183
           -0.087997            -0.038133         2.407468e-11             0.027001
           -0.085064            -0.038133         2.921847e-11             0.032385
           -0.082130            -0.038133         2.751959e-11             0.031483
           -0.079197            -0.038133         2.397223e-11             0.029121
           -0.076264            -0.038133         2.820096e-11             0.029798
           -0.073330            -0.038133         2.882965e-11             0.032123
           -0.070397            -0.038133         2.875538e-11             0.032373
           -0.067464            -0.038133         5.820729e-11             0.056898
           -0.064531            -0.038133         5.492369e-11             0.058849
           -0.061597            -0.038133         5.839010e-11             0.064669
           -0.058664            -0.038133         5.582968e-11             0.065671
           -0.055731            -0.038133         7.083350e-11             0.800000
           -0.052797            -0.038133         7.083350e-11             0.800000
           -0.049864            -0.038133         7.083350e-11             0.800000
           -0.046931            -0.038133         5.144737e-11             0.058143
           -0.043998            -0.038133         5.441266e-11             0.059717
           -0.041064            -0.038133         4.947485e-11             0.065856
           -0.038131            -0.038133         4.797218e-11             0.054203
           -0.035198            -0.038133         8.854188e-12             0.000000
           -0.032264            -0.038133         8.854188e-12             0.000000
           -0.029331            -0.038133         8.854188e-12             0.000000
           -0.026398            -0.038133         8.854188e-12             0.000000
           -0.023465            -0.038133         8.854188e-12             0.000000
           -0.020531            -0.038133         8.854188e-12             0.000000
           -0.017598            -0.038133         8.854188e-12             0.000000
           -0.014665            -0.038133         8.854188e-12             0.000000
           -0.011731            -0.038133         8.854188e-12             0.000000
           -0.008798            -0.038133         8.854188e-12             0.000000
           -0.005865            -0.038133         8.854188e-12             0.000000
           -0.002932            -0.038133         8.854188e-12             0.000000
            0.000002            -0.038133         8.854188e-12             0.000000
            0.002935            -0.038133         8.854188e-12             0.000000
            0.005868            -0.038133         8.854188e-12             0.000000
            0.008802            -0.038133         8.854188e-12             0.000000
            0.011735            -0.038133         8.854188e-12             0.000000
            0.014668            -0.038133         8.854188e-12             0.000000
            0.017601            -0.038133         8.854188e-12             0.000000
            0.020535            -0.038133         8.854188e-12             0.000000
            0.023468            -0.038133         8.854188e-12             0.000000
            0.026401            -0.038133         8.854188e-12             0.000000
            0.029335            -0.038133         8.854188e-12             0.000000
            0.032268            -0.038133         8.854188e-12             0.000000
            0.035201            -0.038133         8.854188e-12             0.000000
            0.038134            -0.038133         5.841886e-11             0.054841
            0.041068            -0.038133         4.783946e-11             0.059349
            0.044001            -0.038133         5.835265e-11             0.062299
            0.046934            -0.038133         5.260944e-11             0.054892
            0.049868            -0.038133         5.694431e-11             0.058958
            0.052801            -0.038133         5.146905e-11             0.065766
            0.055734            -0.038133         5.045986e-11             0.063367
            0.058667            -0.038133         5.843521e-11             0.059760
            0.061601            -0.038133         5.837928e-11             0.064396
            0.064534            -0.038133         5.028141e-11             0.054088
            0.067467            -0.038133         5.840262e-11             0.064265
            0.070401            -0.038133         2.563317e-11             0.031099
            0.073334            -0.038133         2.742466e-11             0.032875
            0.076267            -0.038133         2.467154e-11             0.029215
            0.079200            -0.038133         2.917110e-11             0.032836
            0.082134            -0.038133         2.863358e-11             0.030882
            0.085067            -0.038133         2.734677e-11             0.027396
            0.088000            -0.038133         2.904041e-11             0.032997
            0.090934            -0.038133         2.721756e-11             0.027037
            0.093867            -0.038133         2.786963e-11             0.028032
            0.096800            -0.038133         2.889094e-11             0.030362
            0.099733            -0.038133         2.911396e-11             0.027738
            0.102667            -0.038133         2.802356e-11             0.028912
           -0.099730            -0.041066         2.430671e-11             0.033000
           -0.096797            -0.041066         2.405825e-11             0.028104
           -0.093864            -0.041066         2.771350e-11             0.032708
           -0.090930            -0.041066         2.393708e-11             0.028083
           -0.087997            -0.041066         2.652616e-11             0.031423
           -0.085064            -0.041066         2.779713e-11             0.028144
           -0.082130            -0.041066         2.904647e-11             0.028684
           -0.079197            -0.041066         2.667292e-11             0.029170
           -0.076264            -0.041066         2.518730e-11             0.031421
           -0.073330            -0.041066         2.909811e-11             0.027089
           -0.070397            -0.041066         2.921386e-11             0.031777
           -0.067464            -0.041066         4.785856e-11             0.057259
           -0.064531            -0.041066         5.664872e-11             0.065254
           -0.061597            -0.041066         5.749486e-11             0.054052
           -0.058664            -0.041066         5.026186e-11             0.064667
           -0.055731            -0.041066         5.675793e-11             0.065987
           -0.052797            -0.041066         7.083350e-11             0.800000
           -0.049864            -0.041066         7.083350e-11             0.800000
           -0.046931            -0.041066         7.083350e-11             0.800000
           -0.043998            -0.041066         5.569427e-11             0.061284
           -0.041064            -0.041066         5.819299e-11             0.054419
           -0.038131            -0.041066         4.887624e-11             0.062020
           -0.035198            -0.041066         4.890882e-11             0.066000
           -0.032264            -0.041066         8.854188e-12             0.000000
           -0.029331            -0.041066         8.854188e-12             0.000000
           -0.026398            -0.041066         8.854188e-12             0.000000
           -0.023465            -0.041066         8.854188e-12             0.000000
           -0.020531            -0.041066         8.854188e-12             0.000000
           -0.017598            -0.041066         8.854188e-12             0.000000
           -0.014665            -0.041066         8.854188e-12             0.000000
           -0.011731            -0.041066         8.854188e-12             0.000000
           -0.008798            -0.041066         8.854188e-12             0.000000
           -0.005865            -0.041066         8.854188e-12             0.000000
           -0.002932            -0.041066         8.854188e-12             0.000000
            0.000002            -0.041066         8.854188e-12             0.000000
            0.002935            -0.041066         8.854188e-12             0.000000
            0.005868            -0.041066         8.854188e-12             0.000000
            0.008802            -0.041066         8.854188e-12             0.000000
            0.011735            -0.041066         8.854188e-12             0.000000
            0.014668            -0.041066         8.854188e-12             0.000000
            0.017601            -0.041066         8.854188e-12             0.000000
            0.020535            -0.041066         8.854188e-12             0.000000
            0.023468            -0.041066         8.854188e-12             0.000000
            0.026401            -0.041066         8.854188e-12             0.000000
            0.029335            -0.041066         8.854188e-12             0.000000
            0.032268            -0.041066         8.854188e-12             0.000000
            0.035201            -0.041066         5.731345e-11             0.054147
            0.038134            -0.041066         5.805879e-11             0.064222
            0.041068            -0.041066         5.111111e-11             0.056021
            0.044001            -0.041066         4.781752e-11             0.065984
            0.046934            -0.041066         5.396502e-11             0.057143
            0.049868            -0.041066         5.652106e-11             0.062390
            0.052801            -0.041066         5.319211e-11             0.054319
            0.055734            -0.041066         4.826793e-11             0.065992
            0.058667            -0.041066         4.952755e-11             0.056952
            0.061601            -0.041066         4.997210e-11             0.055146
            0.064534            -0.041066         4.915148e-11             0.063559
            0.067467            -0.041066         5.800285e-11             0.054025
            0.070401            -0.041066         2.467299e-11             0.032825
            0.073334            -0.041066         2.693800e-11             0.027057
            0.076267            -0.041066         2.652050e-11             0.027547
            0.079200            -0.041066         2.575920e-11             0.028049
            0.082134            -0.041066         2.394592e-11             0.028665
            0.085067            -0.041066         2.600666e-11             0.029220
            0.088000            -0.041066         2.777903e-11             0.032722
            0.090934            -0.041066         2.489662e-11             0.031805
            0.093867            -0.041066         2.398649e-11             0.030054
            0.096800            -0.041066         2.423945e-11             0.027567
            0.099733            -0.041066         2.524199e-11             0.032017
           -0.099730            -0.044000         2.734157e-11             0.032482
           -0.096797            -0.044000         2.849292e-11             0.030336
           -0.093864            -0.044000         2.391247e-11             0.031691
           -0.090930            -0.044000         2.544590e-11             0.031938
           -0.087997            -0.044000         2.551135e-11             0.028186
           -0.085064            -0.044000         2.732864e-11             0.028148
           -0.082130            -0.044000         2.917624e-11             0.032996
           -0.079197            -0.044000         2.390631e-11             0.032995
           -0.076264            -0.044000         2.852516e-11             0.032931
           -0.073330            -0.044000         2.916211e-11             0.032596
           -0.070397            -0.044000         2.858643e-11             0.032967
           -0.067464            -0.044000         2.550958e-11             0.027063
           -0.064531            -0.044000         5.585697e-11             0.062764
           -0.061597            -0.044000         4.827188e-11             0.060473
           -0.058664            -0.044000         4.812727e-11             0.054013
           -0.055731            -0.044000         4.940146e-11             0.054159
           -0.052797            -0.044000         4.863517e-11             0.060660
           -0.049864            -0.044000         7.083350e-11             0.800000
           -0.046931            -0.044000         7.083350e-11             0.800000
           -0.043998            -0.044000         4.796854e-11             0.058225
           -0.041064            -0.044000         5.199625e-11             0.063972
           -0.038131            -0.044000         4.889588e-11             0.063239
           -0.035198            -0.044000         5.832720e-11             0.059575
           -0.032264            -0.044000         8.854188e-12             0.000000
           -0.029331            -0.044000         8.854188e-12             0.000000
           -0.026398            -0.044000         8.854188e-12             0.000000
           -0.023465            -0.044000         8.854188e-12             0.000000
           -0.020531            -0.044000         8.854188e-12             0.000000
           -0.017598            -0.044000         8.854188e-12             0.000000
           -0.014665            -0.044000         8.854188e-12             0.000000
           -0.011731            -0.044000         8.854188e-12             0.000000
           -0.008798            -0.044000         8.854188e-12             0.000000
           -0.005865            -0.044000         8.854188e-12             0.000000
           -0.002932            -0.044000         8.854188e-12             0.000000
            0.000002            -0.044000         8.854188e-12             0.000000
            0.002935            -0.044000         8.854188e-12             0.000000
            0.005868            -0.044000         8.854188e-12             0.000000
            0.008802            -0.044000         8.854188e-12             0.000000
            0.011735            -0.044000         8.854188e-12             0.000000
            0.014668            -0.044000         8.854188e-12             0.000000
            0.017601            -0.044000         8.854188e-12             0.000000
            0.020535            -0.044000         8.854188e-12             0.000000
            0.023468            -0.044000         8.854188e-12             0.000000
            0.026401            -0.044000         8.854188e-12             0.000000
            0.029335            -0.044000         8.854188e-12             0.000000
            0.032268            -0.044000         8.854188e-12             0.000000
            0.035201            -0.044000         4.868217e-11             0.057075
            0.038134            -0.044000         5.612371e-11             0.065619
            0.041068            -0.044000         5.542138e-11             0.060471
            0.044001            -0.044000         5.667606e-11             0.054976
            0.046934            -0.044000         5.760228e-11             0.054024
            0.049868            -0.044000         4.959245e-11             0.054076
            0.052801            -0.044000         5.322288e-11             0.065910
            0.055734            -0.044000         5.769236e-11             0.054003
            0.058667            -0.044000         5.783732e-11             0.065831
            0.061601            -0.044000         4.950754e-11             0.064355
            0.064534            -0.044000         5.788296e-11             0.057559
            0.067467            -0.044000         2.479709e-11             0.032961
            0.070401            -0.044000         2.563430e-11             0.027293
            0.073334            -0.044000         2.688982e-11             0.027562
            0.076267            -0.044000         2.841985e-11             0.032873
            0.079200            -0.044000         2.770628e-11             0.030597
            0.082134            -0.044000         2.889054e-11             0.027390
            0.085067            -0.044000         2.391247e-11             0.032606
            0.088000            -0.044000         2.615917e-11             0.030409
            0.090934            -0.044000         2.887500e-11             0.029236
            0.093867            -0.044000         2.818365e-11             0.027003
            0.096800            -0.044000         2.542007e-11             0.032781
            0.099733            -0.044000         2.738321e-11             0.027112
           -0.096797            -0.046933         2.696080e-11             0.031814
           -0.093864            -0.046933         2.868953e-11             0.027274
           -0.090930            -0.046933         2.601318e-11             0.029038
           -0.087997            -0.046933         2.477238e-11             0.032336
           -0.085064            -0.046933         2.691306e-11             0.032750
           -0.082130            -0.046933         2.875153e-11             0.027002
           -0.079197            -0.046933         2.640433e-11             0.027025
           -0.076264            -0.046933         2.440647e-11             0.029028
           -0.073330            -0.046933         2.549614e-11             0.030099
           -0.070397            -0.046933         2.395527e-11             0.031314
           -0.067464            -0.046933         2.392702e-11             0.032744
           -0.064531            -0.046933         2.694626e-11             0.031404
           -0.061597            -0.046933         4.804241e-11             0.057904
           -0.058664            -0.046933         4.896229e-11             0.054243
           -0.055731            -0.046933         5.587742e-11             0.056506
           -0.052797            -0.046933         4.809587e-11             0.055605
           -0.049864            -0.046933         5.172593e-11             0.056463
           -0.046931            -0.046933         5.301538e-11             0.062612
           -0.043998            -0.046933         4.786661e-11             0.065651
           -0.041064            -0.046933         5.362545e-11             0.057265
           -0.038131            -0.046933         5.785029e-11             0.059114
           -0.035198            -0.046933         5.764577e-11             0.065958
           -0.032264            -0.046933         5.542962e-11             0.058181
           -0.029331            -0.046933         8.854188e-12             0.000000
           -0.026398            -0.046933         8.854188e-12             0.000000
           -0.023465            -0.046933         8.854188e-12             0.000000
           -0.020531            -0.046933         8.854188e-12             0.000000
           -0.017598            -0.046933         8.854188e-12             0.000000
           -0.014665            -0.046933         8.854188e-12             0.000000
           -0.011731            -0.046933         8.854188e-12             0.000000
           -0.008798            -0.046933         8.854188e-12             0.000000
           -0.005865            -0.046933         8.854188e-12             0.000000
           -0.002932            -0.046933         8.854188e-12             0.000000
            0.000002            -0.046933         8.854188e-12             0.000000
            0.002935            -0.046933         8.854188e-12             0.000000
            0.005868            -0.046933         8.854188e-12             0.000000
            0.008802            -0.046933         8.854188e-12             0.000000
            0.011735            -0.046933         8.854188e-12             0.000000
            0.014668            -0.046933         8.854188e-12             0.000000
            0.017601            -0.046933         8.854188e-12             0.000000
            0.020535            -0.046933         8.854188e-12             0.000000
            0.023468            -0.046933         8.854188e-12             0.000000
            0.026401            -0.046933         8.854188e-12             0.000000
            0.029335            -0.046933         8.854188e-12             0.000000
            0.032268            -0.046933         4.993233e-11             0.056736
            0.035201            -0.046933         4.808200e-11             0.054336
            0.038134            -0.046933         4.833600e-11             0.063472
            0.041068            -0.046933         5.664056e-11             0.061406
            0.044001            -0.046933         5.766834e-11             0.063802
            0.046934            -0.046933         5.372405e-11             0.056509
            0.049868            -0.046933         5.040280e-11             0.059577
            0.052801            -0.046933         5.449865e-11             0.056662
            0.055734            -0.046933         5.138595e-11             0.065838
            0.058667            -0.046933         5.831730e-11             0.055405
            0.061601            -0.046933         5.827755e-11             0.054295
            0.064534            -0.046933         2.786834e-11             0.027285
            0.067467            -0.046933         2.900883e-11             0.027609
            0.070401            -0.046933         2.911049e-11             0.027977
            0.073334            -0.046933         2.747612e-11             0.029898
            0.076267            -0.046933         2.397363e-11             0.030465
            0.079200            -0.046933         2.616134e-11             0.028848
            0.082134            -0.046933         2.395747e-11             0.032005
            0.085067            -0.046933         2.618309e-11             0.028448
            0.088000            -0.046933         2.663109e-11             0.029615
            0.090934            -0.046933         2.405542e-11             0.029289
            0.093867            -0.046933         2.637878e-11             0.027469
            0.096800            -0.046933         2.395537e-11             0.027559
           -0.096797            -0.049866         2.632558e-11             0.027985
           -0.093864            -0.049866         2.646156e-11             0.031840
           -0.090930            -0.049866         2.413487e-11             0.030441
           -0.087997            -0.049866         2.750173e-11             0.032013
           -0.085064            -0.049866         2.647048e-11             0.032931
           -0.082130            -0.049866         2.821742e-11             0.031544
           -0.079197            -0.049866         2.451039e-11             0.028887
           -0.076264            -0.049866         2.662627e-11             0.032890
           -0.073330            -0.049866         2.546156e-11             0.030265
           -0.070397            -0.049866         2.590403e-11             0.028262
           -0.067464            -0.049866         2.395467e-11             0.031621
           -0.064531            -0.049866         2.915017e-11             0.032953
           -0.061597            -0.049866         4.785827e-11             0.065434
           -0.058664            -0.049866         5.511964e-11             0.054265
           -0.055731            -0.049866         5.813367e-11             0.054068
           -0.052797            -0.049866         4.983309e-11             0.054289
           -0.049864            -0.049866         4.854920e-11             0.065084
           -0.046931            -0.049866         5.660364e-11             0.065308
           -0.043998            -0.049866         4.886263e-11             0.061059
           -0.041064            -0.049866         5.537643e-11             0.062154
           -0.038131            -0.049866         5.480629e-11             0.054000
           -0.035198            -0.049866         4.913247e-11             0.064879
           -0.032264            -0.049866         5.654910e-11             0.056195
           -0.029331            -0.049866         5.245492e-11             0.055443
           -0.026398            -0.049866         8.854188e-12             0.000000
           -0.023465            -0.049866         8.854188e-12             0.000000
           -0.020531            -0.049866         8.854188e-12             0.000000
           -0.017598            -0.049866         8.854188e-12             0.000000
           -0.014665            -0.049866         8.854188e-12             0.000000
           -0.011731            -0.049866         8.854188e-12             0.000000
           -0.008798            -0.049866         8.854188e-12             0.000000
           -0.005865            -0.049866         8.854188e-12             0.000000
           -0.002932            -0.049866         8.854188e-12             0.000000
            0.000002            -0.049866         8.854188e-12             0.000000
            0.002935            -0.049866         8.854188e-12             0.000000
            0.005868            -0.049866         8.854188e-12             0.000000
            0.008802            -0.049866         8.854188e-12             0.000000
            0.011735            -0.049866         8.854188e-12             0.000000
            0.014668            -0.049866         8.854188e-12             0.000000
            0.017601            -0.049866         8.854188e-12             0.000000
            0.020535            -0.049866         8.854188e-12             0.000000
            0.023468            -0.049866         8.854188e-12             0.000000
            0.026401            -0.049866         8.854188e-12             0.000000
            0.029335            -0.049866         5.166219e-11             0.055820
            0.032268            -0.049866         5.296469e-11             0.059251
            0.035201            -0.049866         4.788833e-11             0.058920
            0.038134            -0.049866         5.303134e-11             0.060822
            0.041068            -0.049866         4.915928e-11             0.054879
            0.044001            -0.049866         4.909134e-11             0.060947
            0.046934            -0.049866         5.305542e-11             0.054963
            0.049868            -0.049866         5.349884e-11             0.064084
            0.052801            -0.049866         5.388892e-11             0.063084
            0.055734            -0.049866         5.024434e-11             0.054132
            0.058667            -0.049866         5.161819e-11             0.054588
            0.061601            -0.049866         5.528719e-11             0.063860
            0.064534            -0.049866         2.829664e-11             0.027046
            0.067467            -0.049866         2.488425e-11             0.027120
            0.070401            -0.049866         2.878802e-11             0.031624
            0.073334            -0.049866         2.861469e-11             0.030201
            0.076267            -0.049866         2.898146e-11             0.027025
            0.079200            -0.049866         2.785054e-11             0.030724
            0.082134            -0.049866         2.395593e-11             0.029807
            0.085067            -0.049866         2.917625e-11             0.032968
            0.088000            -0.049866         2.897739e-11             0.032845
            0.090934            -0.049866         2.659898e-11             0.031712
            0.093867            -0.049866         2.743544e-11             0.028096
            0.096800            -0.049866         2.899096e-11             0.027525
           -0.093864            -0.052800         2.916625e-11             0.027508
           -0.090930            -0.052800         2.594238e-11             0.032215
           -0.087997            -0.052800         2.749338e-11             0.027354
           -0.085064            -0.052800         2.391708e-11             0.029092
           -0.082130            -0.052800         2.496834e-11             0.027001
           -0.079197            -0.052800         2.866516e-11             0.028903
           -0.076264            -0.052800         2.890607e-11             0.031957
           -0.073330            -0.052800         2.758496e-11             0.030379
           -0.070397            -0.052800         2.869811e-11             0.028007
           -0.067464            -0.052800         2.439517e-11             0.032974
           -0.064531            -0.052800         2.640501e-11             0.030955
           -0.061597            -0.052800         2.410645e-11             0.032115
           -0.058664            -0.052800         5.656238e-11             0.055255
           -0.055731            -0.052800         5.840524e-11             0.065674
           -0.052797            -0.052800         4.889745e-11             0.065934
           -0.049864            -0.052800         5.290892e-11             0.061089
           -0.046931            -0.052800         5.811398e-11             0.065304
           -0.043998            -0.052800         5.407060e-11             0.056372
           -0.041064            -0.052800         5.836580e-11             0.054135
           -0.038131            -0.052800         5.736433e-11             0.057645
           -0.035198            -0.052800         5.420411e-11             0.065778
           -0.032264            -0.052800         5.222570e-11             0.061066
           -0.029331            -0.052800         5.397386e-11             0.054461
           -0.026398            -0.052800         4.787795e-11             0.054030
           -0.023465            -0.052800         5.554298e-11             0.054558
           -0.020531            -0.052800         4.871477e-11             0.064480
           -0.017598            -0.052800         5.660900e-11             0.061185
           -0.014665            -0.052800         5.842676e-11             0.063751
           -0.011731            -0.052800         5.514010e-11             0.057073
           -0.008798            -0.052800         4.800555e-11             0.055338
           -0.005865            -0.052800         5.643263e-11             0.058769
           -0.002932            -0.052800         5.145165e-11             0.056006
            0.000002            -0.052800         5.354431e-11             0.056010
            0.002935            -0.052800         5.843146e-11             0.065702
            0.005868            -0.052800         5.843316e-11             0.058125
            0.008802            -0.052800         4.782038e-11             0.065979
            0.011735            -0.052800         4.970885e-11             0.054183
            0.014668            -0.052800         5.842836e-11             0.055424
            0.017601            -0.052800         4.816256e-11             0.065988
            0.020535            -0.052800         4.820026e-11             0.054618
            0.023468            -0.052800         5.535130e-11             0.065638
            0.026401            -0.052800         4.799233e-11             0.054933
            0.029335            -0.052800         4.783282e-11             0.065817
            0.032268            -0.052800         4.897171e-11             0.064931
            0.035201            -0.052800         5.057014e-11             0.056690
            0.038134            -0.052800         4.805795e-11             0.063255
            0.041068            -0.052800         5.228874e-11             0.056128
            0.044001            -0.052800         5.042529e-11             0.058071
            0.046934            -0.052800         5.814208e-11             0.065825
            0.049868            -0.052800         5.829099e-11             0.058418
            0.052801            -0.052800         5.739582e-11             0.062064
            0.055734            -0.052800         5.098515e-11             0.061562
            0.058667            -0.052800         5.839074e-11             0.063099
            0.061601            -0.052800         2.634746e-11             0.027648
            0.064534            -0.052800         2.840767e-11             0.031630
            0.067467            -0.052800         2.393156e-11             0.029058
            0.070401            -0.052800         2.415506e-11             0.027411
            0.073334            -0.052800         2.401193e-11             0.027099
            0.076267            -0.052800         2.430308e-11             0.032974
            0.079200            -0.052800         2.918153e-11             0.027301
            0.082134            -0.052800         2.697525e-11             0.032020
            0.085067            -0.052800         2.493651e-11             0.027168
            0.088000            -0.052800         2.482430e-11             0.029075
            0.090934            -0.052800         2.452196e-11             0.027030
            0.093867            -0.052800         2.919028e-11             0.030731
           -0.093864            -0.055733         2.562956e-11             0.030562
           -0.090930            -0.055733         2.680696e-11             0.031349
           -0.087997            -0.055733         2.621563e-11             0.031636
           -0.085064            -0.055733         2.451914e-11             0.027457
           -0.082130            -0.055733         2.431371e-11             0.027054
           -0.079197            -0.055733         2.545444e-11             0.027058
           -0.076264            -0.055733         2.392750e-11             0.031978
           -0.073330            -0.055733         2.390673e-11             0.027012
           -0.070397            -0.055733         2.437051e-11             0.032521
           -0.067464            -0.055733         2.407227e-11             0.031786
           -0.064531            -0.055733         2.694510e-11             0.032235
           -0.061597            -0.055733         2.921844e-11             0.027003
           -0.058664            -0.055733         5.427466e-11             0.059087
           -0.055731            -0.055733         5.767051e-11             0.055346
           -0.052797            -0.055733         4.935684e-11             0.054985
           -0.049864            -0.055733         5.751250e-11             0.062182
           -0.046931            -0.055733         5.149814e-11             0.064301
           -0.043998            -0.055733         4.996615e-11             0.056521
           -0.041064            -0.055733         5.189576e-11             0.054781
           -0.038131            -0.055733         4.937894e-11             0.061969
           -0.035198            -0.055733         5.205972e-11             0.060140
           -0.032264            -0.055733         5.761017e-11             0.055486
           -0.029331            -0.055733         5.674256e-11             0.064940
           -0.026398            -0.055733         5.843729e-11             0.065157
           -0.023465            -0.055733         4.820599e-11             0.054010
           -0.020531            -0.055733         5.833165e-11             0.065392
           -0.017598            -0.055733         4.848264e-11             0.065489
           -0.014665            -0.055733         5.325565e-11             0.060567
           -0.011731            -0.055733         5.532089e-11             0.065657
           -0.008798            -0.055733         4.785294e-11             0.062234
           -0.005865            -0.055733         4.867600e-11             0.054214
           -0.002932            -0.055733         5.551878e-11             0.065601
            0.000002            -0.055733         5.183748e-11             0.065473
            0.002935            -0.055733         5.777817e-11             0.065065
            0.005868            -0.055733         5.682585e-11             0.065976
            0.008802            -0.055733         5.274066e-11             0.057226
            0.011735            -0.055733         5.828552e-11             0.054100
            0.014668            -0.055733         5.056403e-11             0.059391
            0.017601            -0.055733         5.249800e-11             0.062181
            0.020535            -0.055733         5.806198e-11             0.065482
            0.023468            -0.055733         5.823614e-11             0.062064
            0.026401            -0.055733         5.719970e-11             0.054004
            0.029335            -0.055733         5.228897e-11             0.055433
            0.032268            -0.055733         5.551707e-11             0.055367
            0.035201            -0.055733         5.431081e-11             0.059544
            0.038134            -0.055733         5.011999e-11             0.065344
            0.041068            -0.055733         5.270640e-11             0.061001
            0.044001            -0.055733         4.990832e-11             0.064061
            0.046934            -0.055733         5.768469e-11             0.065757
            0.049868            -0.055733         5.504502e-11             0.064217
            0.052801            -0.055733         4.882458e-11             0.064879
            0.055734            -0.055733         4.783929e-11             0.065864
            0.058667            -0.055733         5.829412e-11             0.065419
            0.061601            -0.055733         2.454388e-11             0.027003
            0.064534            -0.055733         2.681336e-11             0.029671
            0.067467            -0.055733         2.444877e-11             0.032814
            0.070401            -0.055733         2.751976e-11             0.028348
            0.073334            -0.055733         2.706921e-11             0.027150
            0.076267            -0.055733         2.534857e-11             0.030133
            0.079200            -0.055733         2.390656e-11             0.031832
            0.082134            -0.055733         2.392067e-11             0.027196
            0.085067            -0.055733         2.866932e-11             0.032473
            0.088000            -0.055733         2.797933e-11             0.028731
            0.090934            -0.055733         2.917875e-11             0.032464
            0.093867            -0.055733         2.626296e-11             0.029704
           -0.090930            -0.058666         2.409158e-11             0.032998
           -0.087997            -0.058666         2.430869e-11             0.030935
           -0.085064            -0.058666         2.405256e-11             0.029000
           -0.082130            -0.058666         2.588509e-11             0.032810
           -0.079197            -0.058666         2.910115e-11             0.032996
           -0.076264            -0.058666         2.412265e-11             0.031742
           -0.073330            -0.058666         2.749491e-11             0.027065
           -0.070397            -0.058666         2.506639e-11             0.030257
           -0.067464            -0.058666         2.776383e-11             0.027663
           -0.064531            -0.058666         2.828420e-11             0.027017
           -0.061597            -0.058666         2.480016e-11             0.029108
           -0.058664            -0.058666         2.890550e-11             0.030070
           -0.055731            -0.058666         5.435689e-11             0.060007
           -0.052797            -0.058666         5.284702e-11             0.060646
           -0.049864            -0.058666         5.348708e-11             0.058644
           -0.046931            -0.058666         5.842082e-11             0.055749
           -0.043998            -0.058666         5.640326e-11             0.054000
           -0.041064            -0.058666         4.814961e-11             0.057405
           -0.038131            -0.058666         4.989814e-11             0.062871
           -0.035198            -0.058666         4.793531e-11             0.054689
           -0.032264            -0.058666         4.807187e-11             0.065285
           -0.029331            -0.058666         4.964002e-11             0.063281
           -0.026398            -0.058666         5.046939e-11             0.061038
           -0.023465            -0.058666         4.824869e-11             0.055854
           -0.020531            -0.058666         4.977671e-11             0.054038
           -0.017598            -0.058666         5.482415e-11             0.057622
           -0.014665            -0.058666         5.704276e-11             0.064353
           -0.011731            -0.058666         4.819321e-11             0.064621
           -0.008798            -0.058666         5.833877e-11             0.062886
           -0.005865            -0.058666         5.800234e-11             0.065988
           -0.002932            -0.058666         5.216821e-11             0.064665
            0.000002            -0.058666         5.627210e-11             0.064193
            0.002935            -0.058666         5.141486e-11             0.065464
            0.005868            -0.058666         5.532500e-11             0.057513
            0.008802            -0.058666         4.830204e-11             0.054260
            0.011735            -0.058666         5.182807e-11             0.054897
            0.014668            -0.058666         5.729848e-11             0.054098
            0.017601            -0.058666         5.017603e-11             0.054013
            0.020535            -0.058666         5.268618e-11             0.063747
            0.023468            -0.058666         5.483649e-11             0.054464
            0.026401            -0.058666         5.244861e-11             0.065955
            0.029335            -0.058666         5.037711e-11             0.066000
            0.032268            -0.058666         5.482228e-11             0.062546
            0.035201            -0.058666         5.506868e-11             0.064022
            0.038134            -0.058666         4.789487e-11             0.055245
            0.041068            -0.058666         5.830535e-11             0.065622
            0.044001            -0.058666         5.757390e-11             0.063618
            0.046934            -0.058666         4.962552e-11             0.058940
            0.049868            -0.058666         5.840407e-11             0.065298
            0.052801            -0.058666         5.450822e-11             0.062527
            0.055734            -0.058666         5.817268e-11             0.065966
            0.058667            -0.058666         2.615825e-11             0.032655
            0.061601            -0.058666         2.631742e-11             0.029628
            0.064534            -0.058666         2.691918e-11             0.028858
            0.067467            -0.058666         2.762787e-11             0.031244
            0.070401            -0.058666         2.796804e-11             0.027035
            0.073334            -0.058666         2.408985e-11             0.028450
            0.076267            -0.058666         2.835139e-11             0.030031
            0.079200            -0.058666         2.392049e-11             0.027017
            0.082134            -0.058666         2.717869e-11             0.032600
            0.085067            -0.058666         2.443531e-11             0.027011
            0.088000            -0.058666         2.415279e-11             0.032573
            0.090934            -0.058666         2.897015e-11             0.031953
           -0.090930            -0.061600         2.755940e-11             0.032068
           -0.087997            -0.061600         2.882117e-11             0.029209
           -0.085064            -0.061600         2.838071e-11             0.027092
           -0.082130            -0.061600         2.462177e-11             0.029964
           -0.079197            -0.061600         2.696629e-11             0.030281
           -0.076264            -0.061600         2.856799e-11             0.032997
           -0.073330            -0.061600         2.872763e-11             0.027236
           -0.070397            -0.061600         2.921882e-11             0.027030
           -0.067464            -0.061600         2.785605e-11             0.032937
           -0.064531            -0.061600         2.654510e-11             0.032975
           -0.061597            -0.061600         2.477516e-11             0.027089
           -0.058664            -0.061600         2.806387e-11             0.028081
           -0.055731            -0.061600         5.756939e-11             0.054441
           -0.052797            -0.061600         5.423479e-11             0.058455
           -0.049864            -0.061600         5.458508e-11             0.056265
           -0.046931            -0.061600         5.823703e-11             0.065738
           -0.043998            -0.061600         4.813751e-11             0.060920
           -0.041064            -0.061600         4.793071e-11             0.058063
           -0.038131            -0.061600         5.152062e-11             0.059942
           -0.035198            -0.061600         5.843339e-11             0.059105
           -0.032264            -0.061600         5.012383e-11             0.063232
           -0.029331            -0.061600         5.655957e-11             0.064296
           -0.026398            -0.061600         5.742026e-11             0.065468
           -0.023465            -0.061600         5.743950e-11             0.064355
           -0.020531            -0.061600         5.832424e-11             0.057811
           -0.017598            -0.061600         5.791739e-11             0.065984
           -0.014665            -0.061600         5.819274e-11             0.056220
           -0.011731            -0.061600         4.841438e-11             0.065991
           -0.008798            -0.061600         5.766376e-11             0.061457
           -0.005865            -0.061600         5.593180e-11             0.055293
           -0.002932            -0.061600         5.803169e-11             0.065879
            0.000002            -0.061600         4.907015e-11             0.063585
            0.002935            -0.061600         5.805575e-11             0.065097
            0.005868            -0.061600         5.724349e-11             0.056774
            0.008802            -0.061600         5.765199e-11             0.065901
            0.011735            -0.061600         4.976263e-11             0.056331
            0.014668            -0.061600         5.250295e-11             0.060528
            0.017601            -0.061600         5.538450e-11             0.064331
            0.020535            -0.061600         4.785288e-11             0.063866
            0.023468            -0.061600         5.715947e-11             0.054705
            0.026401            -0.061600         5.051975e-11             0.057568
            0.029335            -0.061600         5.790959e-11             0.065868
            0.032268            -0.061600         5.581708e-11             0.056712
            0.035201            -0.061600         4.998378e-11             0.060445
            0.038134            -0.061600         4.804979e-11             0.059460
            0.041068            -0.061600         5.795532e-11             0.064883
            0.044001            -0.061600         5.776734e-11             0.063081
            0.046934            -0.061600         5.316753e-11             0.054367
            0.049868            -0.061600         5.757310e-11             0.065487
            0.052801            -0.061600         5.271023e-11             0.060784
            0.055734            -0.061600         4.954361e-11             0.054222
            0.058667            -0.061600         2.833640e-11             0.032589
            0.061601            -0.061600         2.523788e-11             0.027007
            0.064534            -0.061600         2.719074e-11             0.027501
            0.067467            -0.061600         2.853474e-11             0.032813
            0.070401            -0.061600         2.443960e-11             0.032145
            0.073334            -0.061600         2.503479e-11             0.027228
            0.076267            -0.061600         2.391401e-11             0.029385
            0.079200            -0.061600         2.390639e-11             0.029859
            0.082134            -0.061600         2.876439e-11             0.031563
            0.085067            -0.061600         2.739467e-11             0.032850
            0.088000            -0.061600         2.407094e-11             0.030292
            0.090934            -0.061600         2.652646e-11             0.032122
           -0.087997            -0.064533         2.465822e-11             0.027276
           -0.085064            -0.064533         2.394490e-11             0.027391
           -0.082130            -0.064533         2.801773e-11             0.028954
           -0.079197            -0.064533         2.834742e-11             0.032996
           -0.076264            -0.064533         2.689356e-11             0.032335
           -0.073330            -0.064533         2.869551e-11             0.031707
           -0.070397            -0.064533         2.436922e-11             0.032969
           -0.067464            -0.064533         2.650603e-11             0.029295
           -0.064531            -0.064533         2.527455e-11             0.027771
           -0.061597            -0.064533         2.445949e-11             0.032370
           -0.058664            -0.064533         2.696020e-11             0.027453
           -0.055731            -0.064533         2.920868e-11             0.032113
           -0.052797            -0.064533         5.802071e-11             0.065440
           -0.049864            -0.064533         5.187834e-11             0.063719
           -0.046931            -0.064533         4.944639e-11             0.054164
           -0.043998            -0.064533         5.176782e-11             0.055224
           -0.041064            -0.064533         5.555989e-11             0.056144
           -0.038131            -0.064533         5.439141e-11             0.054016
           -0.035198            -0.064533         5.190619e-11             0.065942
           -0.032264            -0.064533         5.383281e-11             0.058072
           -0.029331            -0.064533         5.165232e-11             0.065976
           -0.026398            -0.064533         5.501517e-11             0.054719
           -0.023465            -0.064533         5.120890e-11             0.065201
           -0.020531            -0.064533         4.928534e-11             0.054791
           -0.017598            -0.064533         4.784925e-11             0.058992
           -0.014665            -0.064533         5.565527e-11             0.064794
           -0.011731            -0.064533         5.381399e-11             0.055788
           -0.008798            -0.064533         4.790390e-11             0.057385
           -0.005865            -0.064533         5.747384e-11             0.060764
           -0.002932            -0.064533         5.158352e-11             0.065868
            0.000002            -0.064533         4.885172e-11             0.063479
            0.002935            -0.064533         5.653730e-11             0.062345
            0.005868            -0.064533         5.596769e-11             0.065925
            0.008802            -0.064533         5.614564e-11             0.055650
            0.011735            -0.064533         4.792053e-11             0.054012
            0.014668            -0.064533         5.055891e-11             0.063184
            0.017601            -0.064533         5.825454e-11             0.060389
            0.020535            -0.064533         5.251513e-11             0.060786
            0.023468            -0.064533         4.810915e-11             0.056240
            0.026401            -0.064533         5.027919e-11             0.065758
            0.029335            -0.064533         5.415201e-11             0.056365
            0.032268            -0.064533         4.883406e-11             0.065815
            0.035201            -0.064533         4.841921e-11             0.064059
            0.038134            -0.064533         5.841447e-11             0.063744
            0.041068            -0.064533         5.770885e-11             0.055241
            0.044001            -0.064533         5.542209e-11             0.054130
            0.046934            -0.064533         5.578605e-11             0.058855
            0.049868            -0.064533         5.754442e-11             0.054201
            0.052801            -0.064533         5.719227e-11             0.065974
            0.055734            -0.064533         2.648363e-11             0.028624
            0.058667            -0.064533         2.796026e-11             0.028839
            0.061601            -0.064533         2.793084e-11             0.028462
            0.064534            -0.064533         2.465564e-11             0.028358
            0.067467            -0.064533         2.627607e-11             0.032187
            0.070401            -0.064533         2.404555e-11             0.032923
            0.073334            -0.064533         2.791052e-11             0.031487
            0.076267            -0.064533         2.653755e-11             0.030562
            0.079200            -0.064533         2.486936e-11             0.032888
            0.082134            -0.064533         2.415698e-11             0.031798
            0.085067            -0.064533         2.684013e-11             0.028496
            0.088000            -0.064533         2.778823e-11             0.030937
           -0.085064            -0.067466         2.426186e-11             0.027199
           -0.082130            -0.067466         2.884592e-11             0.032774
           -0.079197            -0.067466         2.904836e-11             0.027793
           -0.076264            -0.067466         2.655860e-11             0.027784
           -0.073330            -0.067466         2.559912e-11             0.032861
           -0.070397            -0.067466         2.876030e-11             0.032043
           -0.067464            -0.067466         2.452065e-11             0.027867
           -0.064531            -0.067466         2.410697e-11             0.028640
           -0.061597            -0.067466         2.621063e-11             0.032953
           -0.058664            -0.067466         2.486838e-11             0.030561
           -0.055731            -0.067466         2.921292e-11             0.032998
           -0.052797            -0.067466         2.916010e-11             0.032754
           -0.049864            -0.067466         5.018562e-11             0.065845
           -0.046931            -0.067466         4.852268e-11             0.065953
           -0.043998            -0.067466         5.270145e-11             0.055304
           -0.041064            -0.067466         5.593632e-11             0.054805
           -0.038131            -0.067466         5.831090e-11             0.063083
           -0.035198            -0.067466         5.021856e-11             0.054935
           -0.032264            -0.067466         4.814252e-11             0.065983
           -0.029331            -0.067466         5.581633e-11             0.061677
           -0.026398            -0.067466         5.701178e-11             0.063827
           -0.023465            -0.067466         4.919777e-11             0.054053
           -0.020531            -0.067466         5.202814e-11             0.055479
           -0.017598            -0.067466         4.822695e-11             0.054815
           -0.014665            -0.067466         5.197863e-11             0.065849
           -0.011731            -0.067466         5.595390e-11             0.064970
           -0.008798            -0.067466         5.702416e-11             0.054009
           -0.005865            -0.067466         5.816763e-11             0.057265
           -0.002932            -0.067466         5.476039e-11             0.054049
            0.000002            -0.067466         5.722561e-11             0.063448
            0.002935            -0.067466         5.747145e-11             0.058566
            0.005868            -0.067466         5.838948e-11             0.058148
            0.008802            -0.067466         5.756561e-11             0.062242
            0.011735            -0.067466         4.821303e-11             0.057356
            0.014668            -0.067466         4.786561e-11             0.054002
            0.017601            -0.067466         5.035297e-11             0.064252
            0.020535            -0.067466         5.566999e-11             0.055614
            0.023468            -0.067466         5.597457e-11             0.065142
            0.026401            -0.067466         5.740334e-11             0.064267
            0.029335            -0.067466         4.946758e-11             0.055649
            0.032268            -0.067466         4.836565e-11             0.054223
            0.035201            -0.067466         5.469642e-11             0.065774
            0.038134            -0.067466         5.590687e-11             0.055653
            0.041068            -0.067466         5.164981e-11             0.062120
            0.044001            -0.067466         5.296581e-11             0.063147
            0.046934            -0.067466         5.323365e-11             0.064629
            0.049868            -0.067466         5.686918e-11             0.059044
            0.052801            -0.067466         2.651883e-11             0.027597
            0.055734            -0.067466         2.919764e-11             0.030119
            0.058667            -0.067466         2.740670e-11             0.027700
            0.061601            -0.067466         2.877531e-11             0.032786
            0.064534            -0.067466         2.916645e-11             0.027498
            0.067467            -0.067466         2.390662e-11             0.027348
            0.070401            -0.067466         2.522566e-11             0.032893
            0.073334            -0.067466         2.705440e-11             0.030360
            0.076267            -0.067466         2.853547e-11             0.028763
            0.079200            -0.067466         2.772882e-11             0.032754
            0.082134            -0.067466         2.630073e-11             0.029278
            0.085067            -0.067466         2.824164e-11             0.030311
           -0.082130            -0.070399         2.803187e-11             0.027779
           -0.079197            -0.070399         2.644676e-11             0.031671
           -0.076264            -0.070399         2.503466e-11             0.032862
           -0.073330            -0.070399         2.867338e-11             0.027289
           -0.070397            -0.070399         2.809834e-11             0.028670
           -0.067464            -0.070399         2.921349e-11             0.027243
           -0.064531            -0.070399         2.394142e-11             0.027401
           -0.061597            -0.070399         2.610961e-11             0.027167
           -0.058664            -0.070399         2.907364e-11             0.032788
           -0.055731            -0.070399         2.531203e-11             0.032630
           -0.052797            -0.070399         2.586584e-11             0.031886
           -0.049864            -0.070399         4.790959e-11             0.065380
           -0.046931            -0.070399         5.808848e-11             0.054041
           -0.043998            -0.070399         4.998953e-11             0.065542
           -0.041064            -0.070399         4.791458e-11             0.056559
           -0.038131            -0.070399         5.633162e-11             0.064716
           -0.035198            -0.070399         5.830362e-11             0.058971
           -0.032264            -0.070399         5.707683e-11             0.065999
           -0.029331            -0.070399         5.791971e-11             0.066000
           -0.026398            -0.070399         5.111928e-11             0.065236
           -0.023465            -0.070399         5.398108e-11             0.064310
           -0.020531            -0.070399         5.432416e-11             0.059572
           -0.017598            -0.070399         5.730660e-11             0.062371
           -0.014665            -0.070399         5.609492e-11             0.055077
           -0.011731            -0.070399         5.450146e-11             0.064767
           -0.008798            -0.070399         4.971163e-11             0.058478
           -0.005865            -0.070399         5.639481e-11             0.054068
           -0.002932            -0.070399         5.742489e-11             0.058535
            0.000002            -0.070399         5.758867e-11             0.065955
            0.002935            -0.070399         5.720659e-11             0.060427
            0.005868            -0.070399         4.782413e-11             0.057307
            0.008802            -0.070399         4.809985e-11             0.062053
            0.011735            -0.070399         5.771755e-11             0.063909
            0.014668            -0.070399         5.766584e-11             0.056054
            0.017601            -0.070399         5.478416e-11             0.055615
            0.020535            -0.070399         5.393833e-11             0.064704
            0.023468            -0.070399         4.892808e-11             0.060335
            0.026401            -0.070399         4.984999e-11             0.055581
            0.029335            -0.070399         5.643795e-11             0.054106
            0.032268            -0.070399         5.792501e-11             0.056416
            0.035201            -0.070399         5.711896e-11             0.062153
            0.038134            -0.070399         4.829881e-11             0.064717
            0.041068            -0.070399         5.838863e-11             0.065997
            0.044001            -0.070399         5.674357e-11             0.060292
            0.046934            -0.070399         5.071889e-11             0.064116
            0.049868            -0.070399         5.797343e-11             0.055661
            0.052801            -0.070399         2.920200e-11             0.032993
            0.055734            -0.070399         2.392683e-11             0.032997
            0.058667            -0.070399         2.919066e-11             0.027000
            0.061601            -0.070399         2.400277e-11             0.032622
            0.064534            -0.070399         2.629131e-11             0.028261
            0.067467            -0.070399         2.909351e-11             0.029311
            0.070401            -0.070399         2.600904e-11             0.029929
            0.073334            -0.070399         2.839492e-11             0.027912
            0.076267            -0.070399         2.867059e-11             0.027389
            0.079200            -0.070399         2.671608e-11             0.029415
            0.082134            -0.070399         2.401613e-11             0.032940
           -0.079197            -0.073333         2.696591e-11             0.032983
           -0.076264            -0.073333         2.553629e-11             0.027231
           -0.073330            -0.073333         2.422616e-11             0.032979
           -0.070397            -0.073333         2.653855e-11             0.032734
           -0.067464            -0.073333         2.835902e-11             0.032889
           -0.064531            -0.073333         2.740444e-11             0.028261
           -0.061597            -0.073333         2.858425e-11             0.028306
           -0.058664            -0.073333         2.404709e-11             0.033000
           -0.055731            -0.073333         2.439071e-11             0.027019
           -0.052797            -0.073333         2.849385e-11             0.029240
           -0.049864            -0.073333         2.419057e-11             0.031399
           -0.046931            -0.073333         5.519383e-11             0.054001
           -0.043998            -0.073333         5.713283e-11             0.065978
           -0.041064            -0.073333         5.538374e-11             0.055312
           -0.038131            -0.073333         5.354958e-11             0.054500
           -0.035198            -0.073333         4.856380e-11             0.061252
           -0.032264            -0.073333         5.740792e-11             0.057186
           -0.029331            -0.073333         4.784914e-11             0.055328
           -0.026398            -0.073333         4.781962e-11             0.060208
           -0.023465            -0.073333         5.088678e-11             0.062817
           -0.020531            -0.073333         5.741835e-11             0.061028
           -0.017598            -0.073333         4.935688e-11             0.064289
           -0.014665            -0.073333         5.021609e-11             0.062096
           -0.011731            -0.073333         5.068783e-11             0.056566
           -0.008798            -0.073333         5.768848e-11             0.054110
           -0.005865            -0.073333         5.783076e-11             0.055819
           -0.002932            -0.073333         5.840327e-11             0.063659
            0.000002            -0.073333         5.757473e-11             0.063535
            0.002935            -0.073333         4.781976e-11             0.057945
            0.005868            -0.073333         5.577510e-11             0.065984
            0.008802            -0.073333         5.843719e-11             0.065362
            0.011735            -0.073333         5.622070e-11             0.062634
            0.014668            -0.073333         4.796936e-11             0.057261
            0.017601            -0.073333         4.782178e-11             0.065904
            0.020535            -0.073333         4.896241e-11             0.065707
            0.023468            -0.073333         5.218711e-11             0.054750
            0.026401            -0.073333         5.650965e-11             0.054177
            0.029335            -0.073333         4.784330e-11             0.054456
            0.032268            -0.073333         5.322220e-11             0.056715
            0.035201            -0.073333         5.421963e-11             0.062590
            0.038134            -0.073333         5.677266e-11             0.055575
            0.041068            -0.073333         5.682284e-11             0.063357
            0.044001            -0.073333         5.135865e-11             0.065450
            0.046934            -0.073333         4.952123e-11             0.065628
            0.049868            -0.073333         2.837317e-11             0.030544
            0.052801            -0.073333         2.904638e-11             0.027097
            0.055734            -0.073333         2.757724e-11             0.029363
            0.058667            -0.073333         2.574748e-11             0.032855
            0.061601            -0.073333         2.547932e-11             0.032998
            0.064534            -0.073333         2.524368e-11             0.029830
            0.067467            -0.073333         2.392167e-11             0.027497
            0.070401            -0.073333         2.892766e-11             0.027210
            0.073334            -0.073333         2.504439e-11             0.029030
            0.076267            -0.073333         2.504345e-11             0.028699
            0.079200            -0.073333         2.702474e-11             0.032842
           -0.079197            -0.076266         2.670252e-11             0.027011
           -0.076264            -0.076266         2.486189e-11             0.032974
           -0.073330            -0.076266         2.674042e-11             0.028972
           -0.070397            -0.076266         2.917510e-11             0.027635
           -0.067464            -0.076266         2.835664e-11             0.028290
           -0.064531            -0.076266         2.899926e-11             0.027851
           -0.061597            -0.076266         2.452873e-11             0.032151
           -0.058664            -0.076266         2.903757e-11             0.032383
           -0.055731            -0.076266         2.455404e-11             0.029756
           -0.052797            -0.076266         2.464344e-11             0.027765
           -0.049864            -0.076266         2.680683e-11             0.032575
           -0.046931            -0.076266         5.563761e-11             0.062024
           -0.043998            -0.076266         5.804125e-11             0.058619
           -0.041064            -0.076266         5.070799e-11             0.065743
           -0.038131            -0.076266         5.665336e-11             0.054008
           -0.035198            -0.076266         5.247786e-11             0.062713
           -0.032264            -0.076266         4.937781e-11             0.054464
           -0.029331            -0.076266         5.647500e-11             0.061599
           -0.026398            -0.076266         4.930096e-11             0.060492
           -0.023465            -0.076266         4.856107e-11             0.064910
           -0.020531            -0.076266         4.843341e-11             0.057926
           -0.017598            -0.076266         5.146621e-11             0.055079
           -0.014665            -0.076266         5.791890e-11             0.058541
           -0.011731            -0.076266         4.971364e-11             0.065887
           -0.008798            -0.076266         5.551857e-11             0.065998
           -0.005865            -0.076266         5.843755e-11             0.054982
           -0.002932            -0.076266         5.731703e-11             0.054004
            0.000002            -0.076266         5.215352e-11             0.058259
            0.002935            -0.076266         4.782861e-11             0.056652
            0.005868            -0.076266         4.879894e-11             0.063781
            0.008802            -0.076266         5.342652e-11             0.061085
            0.011735            -0.076266         4.896764e-11             0.065586
            0.014668            -0.076266         4.787583e-11             0.064395
            0.017601            -0.076266         4.934923e-11             0.054423
            0.020535            -0.076266         5.163262e-11             0.060204
            0.023468            -0.076266         4.825690e-11             0.054844
            0.026401            -0.076266         4.809742e-11             0.062825
            0.029335            -0.076266         5.277821e-11             0.059264
            0.032268            -0.076266         5.552166e-11             0.065595
            0.035201            -0.076266         5.794160e-11             0.059615
            0.038134            -0.076266         5.826812e-11             0.058881
            0.041068            -0.076266         5.167680e-11             0.056298
            0.044001            -0.076266         4.894174e-11             0.065427
            0.046934            -0.076266         5.719118e-11             0.054016
            0.049868            -0.076266         2.587220e-11             0.028856
            0.052801            -0.076266         2.898517e-11             0.032531
            0.055734            -0.076266         2.448205e-11             0.028137
            0.058667            -0.076266         2.706700e-11             0.029172
            0.061601            -0.076266         2.392305e-11             0.029757
            0.064534            -0.076266         2.920632e-11             0.029562
            0.067467            -0.076266         2.632981e-11             0.033000
            0.070401            -0.076266         2.756762e-11             0.032368
            0.073334            -0.076266         2.833206e-11             0.029285
            0.076267            -0.076266         2.812694e-11             0.027164
            0.079200            -0.076266         2.724316e-11             0.031489
           -0.076264            -0.079199         2.734977e-11             0.031755
           -0.073330            -0.079199         2.393648e-11             0.027879
           -0.070397            -0.079199         2.851688e-11             0.030816
           -0.067464            -0.079199         2.588788e-11             0.031866
           -0.064531            -0.079199         2.554523e-11             0.031667
           -0.061597            -0.079199         2.920643e-11             0.032703
           -0.058664            -0.079199         2.562299e-11             0.028426
           -0.055731            -0.079199         2.791478e-11             0.032445
           -0.052797            -0.079199         2.423989e-11             0.028003
           -0.049864            -0.079199         2.677662e-11             0.030731
           -0.046931            -0.079199         2.521900e-11             0.032993
           -0.043998            -0.079199         5.816394e-11             0.056135
           -0.041064            -0.079199         5.158814e-11             0.055737
           -0.038131            -0.079199         5.198484e-11             0.057492
           -0.035198            -0.079199         5.312823e-11             0.055898
           -0.032264            -0.079199         5.016163e-11             0.054168
           -0.029331            -0.079199         5.799804e-11             0.056147
           -0.026398            -0.079199         5.283609e-11             0.065992
           -0.023465            -0.079199         4.942438e-11             0.065726
           -0.020531            -0.079199         5.817630e-11             0.065998
           -0.017598            -0.079199         5.060359e-11             0.065865
           -0.014665            -0.079199         5.842997e-11             0.062580
           -0.011731            -0.079199         5.504324e-11             0.062562
           -0.008798            -0.079199         4.782767e-11             0.056281
           -0.005865            -0.079199         5.429327e-11             0.055329
           -0.002932            -0.079199         4.851295e-11             0.063918
            0.000002            -0.079199         5.301846e-11             0.054136
            0.002935            -0.079199         5.383179e-11             0.065990
            0.005868            -0.079199         4.808675e-11             0.065077
            0.008802            -0.079199         4.954312e-11             0.056005
            0.011735            -0.079199         4.866492e-11             0.065547
            0.014668            -0.079199         5.085321e-11             0.059774
            0.017601            -0.079199         5.028756e-11             0.055420
            0.020535            -0.079199         5.020770e-11             0.057907
            0.023468            -0.079199         4.825624e-11             0.065062
            0.026401            -0.079199         5.803306e-11             0.060528
            0.029335            -0.079199         4.783667e-11             0.064406
            0.032268            -0.079199         4.911118e-11             0.064552
            0.035201            -0.079199         5.827301e-11             0.061092
            0.038134            -0.079199         5.555145e-11             0.054383
            0.041068            -0.079199         5.776250e-11             0.054158
            0.044001            -0.079199         5.582775e-11             0.055917
            0.046934            -0.079199         2.617132e-11             0.030690
            0.049868            -0.079199         2.881764e-11             0.031040
            0.052801            -0.079199         2.722850e-11             0.032757
            0.055734            -0.079199         2.690678e-11             0.031484
            0.058667            -0.079199         2.921487e-11             0.028697
            0.061601            -0.079199         2.469878e-11             0.028561
            0.064534            -0.079199         2.558069e-11             0.028255
            0.067467            -0.079199         2.820112e-11             0.027046
            0.070401            -0.079199         2.657991e-11             0.032924
            0.073334            -0.079199         2.398394e-11             0.027128
            0.076267            -0.079199         2.649526e-11             0.029919
           -0.070397            -0.082133         2.391931e-11             0.032730
           -0.067464            -0.082133         2.706987e-11             0.030274
           -0.064531            -0.082133         2.439293e-11             0.031008
           -0.061597            -0.082133         2.726746e-11             0.027018
           -0.058664            -0.082133         2.634048e-11             0.028282
           -0.055731            -0.082133         2.399917e-11             0.029246
           -0.052797            -0.082133         2.739667e-11             0.030731
           -0.049864            -0.082133         2.619881e-11             0.028034
           -0.046931            -0.082133         2.883846e-11             0.027591
           -0.043998            -0.082133         2.500108e-11             0.031039
           -0.041064            -0.082133         2.392629e-11             0.028233
           -0.038131            -0.082133         2.459864e-11             0.029060
           -0.035198            -0.082133         2.738793e-11             0.028670
           -0.032264            -0.082133         2.750794e-11             0.027486
           -0.029331            -0.082133         2.728690e-11             0.028030
           -0.026398            -0.082133         2.395399e-11             0.027232
           -0.023465            -0.082133         2.673300e-11             0.027009
           -0.020531            -0.082133         2.903180e-11             0.030749
           -0.017598            -0.082133         2.916420e-11             0.028903
           -0.014665            -0.082133         2.914344e-11             0.031764
           -0.011731            -0.082133         2.921701e-11             0.032833
           -0.008798            -0.082133         2.732603e-11             0.028812
           -0.005865            -0.082133         2.451051e-11             0.032093
           -0.002932            -0.082133         2.921878e-11             0.032999
            0.000002            -0.082133         2.888277e-11             0.027490
            0.002935            -0.082133         2.783538e-11             0.027328
            0.005868            -0.082133         2.391344e-11             0.028419
            0.008802            -0.082133         2.452984e-11             0.029134
            0.011735            -0.082133         2.919909e-11             0.028971
            0.014668            -0.082133         2.921461e-11             0.027348
            0.017601            -0.082133         2.625452e-11             0.032696
            0.020535            -0.082133         2.891348e-11             0.032983
            0.023468            -0.082133         2.482081e-11             0.027992
            0.026401            -0.082133         2.762857e-11             0.027106
            0.029335            -0.082133         2.511762e-11             0.032208
            0.032268            -0.082133         2.477687e-11             0.032267
            0.035201            -0.082133         2.470777e-11             0.030560
            0.038134            -0.082133         2.752898e-11             0.028591
            0.041068            -0.082133         2.722419e-11             0.028920
            0.044001            -0.082133         2.480638e-11             0.028704
            0.046934            -0.082133         2.393294e-11             0.028583
            0.049868            -0.082133         2.406340e-11             0.027189
            0.052801            -0.082133         2.760645e-11             0.028026
            0.055734            -0.082133         2.867837e-11             0.028847
            0.058667            -0.082133         2.430538e-11             0.027058
            0.061601            -0.082133         2.617233e-11             0.028786
            0.064534            -0.082133         2.402950e-11             0.032316
            0.067467            -0.082133         2.538336e-11             0.027526
            0.070401            -0.082133         2.903823e-11             0.031702
           -0.067464            -0.085066         2.409300e-11             0.027226
           -0.064531            -0.085066         2.395173e-11             0.032871
           -0.061597            -0.085066         2.446672e-11             0.029880
           -0.058664            -0.085066         2.877860e-11             0.028418
           -0.055731            -0.085066         2.646162e-11             0.027023
           -0.052797            -0.085066         2.567760e-11             0.028102
           -0.049864            -0.085066         2.484583e-11             0.027700
           -0.046931            -0.085066         2.537753e-11             0.032893
           -0.043998            -0.085066         2.611275e-11             0.032954
           -0.041064            -0.085066         2.494671e-11             0.030543
           -0.038131            -0.085066         2.888581e-11             0.029449
           -0.035198            -0.085066         2.451600e-11             0.032695
           -0.032264            -0.085066         2.851030e-11             0.032563
           -0.029331            -0.085066         2.438032e-11             0.030396
           -0.026398            -0.085066         2.896067e-11             0.032164
           -0.023465            -0.085066         2.917337e-11             0.027748
           -0.020531            -0.085066         2.606558e-11             0.027510
           -0.017598            -0.085066         2.768799e-11             0.032424
           -0.014665            -0.085066         2.770427e-11             0.027322
           -0.011731            -0.085066         2.652223e-11             0.027764
           -0.008798            -0.085066         2.856650e-11             0.030809
           -0.005865            -0.085066         2.913103e-11             0.030158
           -0.002932            -0.085066         2.892157e-11             0.031729
            0.000002            -0.085066         2.420248e-11             0.027027
            0.002935            -0.085066         2.788708e-11             0.032779
            0.005868            -0.085066         2.842757e-11             0.030003
            0.008802            -0.085066         2.920737e-11             0.032496
            0.011735            -0.085066         2.442996e-11             0.032776
            0.014668            -0.085066         2.648359e-11             0.027243
            0.017601            -0.085066         2.871733e-11             0.030205
            0.020535            -0.085066         2.407283e-11             0.028438
            0.023468            -0.085066         2.525338e-11             0.027002
            0.026401            -0.085066         2.445153e-11             0.032284
            0.029335            -0.085066         2.884178e-11             0.029655
            0.032268            -0.085066         2.616721e-11             0.029839
            0.035201            -0.085066         2.921721e-11             0.027590
            0.038134            -0.085066         2.608905e-11             0.028307
            0.041068            -0.085066         2.915255e-11             0.032986
            0.044001            -0.085066         2.871338e-11             0.029089
            0.046934            -0.085066         2.572190e-11             0.032138
            0.049868            -0.085066         2.425380e-11             0.028146
            0.052801            -0.085066         2.682178e-11             0.030214
            0.055734            -0.085066         2.798997e-11             0.029223
            0.058667            -0.085066         2.453453e-11             0.031405
            0.061601            -0.085066         2.918878e-11             0.032648
            0.064534            -0.085066         2.837444e-11             0.032781
            0.067467            -0.085066         2.398420e-11             0.032901
           -0.064531            -0.087999         2.394097e-11             0.032830
           -0.061597            -0.087999         2.408919e-11             0.032996
           -0.058664            -0.087999         2.856750e-11             0.027030
           -0.055731            -0.087999         2.806318e-11             0.027726
           -0.052797            -0.087999         2.640569e-11             0.032872
           -0.049864            -0.087999         2.829428e-11             0.032937
           -0.046931            -0.087999         2.867553e-11             0.032687
           -0.043998            -0.087999         2.680669e-11             0.027098
           -0.041064            -0.087999         2.918322e-11             0.032345
           -0.038131            -0.087999         2.811405e-11             0.031055
           -0.035198            -0.087999         2.670523e-11             0.032230
           -0.032264            -0.087999         2.915233e-11             0.032855
           -0.029331            -0.087999         2.676010e-11             0.027324
           -0.026398            -0.087999         2.800170e-11             0.028232
           -0.023465            -0.087999         2.921690e-11             0.032996
           -0.020531            -0.087999         2.390696e-11             0.032373
           -0.017598            -0.087999         2.919141e-11             0.029904
           -0.014665            -0.087999         2.546400e-11             0.031720
           -0.011731            -0.087999         2.396259e-11             0.032972
           -0.008798            -0.087999         2.450159e-11             0.028055
           -0.005865            -0.087999         2.739677e-11             0.031585
           -0.002932            -0.087999         2.609746e-11             0.032484
            0.000002            -0.087999         2.718126e-11             0.027539
            0.002935            -0.087999         2.785961e-11             0.032337
            0.005868            -0.087999         2.745131e-11             0.030970
            0.008802            -0.087999         2.494549e-11             0.032930
            0.011735            -0.087999         2.398334e-11             0.031151
            0.014668            -0.087999         2.739846e-11             0.032471
            0.017601            -0.087999         2.423965e-11             0.027010
            0.020535            -0.087999         2.902286e-11             0.028084
            0.023468            -0.087999         2.533957e-11             0.027143
            0.026401            -0.087999         2.915175e-11             0.032362
            0.029335            -0.087999         2.404587e-11             0.029773
            0.032268            -0.087999         2.768335e-11             0.031949
            0.035201            -0.087999         2.628273e-11             0.032970
            0.038134            -0.087999         2.713712e-11             0.027620
            0.041068            -0.087999         2.475761e-11             0.030433
            0.044001            -0.087999         2.715088e-11             0.031595
            0.046934            -0.087999         2.395786e-11             0.032651
            0.049868            -0.087999         2.580711e-11             0.027270
            0.052801            -0.087999         2.398711e-11             0.032504
            0.055734            -0.087999         2.838567e-11             0.027511
            0.058667            -0.087999         2.403664e-11             0.033000
            0.061601            -0.087999         2.918549e-11             0.032854
            0.064534            -0.087999         2.441848e-11             0.032847
           -0.061597            -0.090933         2.610555e-11             0.028381
           -0.058664            -0.090933         2.699166e-11             0.030004
           -0.055731            -0.090933         2.813581e-11             0.030986
           -0.052797            -0.090933         2.417145e-11             0.027774
           -0.049864            -0.090933         2.442688e-11             0.032583
           -0.046931            -0.090933         2.391635e-11             0.029327
           -0.043998            -0.090933         2.919253e-11             0.030852
           -0.041064            -0.090933         2.905366e-11             0.028345
           -0.038131            -0.090933         2.474384e-11             0.031796
           -0.035198            -0.090933         2.886038e-11             0.027912
           -0.032264            -0.090933         2.813507e-11             0.029825
           -0.029331            -0.090933         2.393349e-11             0.031222
           -0.026398            -0.090933         2.917851e-11             0.027919
           -0.023465            -0.090933         2.497214e-11             0.027030
           -0.020531            -0.090933         2.839930e-11             0.028003
           -0.017598            -0.090933         2.895079e-11             0.027021
           -0.014665            -0.090933         2.699839e-11             0.033000
           -0.011731            -0.090933         2.391987e-11             0.029867
           -0.008798            -0.090933         2.921359e-11             0.032967
           -0.005865            -0.090933         2.391375e-11             0.027247
           -0.002932            -0.090933         2.806444e-11             0.032882
            0.000002            -0.090933         2.407233e-11             0.031912
            0.002935            -0.090933         2.503828e-11             0.028925
            0.005868            -0.090933         2.813903e-11             0.030475
            0.008802            -0.090933         2.919761e-11             0.032986
            0.011735            -0.090933         2.920738e-11             0.027308
            0.014668            -0.090933         2.511573e-11             0.027696
            0.017601            -0.090933         2.468949e-11             0.029057
            0.020535            -0.090933         2.715870e-11             0.032962
            0.023468            -0.090933         2.870123e-11             0.030947
            0.026401            -0.090933         2.889056e-11             0.027631
            0.029335            -0.090933         2.766552e-11             0.029386
            0.032268            -0.090933         2.768804e-11             0.031996
            0.035201            -0.090933         2.921771e-11             0.028653
            0.038134            -0.090933         2.443231e-11             0.028140
            0.041068            -0.090933         2.514822e-11             0.032976
            0.044001            -0.090933         2.914209e-11             0.027131
            0.046934            -0.090933         2.906590e-11             0.030063
            0.049868            -0.090933         2.752210e-11             0.032896
            0.052801            -0.090933         2.921754e-11             0.031429
            0.055734            -0.090933         2.861974e-11             0.027006
            0.058667            -0.090933         2.568288e-11             0.027183
            0.061601            -0.090933         2.397155e-11             0.030532
           -0.055731            -0.093866         2.912986e-11             0.027184
           -0.052797            -0.093866         2.473546e-11             0.027093
           -0.049864            -0.093866         2.873322e-11             0.029432
           -0.046931            -0.093866         2.436484e-11             0.032639
           -0.043998            -0.093866         2.772343e-11             0.027055
           -0.041064            -0.093866         2.632155e-11             0.031372
           -0.038131            -0.093866         2.907491e-11             0.031081
           -0.035198            -0.093866         2.646803e-11             0.028212
           -0.032264            -0.093866         2.625886e-11             0.030132
           -0.029331            -0.093866         2.430273e-11             0.028666
           -0.026398            -0.093866         2.889623e-11             0.027007
           -0.023465            -0.093866         2.912734e-11             0.027854
           -0.020531            -0.093866         2.444007e-11             0.032921
           -0.017598            -0.093866         2.881197e-11             0.032925
           -0.014665            -0.093866         2.534924e-11             0.032981
           -0.011731            -0.093866         2.726574e-11             0.027739
           -0.008798            -0.093866         2.568368e-11             0.032963
           -0.005865            -0.093866         2.916855e-11             0.030441
           -0.002932            -0.093866         2.659951e-11             0.032215
            0.000002            -0.093866         2.906604e-11             0.030195
            0.002935            -0.093866         2.483034e-11             0.027254
            0.005868            -0.093866         2.827249e-11             0.027836
            0.008802            -0.093866         2.905434e-11             0.027208
            0.011735            -0.093866         2.835252e-11             0.027002
            0.014668            -0.093866         2.450031e-11             0.031296
            0.017601            -0.093866         2.630663e-11             0.031922
            0.020535            -0.093866         2.426320e-11             0.027025
            0.023468            -0.093866         2.632336e-11             0.027149
            0.026401            -0.093866         2.392796e-11             0.031896
            0.029335            -0.093866         2.539551e-11             0.030777
            0.032268            -0.093866         2.397949e-11             0.028383
            0.035201            -0.093866         2.608067e-11             0.027149
            0.038134            -0.093866         2.646723e-11             0.028850
            0.041068            -0.093866         2.468452e-11             0.030027
            0.044001            -0.093866         2.807382e-11             0.028007
            0.046934            -0.093866         2.398664e-11             0.027665
            0.049868            -0.093866         2.858759e-11             0.032856
            0.052801            -0.093866         2.916617e-11             0.027452
            0.055734            -0.093866         2.809656e-11             0.027274
           -0.049864            -0.096799         2.474818e-11             0.027152
           -0.046931            -0.096799         2.475040e-11             0.028901
           -0.043998            -0.096799         2.746148e-11             0.028230
           -0.041064            -0.096799         2.655029e-11             0.032026
           -0.038131            -0.096799         2.920866e-11             0.027797
           -0.035198            -0.096799         2.882924e-11             0.027356
           -0.032264            -0.096799         2.660097e-11             0.032258
           -0.029331            -0.096799         2.903063e-11             0.027495
           -0.026398            -0.096799         2.901052e-11             0.032593
           -0.023465            -0.096799         2.877421e-11             0.027033
           -0.020531            -0.096799         2.921811e-11             0.030277
           -0.017598            -0.096799         2.921229e-11             0.027001
           -0.014665            -0.096799         2.909697e-11             0.028041
           -0.011731            -0.096799         2.599852e-11             0.027059
           -0.008798            -0.096799         2.874823e-11             0.027574
           -0.005865            -0.096799         2.521112e-11             0.032169
           -0.002932            -0.096799         2.619658e-11             0.032034
            0.000002            -0.096799         2.824381e-11             0.031179
            0.002935            -0.096799         2.904874e-11             0.027225
            0.005868            -0.096799         2.794655e-11             0.027755
            0.008802            -0.096799         2.485710e-11             0.032887
            0.011735            -0.096799         2.735727e-11             0.029830
            0.014668            -0.096799         2.454493e-11             0.028868
            0.017601            -0.096799         2.478590e-11             0.028844
            0.020535            -0.096799         2.392985e-11             0.027194
            0.023468            -0.096799         2.600063e-11             0.032256
            0.026401            -0.096799         2.896244e-11             0.029928
            0.029335            -0.096799         2.828457e-11             0.027604
            0.032268            -0.096799         2.449503e-11             0.031888
            0.035201            -0.096799         2.816312e-11             0.032194
            0.038134            -0.096799         2.921867e-11             0.032997
            0.041068            -0.096799         2.727655e-11             0.028218
            0.044001            -0.096799         2.660428e-11             0.028403
            0.046934            -0.096799         2.809000e-11             0.032690
            0.049868            -0.096799         2.716130e-11             0.030336
           -0.043998            -0.099733         2.843906e-11             0.027659
           -0.041064            -0.099733         2.392665e-11             0.027924
           -0.038131            -0.099733         2.830065e-11             0.027384
           -0.035198            -0.099733         2.520127e-11             0.032695
           -0.032264            -0.099733         2.412985e-11             0.032966
           -0.029331            -0.099733         2.501915e-11             0.033000
           -0.026398            -0.099733         2.916860e-11             0.030931
           -0.023465            -0.099733         2.584521e-11             0.031822
           -0.020531            -0.099733         2.789577e-11             0.029407
           -0.017598            -0.099733         2.864658e-11             0.029315
           -0.014665            -0.099733         2.711385e-11             0.032766
           -0.011731            -0.099733         2.917828e-11             0.029235
           -0.008798            -0.099733         2.633705e-11             0.027033
           -0.005865            -0.099733         2.905734e-11             0.030968
           -0.002932            -0.099733         2.440821e-11             0.032095
            0.000002            -0.099733         2.417610e-11             0.031957
            0.002935            -0.099733         2.613563e-11             0.030904
            0.005868            -0.099733         2.917430e-11             0.027885
            0.008802            -0.099733         2.465973e-11             0.032999
            0.011735            -0.099733         2.438838e-11             0.031239
            0.014668            -0.099733         2.596716e-11             0.028802
            0.017601            -0.099733         2.874063e-11             0.029455
            0.020535            -0.099733         2.707311e-11             0.031334
            0.023468            -0.099733         2.904009e-11             0.031435
            0.026401            -0.099733         2.392958e-11             0.030597
            0.029335            -0.099733         2.919199e-11             0.027003
            0.032268            -0.099733         2.911308e-11             0.029543
            0.035201            -0.099733         2.896205e-11             0.031211
            0.038134            -0.099733         2.900378e-11             0.027081
            0.041068            -0.099733         2.577941e-11             0.032343
            0.044001            -0.099733         2.394099e-11             0.030231
           -0.038131            -0.102666         2.390764e-11             0.032321
           -0.035198            -0.102666         2.826961e-11             0.032756
           -0.032264            -0.102666         2.894569e-11             0.027685
           -0.029331            -0.102666         2.616397e-11             0.027096
           -0.026398            -0.102666         2.427125e-11             0.030455
           -0.023465            -0.102666         2.852854e-11             0.030012
           -0.020531            -0.102666         2.914753e-11             0.027813
           -0.017598            -0.102666         2.393979e-11             0.032321
           -0.014665            -0.102666         2.533957e-11             0.032059
           -0.011731            -0.102666         2.672804e-11             0.027530
           -0.008798            -0.102666         2.819307e-11             0.027283
           -0.005865            -0.102666         2.870498e-11             0.027266
           -0.002932            -0.102666         2.468606e-11             0.032686
            0.000002            -0.102666         2.430541e-11             0.031950
            0.002935            -0.102666         2.622075e-11             0.027796
            0.005868            -0.102666         2.483013e-11             0.027003
            0.008802            -0.102666         2.850056e-11             0.027042
            0.011735            -0.102666         2.913022e-11             0.027041
            0.014668            -0.102666         2.794344e-11             0.032583
            0.017601            -0.102666         2.921737e-11             0.028641
            0.020535            -0.102666         2.898656e-11             0.029673
            0.023468            -0.102666         2.817007e-11             0.032939
            0.026401            -0.102666         2.727407e-11             0.028189
            0.029335            -0.102666         2.596278e-11             0.029365
            0.032268            -0.102666         2.881174e-11             0.031945
            0.035201            -0.102666         2.453795e-11             0.032310
            0.038134            -0.102666         2.657081e-11             0.027260
           -0.029331            -0.105599         2.781786e-11             0.032991
           -0.026398            -0.105599         2.722112e-11             0.027181
           -0.023465            -0.105599         2.900380e-11             0.029952
           -0.020531            -0.105599         2.726802e-11             0.031448
           -0.017598            -0.105599         2.790594e-11             0.030365
           -0.014665            -0.105599         2.675236e-11             0.029201
           -0.011731            -0.105599         2.397133e-11             0.027173
           -0.008798            -0.105599         2.921326e-11             0.030836
           -0.005865            -0.105599         2.392897e-11             0.032807
           -0.002932            -0.105599         2.598170e-11             0.032816
            0.000002            -0.105599         2.469289e-11             0.032985
            0.002935            -0.105599         2.752620e-11             0.029467
            0.005868            -0.105599         2.918566e-11             0.028561
            0.008802            -0.105599         2.719073e-11             0.032605
            0.011735            -0.105599         2.522969e-11             0.027004
            0.014668            -0.105599         2.529923e-11             0.030013
            0.017601            -0.105599         2.856818e-11             0.032184
            0.020535            -0.105599         2.742484e-11             0.030502
            0.023468            -0.105599         2.415168e-11             0.032874
            0.026401            -0.105599         2.491790e-11             0.031681
            0.029335            -0.105599         2.909500e-11             0.032007
           -0.017598            -0.108532         2.891135e-11             0.030047
           -0.014665            -0.108532         2.607395e-11             0.031849
           -0.011731            -0.108532         2.488950e-11             0.027418
           -0.008798            -0.108532         2.567706e-11             0.027000
           -0.005865            -0.108532         2.716357e-11             0.033000
           -0.002932            -0.108532         2.715564e-11             0.027748
            0.000002            -0.108532         2.503860e-11             0.031289
            0.002935            -0.108532         2.815016e-11             0.027865
            0.005868            -0.108532         2.569765e-11             0.031595
            0.008802            -0.108532         2.638773e-11             0.031060
            0.011735            -0.108532         2.812769e-11             0.027340
            0.014668            -0.108532         2.918173e-11             0.030379
            0.017601            -0.108532         2.390633e-11             0.029050
